# Supplementary material for: Genome-Wide Analysis of 24-nt siRNAs Dynamic Variations during Rice Superior and Inferior Grain Filling
Source: PLoS One. 2013 Apr 12;8(4):e61029. doi: 10.1371/journal.pone.0061029 (PMC3625182; doi:10.1371/journal.pone.0061029)
Supplement: Table S5 — Frequency of 24 nt-siRNAs linked with expression of corresponding target genes. The correlation between 24 nt-siRNA and targets was evaluated by Pearson correlation index, index greater 0.878 was significant at the 0.05 level. (XLS) [file pone.0061029.s009.xls]

## Sheet: siRNA_DGE_link
Table S5, Frequency of 24nt-siRNAs linked with expression of corresponding target genes. The correlation between 24nt-siRNA and targets was evaluated by Pearson correlation index, index greater 0.878 was significant at the 0.05 level.
siRNA	sequence	S10DAF_siRNA_TPM	S15DAF_siRNA_TPM	S21DAF_siRNA_TPM	S27DAF_siRNA_TPM	S35DAF_siRNA_TPM	I10DAF_siRNA_TPM	I15DAF_siRNA_TPM	I21DAF_siRNA_TPM	I27DAF_siRNA_TPM	I35DAF_siRNA_TPM	target_gene	putative_function	S10DAF_gene_TPM	S15DAF_gene_TPM	S21DAF_gene_TPM	S27DAF_gene_TPM	S35DAF_gene_TPM	I10DAF_gene_TPM	I15DAF_gene_TPM	I21DAF_gene_TPM	I27DAF_gene_TPM	I35DAF_gene_TPM	Pearson correlation index between superior siRNA and targets	Pearson correlation index between inferior siRNA and targets
siR125461	AGCTCAAGCGACTTCAAGACCAAT	0	0	0	0	0	19.2604	16.6342	12.6153	6.27025	0	LOC_Os01g11054.2	phosphoenolpyruvate carboxylase, putative, expressed	0	0	0	0	0.62	0	0	0	0	0	#DIV/0!	#DIV/0!
siR33320	AAGCTCAAGCGACTTCAAGACCAA	0	0	0	0	0	0	58.6035	0	0	0	LOC_Os01g11054.2	phosphoenolpyruvate carboxylase, putative, expressed	0	0	0	0	0.62	0	0	0	0	0	#DIV/0!	#DIV/0!
siR525849	TGAGCTGTAAGCGGTGTGTGTCAT	0	0	0	0	0	0	0	29.4781	0	19.0201	LOC_Os01g15020.1	lissencephaly type-1-like homology motif, putative, expressed	0	0	0.59	0	0	0	0	0	0	0	#DIV/0!	#DIV/0!
siR1868	AAAACTTGTGACCTCAGATGAGCA	0	0	0	0	0	0	0	0	53.2124	0	LOC_Os01g19410.1	expressed protein	0.42	0	0	0	0	0	0	0	0	0	#DIV/0!	#DIV/0!
siR369760	GATGGACTTGAGCAAGCGGTGGAG	0	0	0	0	0	0	0	10.46	0	0	LOC_Os01g21300.1	esterase/lipase/thioesterase family protein, putative, expressed	0.62	0	0	0	0	0	0	0	0	0	#DIV/0!	#DIV/0!
siR39017	AAGTTTAATTCGGAGATTTATGCA	12.9835	0	0	0	0	0	0	0	0	0	LOC_Os01g21585.1	expressed protein	0	0	0	0	0	0.85	1.95	0	0	0	#DIV/0!	#DIV/0!
siR484756	TCATCTCTCTTTCACTCTTGGCAT	0	0	0	0	0	0	10.407	0	0	0	LOC_Os01g33060.2	HEAT repeat family protein, putative, expressed	0	0	0	0	0.62	0	0	0	0	0	#DIV/0!	#DIV/0!
siR128446	AGGAAGAGTGACGATGCCAATTTG	15.0889	8.64834	0	0	0	0	0	0	0	0	LOC_Os01g33950.1	conserved hypothetical protein	0	0	0	0	0	0.43	0.35	1.52	0	0	#DIV/0!	#DIV/0!
siR429810	GTCTGTAGCTCGGAGATGAAGGAG	11.65	0	0	0	0	0	0	0	0	0	LOC_Os01g38610.1	helix-loop-helix DNA-binding domain containing protein, expressed	0	0	0	0	0	0.85	0.89	0	0	0	#DIV/0!	#DIV/0!
siR497046	TCGAACGGCGTGGACACGGTGGCA	0	0	0	0	0	44.7976	0	0	0	0	LOC_Os01g43480.1	AAA-type ATPase family protein, putative, expressed	0	0.34	0.59	0	0.62	0	0	0	0	0	#DIV/0!	#DIV/0!
siR376779	GCAGAGAAGAAGACGTAGCAGCCC	0	0	0	0	0	38.6068	0	17.3065	0	0	LOC_Os01g49280.1	zinc finger family protein, putative, expressed	0.42	0	0	0	0	0	0	0	0	0	#DIV/0!	#DIV/0!
siR128256	AGGAACAGGAACATGAGAGGAGGC	0	0	0	0	0	288.648	0	0	0	0	LOC_Os01g49770.2	zinc finger, C3HC4 type domain containing protein, expressed	0.42	0	0	0	0	0	0	0	0	0	#DIV/0!	#DIV/0!
siR553886	TGTACTGTGACACAAGGAGCCATG	0	0	0	0	0	22.2698	0	0	0	0	LOC_Os01g52560.1	Plant PDR ABC transporter associated domain containing protein, expressed	0	0.34	0	0	0	0	0	0	0	0	#DIV/0!	#DIV/0!
siR2210	AAAAGCAAGTGTATGACGAACTAA	12.0711	0	4.04265	0	0	0	0	0	0	0	LOC_Os01g56350.2	PTAC12, putative, expressed	0	0	0	0	0	0.64	0	0	0	0	#DIV/0!	#DIV/0!
siR43152	AATCAGCTTAGCAGAATAGAACGA	0	0	0	0	0	0	0	0	13.7268	0	LOC_Os01g57040.1	expressed protein	0	0.34	0	0	1.25	0	0	0	0	0	#DIV/0!	#DIV/0!
siR477371	TCAACGTGGGTGCAGGGGACATAA	0	0	0	0	0	43.6798	24.3115	0	6.43972	0	LOC_Os01g57530.1	hypothetical protein	0	0	0	0	0.62	0	0	0	0	0	#DIV/0!	#DIV/0!
siR60886	ACAGGAGGGTAGGCATTGTGTAGC	0	0	0	0	0	47.807	25.5911	10.6501	0	0	LOC_Os01g63770.1	transmembrane amino acid transporter protein, putative, expressed	0.42	0	0	0	0	0	0	0	0	0	#DIV/0!	#DIV/0!
siR157778	ATAGGAGCTATAGAAATCATCGGG	0	0	0	0	0	0	0	0	26.9451	0	LOC_Os02g10840.1	transposon protein, putative, unclassified, expressed	0.42	0	0	0	0	0	0	0	0	0	#DIV/0!	#DIV/0!
siR422084	GTAGGTCCACAGAATTGCTTTCGG	0	0	0	0	0	12.5536	0	4.37416	0	0	LOC_Os02g17260.1	retrotransposon protein, putative, unclassified	0.42	0	0	0.66	1.87	0	0	0	0	0	#DIV/0!	#DIV/0!
siR519150	TGAAGATGCTGAACGAGATGGGGA	0	0	0	0	0	0	0	28.337	0	0	LOC_Os02g32340.1	Spc97 / Spc98 family protein, putative, expressed	0.42	0	0	0	0	0	0	0	0	0	#DIV/0!	#DIV/0!
siR4103	AAACAAAATGTAGGAGCAATAGAA	0	0	0	0	0	0	0	47.8622	0	0	LOC_Os02g34270.1	AP2 domain containing protein, expressed	0.42	0	1.48	0	0	0	0	0	0	0	#DIV/0!	#DIV/0!
siR398229	GCTTTCCATAAAGTCTAAGATCGT	0	0	0	0	0	0	0	15.8484	0	7.7382	LOC_Os02g35120.1	transposon protein, putative, unclassified, expressed	0	0.68	0	0	0	0	0	0	0	0	#DIV/0!	#DIV/0!
siR532368	TGCAGGATGATGTTGTTGGGCATG	0	0	0	0	0	37.575	0	7.41706	0	1.08479	LOC_Os02g36414.1	transporter family protein, putative, expressed	0	0.34	0	0	0	0	0	0	0	0	#DIV/0!	#DIV/0!
siR129959	AGGAGAGAAAGATATGACTGCATA	0	0	0	0	0	0	48.1965	0	0	0	LOC_Os02g37100.1	expressed protein	0	0	0	0.99	0	0	0	0	0	0	#DIV/0!	#DIV/0!
siR30073	AAGAGGATTAAACGGTCAGAATGG	0	0	0	0	0	0	13.3074	0	0	0	LOC_Os02g44300.4	MSP domain containing protein, expressed	0	0.34	0	0	0	0	0	0	0	0	#DIV/0!	#DIV/0!
siR175252	ATCTAGAGCTCGTAGAAGAAAGCA	0	34.7438	0	0	0	0	0	0	0	0	LOC_Os02g49760.3	potassium transporter, putative, expressed	0	0	0	0	0	0.43	0	0	0	0	#DIV/0!	#DIV/0!
siR117789	AGCAGACAACTCAGGGATCACATG	0	0	0	0	0	10.662	11.6866	6.90991	2.93742	0	LOC_Os02g50850.1	BAH domain containing protein, putative, expressed	0.42	0	0	0	0.62	0	0	0	0	0	#DIV/0!	#DIV/0!
siR131661	AGGATGTGATGTCTTTTCGTCGTT	0	0	0	0	0	6.44879	10.9189	1.14109	0	0	LOC_Os02g51560.1	hypothetical protein	0	0.34	0	0	0	0	0	0	0	0	#DIV/0!	#DIV/0!
siR450525	TAAGGTCTAGGGCGAGGTGGTAAG	0	0	0	0	0	10.576	8.44505	0	0	0	LOC_Os02g53210.3	expressed protein	0.83	0.51	0.89	0	0	0	0	0	0	0	#DIV/0!	#DIV/0!
siR542246	TGGAATGGACAAACACTAGAAGAA	0	0	0	0	0	31.9	0	19.2717	0	6.29181	LOC_Os02g53210.3	expressed protein	0.83	0.51	0.89	0	0	0	0	0	0	0	#DIV/0!	#DIV/0!
siR75015	ACCGGTGTGCAAGGAAGAACGGAG	0	0	0	0	0	0	16.293	0	0	0	LOC_Os03g03500.1	heavy metal-associated domain containing protein, expressed	0	0.34	0	0	0	0	0	0	0	0	#DIV/0!	#DIV/0!
siR398229	GCTTTCCATAAAGTCTAAGATCGT	0	0	0	0	0	0	0	15.8484	0	7.7382	LOC_Os03g06280.1	transposon protein, putative, unclassified	0.83	0	0	0	0	0	0	0	0	0	#DIV/0!	#DIV/0!
siR131987	AGGATTTGCTCTTGTTTGATCAGT	0	0	0	0	0	69.9909	0	0	0	0	LOC_Os03g13730.2	translocase of chloroplast 34, putative, expressed	0	0	0	0	0.62	0	0	0	0	0	#DIV/0!	#DIV/0!
siR500423	TCGGAATTGACAGAAAAGAGTGGT	0	0	19.4223	0	0	0	0	0	0	0	LOC_Os03g14669.2	core histone H2A/H2B/H3/H4, putative, expressed	0	0	0	0	0	0.64	2.3	0	0	0	#DIV/0!	#DIV/0!
siR600080	TTTGGGGATGAACGATGAGGAGAA	0	0	0	0	0	0	80.3559	0	0	0	LOC_Os03g16220.5	oxidoreductase, short chain dehydrogenase/reductase family domain containing protein, expressed	0.42	0	0	0	0	0	0	0	0	0	#DIV/0!	#DIV/0!
siR198885	ATTGGAACTTGGCAGCATATGGAG	12.0009	0	0	0	0	0	0	0	0	0	LOC_Os03g18020.1	rhodanese-like family protein, putative, expressed	0	0	0	0	0	4.69	4.25	2.13	0	0	#DIV/0!	#DIV/0!
siR475734	TATTTGCATATAAGAGATCTGGGT	10.5271	0	0	0	0	0	0	0	0	0	LOC_Os03g26020.1	retrotransposon protein, putative, unclassified	0	0	0	0	0	0	0	0	0.92	0	#DIV/0!	#DIV/0!
siR102436	AGAAGCAGAAGGAAGAACAGCTCC	0	0	0	0	0	0	0	14.4538	0	0	LOC_Os03g26920.1	OsSCP12 - Putative Serine Carboxypeptidase homologue, expressed	0	0	0	0	0.62	0	0	0	0	0	#DIV/0!	#DIV/0!
siR79951	ACGACAGCGGAGAGGTAGCAGTAG	10.878	0	0	0	0	0	0	0	0	0	LOC_Os03g45779.1	expressed protein	0	0	0	0	0	2.13	2.13	0	0	0	#DIV/0!	#DIV/0!
siR369696	GATGGACAATGGATAGAAGAGGAG	14.6678	0	0	0	0	0	0	0	0	0	LOC_Os03g54930.1	VIP4, putative	0	0	0	0	0	2.34	3.54	0.61	0	0.63	#DIV/0!	#DIV/0!
siR286976	CGATTTATATCGGTGATGACACGG	16.3521	0	0	0	0	0	0	0	0	0	LOC_Os04g14130.2	pentatricopeptide, putative, expressed	0	0	0	0	0	0.43	0	0	0	0.63	#DIV/0!	#DIV/0!
siR109458	AGAGATGGAATGAGCAAGAAACAC	0	0	0	0	0	0	16.4636	0	0	0	LOC_Os04g19684.3	methyl-CpG binding domain containing protein, expressed	0	0	0	0	0.62	0	0	0	0	0	#DIV/0!	#DIV/0!
siR160528	ATATCGATATAGAACTGACGGTGG	0	26.7723	0	0	0	0	0	0	0	0	LOC_Os04g20440.1	transposon protein, putative, CACTA, En/Spm sub-class, expressed	0	0	0	0	0	0.85	1.77	0	0	0	#DIV/0!	#DIV/0!
siR73940	ACCGGAAGAATTGCATGAAAAGAA	0	0	0	0	0	0	0	0	41.3498	0	LOC_Os04g28210.1	verticillium wilt disease resistance protein, putative, expressed	0	0.51	0	0	0	0	0	0	0	0	#DIV/0!	#DIV/0!
siR501785	TCGGTTATTCGATCGGTCACGGAC	0	0	0	0	0	21.496	0	0	0	0	LOC_Os04g33920.1	LTPL102 - Protease inhibitor/seed storage/LTP family protein precursor, expressed	0	0	0	0	1.25	0	0	0	0	0	#DIV/0!	#DIV/0!
siR287523	CGCACATGGGGGCGCGGGACGGTT	0	0	0	0	0	16.079	0	0	0	0	LOC_Os04g39470.1	MYB family transcription factor, putative, expressed	0	0.34	0	0	0	0	0	0	0	0	#DIV/0!	#DIV/0!
siR47424	AATGCCGGTTCTGTAGCAGGTGTG	0	0	0	0	0	0	0	0	0	20.5388	LOC_Os04g42770.1	expressed protein	0	0.34	0.59	0	1.87	0	0	0	0	0	#DIV/0!	#DIV/0!
siR376783	GCAGAGAAGGAACAAGGAGGACAG	17.7558	0	0	0	0	0	0	0	0	0	LOC_Os04g53750.4	retrotransposon protein, putative, Ty3-gypsy subclass, expressed	0	0	0	0	0	0.64	2.3	0	0.62	0	#DIV/0!	#DIV/0!
siR561810	TGTTACACATTCAAGAGACCTGAC	0	0	0	0	0	38.0049	35.3157	21.9342	0	0	LOC_Os05g25040.2	expressed protein	0.62	0	0	0	0	0	0	0	0	0	#DIV/0!	#DIV/0!
siR566059	TTACACATTCAAGAGACCTGACAA	0	0	0	0	0	22.4418	0	0	0	0	LOC_Os05g25040.2	expressed protein	0.62	0	0	0	0	0	0	0	0	0	#DIV/0!	#DIV/0!
siR69730	ACCCAAACACAAGCACACGGACTA	0	0	0	0	0	27.6008	15.0987	0	0	0.433918	LOC_Os05g25040.2	expressed protein	0.62	0	0	0	0	0	0	0	0	0	#DIV/0!	#DIV/0!
siR25930	AACTGAAGTGGTGAGCATGATGCG	0	0	0	0	0	11.2639	0	0	0	0	LOC_Os05g27110.2	expressed protein	0.42	0	0	0	0	0	0	0	0	0	#DIV/0!	#DIV/0!
siR295427	CGGCAGTGGCGATTACAGGACGAT	0	0	0	0	0	15.821	0	0	0	0	LOC_Os05g35200.2	glycosyl transferase, putative, expressed	0	0	0.89	0	0	0	0	0	0	0	#DIV/0!	#DIV/0!
siR182702	ATGATTAATATGTGACGATGGATA	0	13.1605	0	0	0	0	0	0	0	0	LOC_Os05g36110.4	protein of unknown function DUF502 domain containing protein, expressed	0	0	0	0	0	0.43	0	0	0	0	#DIV/0!	#DIV/0!
siR340021	GAAATCAAGCACCGGACGTAGCAG	0	0	0	0	0	0	14.7575	0	0	0	LOC_Os05g40790.1	CCR4-NOT transcription factor, putative, expressed	0.42	0	0	0	0	0	0	0	0	0	#DIV/0!	#DIV/0!
siR542130	TGGAATAATGGAAGGATGTAGCGG	13.5449	0	0	0	0	0	0	0	0	0	LOC_Os06g03930.2	cytochrome P450 86A1, putative, expressed	0	0	0	0	0	0	0.35	0.61	0	0	#DIV/0!	#DIV/0!
siR124084	AGCGGCGTGGTATAGAGATGGGCT	0	0	0	0	0	26.827	0	0	0	0	LOC_Os06g22800.1	hypothetical protein	0	0	0	0	1.25	0	0	0	0	0	#DIV/0!	#DIV/0!
siR4129	AAACAAACTAGATCAAGAGGCATA	0	0	0	0	0	0	22.9467	11.918	0	0	LOC_Os06g32160.1	THION7 - Plant thionin family protein precursor, expressed	0.42	0	0	0	0	0	0	0	0	0	#DIV/0!	#DIV/0!
siR4129	AAACAAACTAGATCAAGAGGCATA	0	0	0	0	0	0	22.9467	11.918	0	0	LOC_Os06g32240.1	THION9 - Plant thionin family protein precursor, expressed	0	0	0.59	0	0	0	0	0	0	0	#DIV/0!	#DIV/0!
siR186592	ATGGCAAGTTAAGATGCGGGCTGT	0	0	0	0	0	11.7798	0	0	0	0	LOC_Os06g35120.1	retrotransposon protein, putative, LINE subclass	0	0	0	0	0.62	0	0	0	0	0	#DIV/0!	#DIV/0!
siR128483	AGGAAGCATGTGTGTAATCAGTAA	0	0	0	0	0	0	35.1451	0	0	0	LOC_Os06g40060.1	glycosyltransferase family protein, putative, expressed	0	0	1.48	0	0	0	0	0	0	0	#DIV/0!	#DIV/0!
siR129822	AGGAGAAATTACACATCGAACAAC	0	0	0	0	0	12.1237	0	0	0	0	LOC_Os06g41640.1	CC-NBS-LRR protein, putative, expressed	0.42	0	0	0	0	0	0	0	0	0	#DIV/0!	#DIV/0!
siR442474	GTTGGAATCTGAATATGCAAGGTA	0	0	0	0	0	33.9636	0	0	0	0	LOC_Os06g45630.1	expressed protein	0	0	0	0	0.62	0	0	0	0	0	#DIV/0!	#DIV/0!
siR586697	TTGGAATCTGAATATGCAAGGTAT	0	0	0	0	0	15.2191	0	0	5.81834	0	LOC_Os06g45630.1	expressed protein	0	0	0	0	0.62	0	0	0	0	0	#DIV/0!	#DIV/0!
siR27805	AAGAAAGAGTGTAGCTAATAGGTG	0	0	0	0	0	0	96.9901	0	0	0	LOC_Os07g07750.1	expressed protein	0	0.34	0	0	0	0	0	0	0	0	#DIV/0!	#DIV/0!
siR518062	TGAACACAAGGGCGGATAGAGTGA	0	0	0	0	0	14.8752	0	0	0	0	LOC_Os07g07750.1	expressed protein	0	0.34	0	0	0	0	0	0	0	0	#DIV/0!	#DIV/0!
siR87904	ACGTGTAGAAACAAGATGGTACCA	0	0	0	0	0	0	0	20.9199	0	0	LOC_Os07g11060.2	expressed protein	0	0	0	0	0.93	0	0	0	0	0	#DIV/0!	#DIV/0!
siR510759	TCTGATTGGCGAAGCGAGTAGGAA	0	0	0	0	0	17.9706	18.0843	0	0	0	LOC_Os07g14150.5	cytidine deaminase, putative, expressed	0.42	0	0	0	0	0	0	0	0	0	#DIV/0!	#DIV/0!
siR131370	AGGATGAAGTAATGGGCACAAAGT	0	0	0	0	0	0	22.6054	0	0	0	LOC_Os07g26870.1	cytochrome P450, putative, expressed	0.83	0	0	0	0	0	0	0	0	0	#DIV/0!	#DIV/0!
siR475734	TATTTGCATATAAGAGATCTGGGT	10.5271	0	0	0	0	0	0	0	0	0	LOC_Os07g31110.1	transposon protein, putative, CACTA, En/Spm sub-class	0	0	0	0	0	0.43	0	0	0	0	#DIV/0!	#DIV/0!
siR324120	CTGATGTGAACGAGAACCCGGAAG	0	0	0	0	0	10.404	6.22716	2.78932	0	0	LOC_Os07g35280.1	TKL_IRAK_DUF26-lc.1 - DUF26 kinases have homology to DUF26 containing loci, expressed	0	0	0	0	0.93	0	0	0	0	0	#DIV/0!	#DIV/0!
siR418278	GGTTTGACGGGTACATATAAGACT	0	0	0	0	0	19.4324	12.369	11.2207	9.20767	2.9651	LOC_Os07g43400.1	SWIM zinc finger family protein, putative, expressed	0	0.34	0	0	1.56	0	0	0	0	0	#DIV/0!	#DIV/0!
siR131671	AGGATGTGGAGAAGGCCCTTTGGA	0	0	0	0	0	0	0	0	28.4703	0	LOC_Os07g45410.1	retrotransposon protein, putative, Ty1-copia subclass	0	0	0.59	0	0	0	0	0	0	0	#DIV/0!	#DIV/0!
siR135570	AGGGCATAGAGAAAAGAAGATGAC	0	0	0	0	0	34.4795	0	0	0	0	LOC_Os08g15420.1	CSLC3 - cellulose synthase-like family C, expressed	0.42	1.7	0	1.99	0.62	0	0	0	0	0	#DIV/0!	#DIV/0!
siR447719	TAACAAAGATAGCAGGACGTGCCT	0	0	0	0	0	21.582	0	0	0	0	LOC_Os08g30120.1	transposon protein, putative, CACTA, En/Spm sub-class, expressed	0	0.68	1.48	0.99	0.93	0	0	0	0	0	#DIV/0!	#DIV/0!
siR181762	ATGAGCAATAGGAGCAGGAGCTGA	0	0	0	0	0	0	0	12.0448	3.61528	0	LOC_Os08g33430.1	formin, putative, expressed	0	0	0	0	0.62	0	0	0	0	0	#DIV/0!	#DIV/0!
siR108558	AGAGACAGATGTGTATGAGGACCC	0	0	0	0	0	15.993	0	0	0	0	LOC_Os08g33650.2	SET domain-containing protein, putative, expressed	0	0	0.59	0	0	0	0	0	0	0	#DIV/0!	#DIV/0!
siR12749	AAATCTAGGAACAAAAAGTTGGGG	0	0	0	0	0	0	10.8335	0	0	0	LOC_Os09g03870.1	retrotransposon protein, putative, unclassified	0	0	0	0	0.62	0	0	0	0	0	#DIV/0!	#DIV/0!
siR205467	CAAACTGTACAGATAACTCGGCAT	0	0	0	0	0	0	32.5859	17.4967	17.455	0	LOC_Os09g20420.1	expressed protein	0	1.02	1.48	0	0.62	0	0	0	0	0	#DIV/0!	#DIV/0!
siR518382	TGAACCTAGATTGTGTACTCATTA	0	0	0	0	0	0	10.2364	13.6296	0	0	LOC_Os09g25650.1	GEX2, putative, expressed	0.42	0	0	0	0	0	0	0	0	0	#DIV/0!	#DIV/0!
siR40967	AATAGATGATGGCTTGCATTCTAG	0	0	0	0	0	0	12.2837	0	0	0	LOC_Os09g29404.1	glycogen operon protein glgX, putative, expressed	0	0	0	0	0.93	0	0	0	0	0	#DIV/0!	#DIV/0!
siR305138	CGTGGCGAGAAAGAGGGAGATGTA	0	0	0	0	0	24.2475	15.9518	9.25548	0	1.30175	LOC_Os10g19160.1	receptor kinase, putative, expressed	0	0	0	0	2.18	0	0	0	0	0	#DIV/0!	#DIV/0!
siR520119	TGAATCCTGCAAGACTGCAACACC	0	13.2357	0	0	0	0	0	0	0	0	LOC_Os10g36030.1	cytochrome b561, putative, expressed	0	0	0	0	0	1.07	0	0	0	0	#DIV/0!	#DIV/0!
siR403335	GGATCCGCGCGCTGCAGGACGGTT	0	0	0	0	0	34.4795	0	0	0	0	LOC_Os11g02054.1	ACT domain containing protein, expressed	0	0	0.59	1.33	0.62	0	0	0	0	0	#DIV/0!	#DIV/0!
siR94243	ACTGACTGCAGAAGAGAGAGGTTT	0	0	0	0	0	0	0	0	11.0153	0	LOC_Os11g02300.2	CPuORF36 - conserved peptide uORF-containing transcript, expressed	0	0	0	0	1.25	0	0	0	0	0	#DIV/0!	#DIV/0!
siR286234	CGATGGAGGAGTGTAGTGATGGAT	0	0	0	0	0	0	60.992	0	0	0	LOC_Os11g09040.1	expressed protein	0	0	0	0	0.62	0	0	0	0	0	#DIV/0!	#DIV/0!
siR4102	AAACAAAATGCAGGAGTAGTAGAA	12.4922	4.43697	0	0	0	0	0	0	0	0	LOC_Os11g12040.1	disease resistance protein RPM1, putative, expressed	0	0	0	0	0	0	0.53	0	0	0	#DIV/0!	#DIV/0!
siR24021	AACGGTCGACGACGGTGGTAGGCA	0	0	0	0	0	0	0	0	17.7375	0	LOC_Os11g13430.1	RGH1A, putative	0	0	0.59	0	0	0	0	0	0	0	#DIV/0!	#DIV/0!
siR87774	ACGTGGAGCTTTGGTTCGTTGGAT	0	0	0	0	0	20.6361	21.07	0	0	0	LOC_Os11g16940.1	transposon protein, putative, CACTA, En/Spm sub-class	0	0	0	0.66	0	0	0	0	0	0	#DIV/0!	#DIV/0!
siR312305	CTAGGCACAAGTAGGGACTGCCCA	0	0	0	0	0	17.8846	0	0	0	0	LOC_Os11g18947.2	zinc finger, C3HC4 type domain containing protein, expressed	0	0	0	0	0.62	0	0	0	0	0	#DIV/0!	#DIV/0!
siR345590	GAATATGTGGTCGACGGTTAGCAG	0	0	0	0	0	71.1947	51.2674	17.3065	31.0123	0	LOC_Os11g24840.1	ankyrin repeat family protein, putative	0	0	0	0	1.56	0	0	0	0	0	#DIV/0!	#DIV/0!
siR42187	AATATGTGGTCGACGGTTAGCAGT	0	0	0	0	0	0	0	5.45186	28.2444	0	LOC_Os11g24840.1	ankyrin repeat family protein, putative	0	0	0	0	1.56	0	0	0	0	0	#DIV/0!	#DIV/0!
siR520725	TGACAAATGATGTCCCATCGTCGC	16.0012	0	0	0	0	0	0	0	0	0	LOC_Os11g27210.1	retrotransposon protein, putative, unclassified	0	0	0	0	0	0.43	0	0	0	0	#DIV/0!	#DIV/0!
siR42562	AATCAAAGTTGAGATGGAGATGGA	0	0	0	0	0	0	0	0	24.8551	0	LOC_Os11g28184.3	expressed protein	0	0.34	0	0	0	0	0	0	0	0	#DIV/0!	#DIV/0!
siR32655	AAGCCTGAGAAGAAGAAGACGTAG	10.2464	6.76827	0	0	0	0	0	0	0	0	LOC_Os11g29440.1	retrotransposon protein, putative, Ty3-gypsy subclass	0	0	0	0	0	0.43	0.35	0	0	0	#DIV/0!	#DIV/0!
siR294363	CGGATATGTACAAGCACGCAACAG	0	0	0	0	0	0	17.999	0	0	0	LOC_Os11g29790.1	receptor kinase, putative	0	0	0	0	0.62	0	0	0	0	0	#DIV/0!	#DIV/0!
siR33302	AAGCTATGTAGTGGATATGTGTCT	0	0	0	0	0	0	21.4965	0	0	0	LOC_Os11g32390.1	hypothetical protein	0	0	0	0	0.62	0	0	0	0	0	#DIV/0!	#DIV/0!
siR116740	AGCAAGTGGTATTTTTCTGATGGG	0	0	0	0	0	0	15.4399	0	0	0	LOC_Os11g41650.2	adenylyl-sulfate kinase, putative, expressed	0.62	0	0	0	0	0	0	0	0	0	#DIV/0!	#DIV/0!
siR598854	TTTGCAAGAAGGTAAGAGCGAGAT	0	0	0	0	0	0	10.407	0	0	0	LOC_Os11g46950.1	wall-associated receptor kinase-like 18 precursor, putative, expressed	0	0	0	0	0.93	0	0	0	0	0	#DIV/0!	#DIV/0!
siR506151	TCTATTAGTGACAAGTGTAGGCCG	0	0	0	0	0	46.2593	0	15.6582	8.19087	0	LOC_Os11g47670.1	thaumatin family domain containing protein, expressed	0.42	0	0	0	0	0	0	0	0	0	#DIV/0!	#DIV/0!
siR222245	CACGAGAGGCGAAAGAAGTAGGCA	0	0	0	0	0	17.5407	0	0	0	0	LOC_Os12g34094.1	NADH-ubiquinone oxidoreductase chain 4, putative	0	0	1.18	1.33	8.72	0	0	0	0	0	#DIV/0!	#DIV/0!
siR434469	GTGGATGTAGAAAGTAGCAAGAGT	0	0	0	0	0	22.3558	0	11.6644	0	0	LOC_Os12g34100.1	expressed protein	0	0	0	0	1.87	0	0	0	0	0	#DIV/0!	#DIV/0!
siR132201	AGGCAATGACGAGGAAGCAATGAC	0	0	0	0	0	6.44879	6.73898	0	10.5634	0	LOC_Os12g34900.1	expressed protein	0	0	0	0	0.62	0	0	0	0	0	#DIV/0!	#DIV/0!
siR550636	TGGTATGGCTTAGTGGTAACGGAA	26.5985	0	0	16.4841	0	0	0	0	0	0	LOC_Os12g36430.1	expressed protein	0	0	0	0	0	0	0.35	0	0	0	#DIV/0!	#DIV/0!
siR600403	TTTGTACAAGTAAATGGGGCTCCT	0	0	0	0	0	0	0	0	11.6932	0	LOC_Os12g41880.2	nuclear transcription factor Y subunit, putative, expressed	0.62	0	0	0	0	0	0	0	0	0	#DIV/0!	#DIV/0!
siR140822	AGTACTGTATAAGCCAAAGTGGTA	4.56176	0	0	0	0	12.1237	13.5633	10.3966	5.30994	0	LOC_Os03g19870.2	ATP binding protein, putative, expressed	0.62	0	0	0	0	0	0	0	0	0	1	#DIV/0!
siR542130	TGGAATAATGGAAGGATGTAGCGG	13.5449	0	0	0	0	0	0	0	0	0	LOC_Os03g63074.3	Ser/Thr protein phosphatase family protein, expressed	1.25	0	0	0	0	0.43	0.71	0	0.62	0.94	1	#DIV/0!
siR177701	ATCTGGACAGAAGAAGAGGACAGG	13.4747	0	0	0	0	0	0	0	0	0	LOC_Os07g08760.1	START domain containing protein, putative, expressed	0.62	0	0	0	0	0.43	0.53	0	0	0	1	#DIV/0!
siR336075	CTTGTTTGATCAGTATCGGGTGCA	9.61478	0	0	0	0	24.5914	0	0	0	2.45887	LOC_Os07g46820.3	CUG-BP- and ETR-3-like factor 5, putative, expressed	1.25	0	0	0	0	0	0	0	0	0	1	#DIV/0!
siR242511	CATGGAGTTGGGTACGTAAACAGA	7.79007	0	0	0	0	16.4229	0	0	7.79545	0	LOC_Os12g13130.3	ZOS12-03 - C2H2 zinc finger protein, expressed	0.42	0	0	0	0	0	0	0	0	0	1	#DIV/0!
siR34407	AAGGAGAGGAAGAACTGCCGGTGT	29.1952	0	0	0	0	283.747	0	91.6039	0	0	LOC_Os01g58740.2	glycerol-3-phosphate dehydrogenase, putative, expressed	0.42	0	0	0	0	0	0	0	0	0	1	#DIV/0!
siR308535	CTAATTCGGTTTGTCAGACGGATG	5.40393	0	0	0	0	11.3499	0	4.31077	0	0	LOC_Os03g02030.2	folylpolyglutamate synthase, mitochondrial precursor, putative, expressed	0.62	0	0	0	0	0	0	0	0	0	1	#DIV/0!
siR58765	ACACGTTGGTCAGTTTGGTAAAGT	3.43886	0	0	0	0	10.49	0	0	0	0	LOC_Os09g03610.2	flowering time control protein FCA, putative, expressed	0.42	0	0	0	0	0	0	0	0	0	1	#DIV/0!
siR95516	ACTGGATGGACTTGAGCAAGCGGT	44.9157	0	0	0	0	0	0	0	0	0	LOC_Os10g13460.1	hypothetical protein	0.42	0	0	0	0	0	0	0.61	0	0	1	#DIV/0!
siR67810	ACCACTGACTGCAGAAGAGAGAGG	0	0	8.52471	0	0	0	0	20.4762	0	0	LOC_Os10g39780.4	protein phosphatase 2C, putative, expressed	0	0	0.59	0	0	0	0	0	0	0	1	#DIV/0!
siR211892	CAAGATTGAGCTAGCTATACCTGT	4.00031	0	0	0	0	0	10.3217	0	2.82444	0	LOC_Os06g10560.1	leaf senescence related protein, putative, expressed	0.62	0	0	0	0	0	0	0	0	0	1	#DIV/0!
siR363965	GAGTTATTCCTTGGGCCACGGACA	0	1.35365	0	0	0	17.5407	12.9661	0	0	0	LOC_Os01g52560.1	Plant PDR ABC transporter associated domain containing protein, expressed	0	0.34	0	0	0	0	0	0	0	0	1	#DIV/0!
siR54761	ACAAGCGAAAACAGATACTTTGAT	9.47441	0	0	0	0	0	17.9137	0	0	0	LOC_Os07g33400.1	OsFBDUF38 - F-box and DUF domain containing protein	0.42	0	0	0	0	0	0	0	0	0	1	#DIV/0!
siR188839	ATGTAGAGATGGTGAAGCAAAGGC	11.4395	0	0	0	0	0	0	0	0	0	LOC_Os10g27380.1	expressed protein	0.42	0	0	0	0	0	3.9	0.61	4.31	2.19	1	#DIV/0!
siR420	AAAAACTTTGAATAGGACGAATGA	49.1968	0	0	0	0	0	0	0	0	0	LOC_Os02g57540.1	60S ribosomal protein L28-1, putative, expressed	11.25	1.19	1.48	1.66	0.93	23.43	3.72	16.41	8.63	17.22	0.998042	#DIV/0!
siR132668	AGGCATCAACAGTGACGGGCTCGC	9.12351	0	0	0.944399	0	0	0	0	13.1619	5.85789	LOC_Os04g08470.1	OsFBX116 - F-box domain containing protein	0.83	0	0	0	0	0	0	0	0	0	0.994749	#DIV/0!
siR172226	ATCCTTCCATTATTCCATCGTCAG	1.54398	0.225609	0	0	0	5.58895	11.9425	1.58484	1.12978	0.506237	LOC_Os01g25780.1	retrotransposon protein, putative, unclassified	0.42	0	0	0	0	0	0	0	0	0	0.989389	#DIV/0!
siR450192	TAAGCTCCATCGATCCAGGACATA	12.0009	0	0	0	0	0	0	0	0	0	LOC_Os10g05500.1	OsFBX370 - F-box domain containing protein, expressed	3.33	0.51	0	0	0	0.43	3.19	2.74	0.92	0	0.98832	#DIV/0!
siR420	AAAAACTTTGAATAGGACGAATGA	49.1968	0	0	0	0	0	0	0	0	0	LOC_Os01g12820.1	harpin-induced protein, putative, expressed	72.07	29.5	31.38	27.53	19	18.96	59.88	56.23	56.99	19.72	0.973679	#DIV/0!
siR376553	GCAGAACTTCTGGATGGTAGAGAA	33.1955	13.6869	9.6672	7.46934	6.75524	0	8.95687	33.2183	19.7146	17.0674	LOC_Os02g57180.1	NADH dehydrogenase 1 alpha subcomplex subunit 9,mitochondrial precursor, putative, expressed	0.42	0	0	0	0	0	0	0	0	0	0.96929	#DIV/0!
siR524086	TGACTGTTTACGGATCAATTGCAA	38.5995	26.321	0	0	0	0	0	0	0	0	LOC_Os05g48820.1	DDT, putative, expressed	36.45	37.3	15.39	13.27	11.52	75.62	113.21	67.78	55.14	24.1	0.960223	#DIV/0!
siR292718	CGGAACCAAGCAGAAACCAAGCAA	49.8986	0	0	0	0	0	0	0	0	0	LOC_Os04g08764.1	avr9/Cf-9 rapidly elicited protein 137, putative, expressed	3.12	0.51	0.59	0.99	1.25	19.81	13.46	5.78	1.23	0.63	0.959305	#DIV/0!
siR508209	TCTCGATCAGATGGTGTGTGGCAT	10.106	0	0	0	0	0	0	0	0	0	LOC_Os10g35840.1	shikimate/quinate 5-dehydrogenase, putative, expressed	9.58	3.56	3.26	2.32	4.67	56.87	45.53	27.96	15.71	6.26	0.956219	#DIV/0!
siR113907	AGATGACTGCAACATAGACCACAT	38.1784	0	0	0	0	0	0	0	0	0	LOC_Os06g44320.1	expressed protein	3.54	1.19	0	0.66	0.62	4.05	4.96	12.16	1.23	0	0.951717	#DIV/0!
siR378826	GCATAGCATCGAGATGGAGAGCAG	11.9307	4.43697	0	0	0	0	0	0	0	0	LOC_Os10g04890.1	expressed protein	1.87	0.68	0.59	0	0	0	0	2.13	2.46	0.94	0.94558	#DIV/0!
siR95516	ACTGGATGGACTTGAGCAAGCGGT	44.9157	0	0	0	0	0	0	0	0	0	LOC_Os12g41200.1	KIP1, putative, expressed	14.58	6.27	3.85	1.33	4.05	158.69	54.04	48.63	18.79	8.45	0.939243	#DIV/0!
siR368632	GATGAGATGACCAGGAGACTTGAA	17.1943	7.44509	3.86688	2.40393	1.68881	0	1.79137	6.9733	15.9863	11.2819	LOC_Os10g09500.1	retrotransposon protein, putative, Ty3-gypsy subclass, expressed	0.42	0	0	0	0	0	0	0	0	0	0.937318	#DIV/0!
siR581005	TTGAAAAGAGAGCAGTAGACACAC	12.2115	0	0	0	0	0	0	0	0	0	LOC_Os11g36030.1	protein binding protein, putative, expressed	5.42	1.53	1.78	0	1.56	33.66	11.34	10.03	13.55	2.82	0.935551	#DIV/0!
siR46811	AATGATCTCAAGCACATAGGCTAC	10.878	0	0	0	0	0	0	0	0	0	LOC_Os06g33880.1	expressed protein	54.57	20.18	13.62	3.32	1.56	273.5	230.14	117.94	73.94	9.08	0.934969	#DIV/0!
siR516358	TCTTGTTTGATCAGTATCGGGTGC	2.31597	0.827232	0	0	0	13.4135	7.2508	2.66253	1.35573	0.361598	LOC_Os01g16290.2	DNA gyrase subunit B, chloroplast/mitochondrial precursor, putative, expressed	0.42	0	0	0	0	0	0	0	0	0	0.93486	#DIV/0!
siR15655	AACAAGCTCAAAAAGGATTGTATG	10.6675	0	0	0	0	0	0	0	0	0	LOC_Os05g30530.1	40S ribosomal protein S4, putative, expressed	49.57	16.28	23.09	7.96	5.61	101.18	31	99.39	40.66	25.35	0.919746	#DIV/0!
siR581005	TTGAAAAGAGAGCAGTAGACACAC	12.2115	0	0	0	0	0	0	0	0	0	LOC_Os01g71620.1	expressed protein	3.96	1.53	1.78	0.66	1.87	20.24	20.73	13.68	5.55	3.13	0.919376	#DIV/0!
siR292718	CGGAACCAAGCAGAAACCAAGCAA	49.8986	0	0	0	0	0	0	0	0	0	LOC_Os02g22100.7	OsRhmbd6 - Putative Rhomboid homologue, expressed	0.83	0.34	0	0	0	0	1.24	1.22	0	0	0.914679	#DIV/0!
siR95516	ACTGGATGGACTTGAGCAAGCGGT	44.9157	0	0	0	0	0	0	0	0	0	LOC_Os03g38010.1	nuf2 family protein, expressed	0.83	0.34	0	0	0	16.4	3.19	3.65	0	0	0.914679	#DIV/0!
siR32655	AAGCCTGAGAAGAAGAAGACGTAG	10.2464	6.76827	0	0	0	0	0	0	0	0	LOC_Os04g55690.1	CCB4, putative, expressed	6.04	2.37	1.48	0.99	1.25	16.19	6.2	10.03	5.85	4.07	0.91151	#DIV/0!
siR109806	AGAGCATGTGAACACAAACCGGAG	23.3	0	0	0	0	0	0	0	0	0	LOC_Os07g12470.1	expressed protein	1.87	0.68	0.59	0	0	5.75	2.48	3.04	2.46	2.82	0.908633	#DIV/0!
siR364153	GAGTTGTAGATGAAGGCAGTGGAG	65.7595	33.6909	0	19.2314	0	0	0	0	0	0	LOC_Os09g02260.1	PPR repeat containing protein, putative, expressed	3.12	1.87	1.78	1.66	1.56	3.62	6.2	5.47	6.16	2.82	0.898973	#DIV/0!
siR394457	GCTCTTGTTTGATCAGTATCGGGT	17.6154	8.12192	3.69111	1.03025	0	50.7305	43.0783	19.9056	23.4993	9.47387	LOC_Os01g16290.2	DNA gyrase subunit B, chloroplast/mitochondrial precursor, putative, expressed	0.42	0	0	0	0	0	0	0	0	0	0.898954	#DIV/0!
siR509926	TCTGAACCTTGAGCATCTTACGTT	23.5808	0	0	0	0	0	0	0	0	0	LOC_Os12g19350.1	expressed protein	33.74	19.67	19.24	13.6	22.74	105.65	227.13	78.72	44.67	24.73	0.896547	#DIV/0!
siR46487	AATGACGACAGCTGCAGCACCGCC	8.28134	0	0	2.31807	3.56527	0	7.2508	12.8055	11.2413	6.43645	LOC_Os03g08380.1	ABC transporter, ATP-binding protein, putative, expressed	0.42	0	0	0	0	0	0	0	0	0	0.892941	#DIV/0!
siR295150	CGGCAATAGTGTTGATCGTGTCGG	10.6675	0	0	0	0	0	0	0	0	0	LOC_Os01g72940.1	phosphatidylserine decarboxylase, putative, expressed	5.21	3.05	2.37	0.99	1.56	24.71	22.85	15.2	2.46	1.57	0.878351	#DIV/0!
siR420	AAAAACTTTGAATAGGACGAATGA	49.1968	0	0	0	0	0	0	0	0	0	LOC_Os01g01360.1	peptide transporter PTR2, putative, expressed	1.46	0.51	0.59	0	0.62	5.54	7.97	3.34	1.23	0	0.877701	#DIV/0!
siR152187	ATAAGTAGACGCGGTTCCAATTGG	10.0359	5.189	2.72439	2.40393	0	0.429919	12.1984	23.7726	14.0657	5.27933	LOC_Os04g08470.1	OsFBX116 - F-box domain containing protein	0.83	0	0	0	0	0	0	0	0	0	0.875763	#DIV/0!
siR177334	ATCTGATCAGGCGTAAGGATCCGC	23.9317	0	0	0	0	0	0	0	0	0	LOC_Os03g43020.1	prefoldin subunit, putative, expressed	13.33	5.6	6.81	2.98	0.93	35.36	15.06	15.2	10.17	10.33	0.875285	#DIV/0!
siR420714	GTACTGTATAAGCCAAAGTGGTAT	4.28103	2.18089	0.527302	0	0	11.7798	9.38339	7.79742	3.21986	1.80799	LOC_Os03g19870.2	ATP binding protein, putative, expressed	0.62	0	0	0	0	0	0	0	0	0	0.874361	#DIV/0!
siR243680	CATGTTCTTCGATCGTAGGATGGC	6.87772	3.08332	2.46074	0	0	15.4771	12.5396	5.51525	5.36643	1.37407	LOC_Os12g03730.1	zinc finger DHHC domain-containing protein, putative	0.42	0	0	0	0	0	0	0	0	0	0.868247	#DIV/0!
siR416255	GGTGGAGATGGGCTTGGATCGCAA	0	0	0	0	15.4808	0	0	0	0	0	LOC_Os09g07614.1	expressed protein	0.83	0.34	0.89	0	1.87	3.62	1.24	3.95	1.85	0	0.85601	#DIV/0!
siR429810	GTCTGTAGCTCGGAGATGAAGGAG	11.65	0	0	0	0	0	0	0	0	0	LOC_Os01g34930.1	callose synthase, putative, expressed	5.21	3.22	1.48	0.66	0.93	7.88	12.93	7.9	3.08	2.82	0.852836	#DIV/0!
siR39974	AATAATTAAGTTGATCGATCTGCA	21.7561	0	0	0	0	0	0	0	0	0	LOC_Os10g03540.1	ribosomal protein L7Ae, putative, expressed	42.49	22.72	30.2	13.6	22.12	71.78	58.29	50.15	65.93	37.56	0.839755	#DIV/0!
siR128446	AGGAAGAGTGACGATGCCAATTTG	15.0889	8.64834	0	0	0	0	0	0	0	0	LOC_Os09g32750.1	FHA domain containing protein, putative, expressed	0.62	0	0	0	0	0	0.35	0	0	0	0.839294	#DIV/0!
siR509926	TCTGAACCTTGAGCATCTTACGTT	23.5808	0	0	0	0	0	0	0	0	0	LOC_Os03g10400.2	peptidyl-prolyl cis-trans isomerase, putative, expressed	12.29	7.8	5.62	1.99	3.43	30.67	19.67	11.25	19.1	22.54	0.83849	#DIV/0!
siR28831	AAGACCGAGCTGCACTAGAAGGAT	27.8618	0	0	0	0	0	0	0	0	0	LOC_Os03g58910.2	expressed protein	8.96	1.53	1.48	0.66	5.61	2.13	5.49	7.29	5.24	6.57	0.838384	#DIV/0!
siR138351	AGGTCTAGCAGAAGAATGTGTCAA	15.0187	8.64834	0	0	0	0	0	0	11.5802	0	LOC_Os02g57180.1	NADH dehydrogenase 1 alpha subcomplex subunit 9,mitochondrial precursor, putative, expressed	0.42	0	0	0	0	0	0	0	0	0	0.837939	#DIV/0!
siR84442	ACGGACTAGCGGTTTACCCCCATT	52.7058	30.4572	0	0	0	78.5893	79.5029	27.3227	53.6078	4.26686	LOC_Os04g24804.1	expressed protein	0.83	0	0	0	0	0	0	0	0	0	0.836909	#DIV/0!
siR378826	GCATAGCATCGAGATGGAGAGCAG	11.9307	4.43697	0	0	0	0	0	0	0	0	LOC_Os07g23200.1	F-actin-capping protein subunit alpha, putative, expressed	29.37	11.87	18.06	8.29	10.59	68.59	39.51	47.72	29.88	21.29	0.832458	#DIV/0!
siR520862	TGACAAGTTTAGAATGACAGAAGT	0	23.0121	0	0	0	0	0	0	0	0	LOC_Os06g38590.1	receptor-like protein kinase precursor, putative, expressed	1.04	2.03	0.59	0.99	0	0	0	0.61	0	0.63	0.82799	#DIV/0!
siR144127	AGTCTAAGATCGTAAAAAATGGAC	11.0184	5.48982	0	0	0	0	0	0	0	0	LOC_Os01g67120.1	rhodanese-like domain containing protein, putative, expressed	9.37	10.17	3.55	5.97	5.92	16.4	30.83	15.81	4.62	4.07	0.810517	#DIV/0!
siR314797	CTCAACTCAGCACCGACGAGCACC	8.91297	5.64022	0	0	0	44.7976	25.5911	26.7521	10.6764	0	LOC_Os03g02030.2	folylpolyglutamate synthase, mitochondrial precursor, putative, expressed	0.62	0	0	0	0	0	0	0	0	0	0.808508	#DIV/0!
siR28831	AAGACCGAGCTGCACTAGAAGGAT	27.8618	0	0	0	0	0	0	0	0	0	LOC_Os04g51710.1	expressed protein	7.5	3.05	2.96	0.66	4.98	32.59	34.37	33.74	11.09	6.89	0.801538	#DIV/0!
siR237319	CATCAGTTGGCCTAATAAGACGTT	11.4395	0	4.65783	0	0	0	0	0	0	0	LOC_Os03g54790.1	ABC transporter, ATP-binding protein, putative, expressed	9.79	4.92	9.18	1.99	6.23	20.24	29.23	16.41	22.18	21.6	0.800531	#DIV/0!
siR519367	TGAAGCTTGCAGTTCTGATTCATT	14.2467	10.6788	5.27302	4.46443	3.18998	0.257952	20.6435	28.6539	18.0764	7.44892	LOC_Os04g08470.1	OsFBX116 - F-box domain containing protein	0.83	0	0	0	0	0	0	0	0	0	0.794108	#DIV/0!
siR485011	TCATGAAGTCTAATGTAGTAGCAT	24.4229	0	0	0	0	0	0	0	0	0	LOC_Os04g58390.1	allantoinase, putative, expressed	60.4	40.02	12.43	0	0.62	50.06	27.64	57.75	57.61	25.04	0.792512	#DIV/0!
siR483523	TCATACTACCTGCAAGAGCTGCAT	30.0374	17.3719	0	0	0	0	0	0	0	0	LOC_Os01g14830.1	ribosomal protein L3, putative, expressed	11.46	7.46	5.03	3.65	8.41	27.9	28.7	28.88	25.57	16.9	0.792411	#DIV/0!
siR420	AAAAACTTTGAATAGGACGAATGA	49.1968	0	0	0	0	0	0	0	0	0	LOC_Os11g37540.1	protein phosphatase 2C, putative, expressed	7.91	4.41	5.92	2.65	4.98	16.19	18.78	16.72	10.78	8.45	0.788918	#DIV/0!
siR188839	ATGTAGAGATGGTGAAGCAAAGGC	11.4395	0	0	0	0	0	0	0	0	0	LOC_Os05g43060.1	retrotransposon, putative, centromere-specific, expressed	59.99	24.42	30.49	11.94	45.17	240.27	268.05	113.68	120.45	32.87	0.767283	#DIV/0!
siR601753	TTTTACTTAGTAGGCATTAAACAT	16.4925	21.4328	0	0	0	0	0	0	0	0	LOC_Os03g59264.1	calreticulin family protein, expressed	2.92	1.53	0.59	0	0.93	5.33	12.05	2.43	8.93	1.88	0.760906	#DIV/0!
siR269813	CCTCAGATGAGCACTCAGCAAGGC	4.49157	3.45934	0.878836	0.429272	0	18.1426	16.7195	6.78312	6.0443	1.66335	LOC_Os02g10840.1	transposon protein, putative, unclassified, expressed	0.42	0	0	0	0	0	0	0	0	0	0.738948	#DIV/0!
siR283950	CGAGGCCAACCTGAGCATCGTCGT	33.3359	25.7194	0	0	0	0	0	0	0	0	LOC_Os04g58420.1	MLO domain containing protein, putative, expressed	4.58	1.53	1.48	0.66	1.87	15.55	8.15	6.69	2.16	2.5	0.738751	#DIV/0!
siR188839	ATGTAGAGATGGTGAAGCAAAGGC	11.4395	0	0	0	0	0	0	0	0	0	LOC_Os01g09670.1	pollen-specific protein SF21, putative, expressed	16.66	4.07	13.32	7.3	9.97	6.82	4.78	5.17	3.39	4.07	0.724259	#DIV/0!
siR509926	TCTGAACCTTGAGCATCTTACGTT	23.5808	0	0	0	0	0	0	0	0	0	LOC_Os03g56810.1	tubulin/FtsZ domain containing protein, putative, expressed	149.97	118.52	79.04	34.49	30.84	48.57	168.31	190.28	157.73	74.5	0.723905	#DIV/0!
siR227828	CAGATCGGCATACCTCGCAACCGT	12.1413	0	0	0	0	0	0	0	0	0	LOC_Os06g43840.1	protein kinase domain containing protein, expressed	50.2	43.75	17.76	21.23	25.85	85.2	128.8	84.8	97.35	52.9	0.717592	#DIV/0!
siR550890	TGGTCATTGATCAAGTGTAGTCGT	12.9835	0	0	0	0	0	0	0	0	0	LOC_Os06g06040.7	expressed protein	0.42	0.34	0	0	0	0.43	0.53	0	0.62	0	0.71325	#DIV/0!
siR177701	ATCTGGACAGAAGAAGAGGACAGG	13.4747	0	0	0	0	0	0	0	0	0	LOC_Os03g40720.1	UDP-glucose 6-dehydrogenase, putative, expressed	0.42	0.34	0	0	0	0.43	1.42	0	0	0.63	0.71325	#DIV/0!
siR39017	AAGTTTAATTCGGAGATTTATGCA	12.9835	0	0	0	0	0	0	0	0	0	LOC_Os07g40800.1	PPR repeat domain containing protein, putative, expressed	19.58	11.36	7.11	13.27	16.51	44.52	74.06	58.97	33.58	17.53	0.703041	#DIV/0!
siR128363	AGGAACTGCATGCATTGGAACTAA	19.7208	16.5446	0	0	0	0	55.4473	0	0	0	LOC_Os06g26340.1	CGMC_MAPKCMGC_2.10 - CGMC includes CDA, MAPK, GSK3, and CLKC kinases, expressed	0.42	0	0	0	0	0	0	0	0	0	0.697316	#DIV/0!
siR216172	CAATTGGAAGAACACATATCACGT	11.8606	0	0	0	0	0	0	0	0	0	LOC_Os06g25500.1	hypothetical protein	9.58	3.56	7.99	2.98	6.23	37.28	44.82	21.88	6.16	2.5	0.695422	#DIV/0!
siR236704	CATCAATATCAAGAATCGTCGAGT	20.4226	0	0	0	0	0	0	0	0	0	LOC_Os01g27990.1	NPL4, putative, expressed	37.49	33.23	8.59	13.93	12.15	26.63	54.74	58.66	38.82	15.96	0.69167	#DIV/0!
siR527453	TGATAGGTAGAAAGATGAAGACAA	0	17.7479	0	0	0	0	0	0	0	0	LOC_Os12g10710.2	NB-ARC domain containing protein, expressed	1.25	1.7	0.89	0	0	2.13	5.31	4.26	2.77	1.25	0.687756	#DIV/0!
siR2210	AAAAGCAAGTGTATGACGAACTAA	12.0711	0	4.04265	0	0	0	0	0	0	0	LOC_Os01g11980.1	SFT2, putative, expressed	9.37	8.14	5.33	2.32	1.87	8.95	15.59	13.07	6.16	2.82	0.673712	#DIV/0!
siR475734	TATTTGCATATAAGAGATCTGGGT	10.5271	0	0	0	0	0	0	0	0	0	LOC_Os03g26000.1	expressed protein	9.37	4.92	7.7	2.65	6.85	33.02	40.22	33.13	14.79	13.77	0.662041	#DIV/0!
siR225690	CAGAAAATTAGTGGATCTGGTCAT	12.3518	8.19712	0	0	0	0	0	0	0	0	LOC_Os09g38530.1	transmembrane 9 superfamily member, putative, expressed	40.2	22.04	29.9	7.63	19.93	57.51	38.8	54.41	63.77	50.08	0.658154	#DIV/0!
siR198885	ATTGGAACTTGGCAGCATATGGAG	12.0009	0	0	0	0	0	0	0	0	0	LOC_Os03g07994.1	expressed protein	26.66	14.58	24.28	7.63	13.39	47.71	32.95	39.82	31.11	18.47	0.657972	#DIV/0!
siR207640	CAACAGAAAAAATGGAGGGACTAA	4.35121	4.06096	0	0	0	10.662	8.01853	5.70543	3.44581	1.51871	LOC_Os01g06580.1	fasciclin domain containing protein, expressed	0.62	0	0	0	0	0	0	0	0	0	0.646946	#DIV/0!
siR496129	TCCTGTTGCAAATCTTGAAGACAA	1.96506	1.88007	0	0	0	17.7987	12.0278	7.22688	2.71146	1.15711	LOC_Os02g57400.3	2-phosphoglycerate kinase-related, putative, expressed	0.62	0	0	0	0	0	0	0	0	0	0.634673	#DIV/0!
siR238671	CATCCTCCTCCTCGTCGACATTGT	1.40362	1.35365	0	0	0	18.7445	11.3454	3.42326	1.80764	0.506237	LOC_Os02g47480.1	expressed protein	0.42	0	0	0	0	0	0	0	0	0	0.630694	#DIV/0!
siR235389	CATAGAGGTTTGTAGTTAAATGGC	0	12.9349	0	0	0	0	0	0	0	0	LOC_Os10g35750.1	pentatricopeptide, putative, expressed	1.87	2.2	0	0	1.25	12.14	16.3	8.21	5.24	2.19	0.616887	#DIV/0!
siR578626	TTCTCCTGTAGTTTTTAACCGGTA	0	0	0	12.363	0	0	0	0	0	0	LOC_Os02g12350.1	histone deacetylase, putative, expressed	0	0.34	0.59	0.66	0	0.64	1.95	2.13	0	0	0.60941	#DIV/0!
siR546791	TGGCGAGGAGCGTGTGGAAGCGGT	11.2991	0	0	0	0	0	0	0	0	0	LOC_Os11g04330.1	OsFBK24 - F-box domain and kelch repeat containing protein, expressed	0.83	0.85	0	0	0	5.96	0.89	0	1.23	1.25	0.600151	#DIV/0!
siR15655	AACAAGCTCAAAAAGGATTGTATG	10.6675	0	0	0	0	0	0	0	0	0	LOC_Os02g48350.1	diacylglycerol O-acyltransferase, putative, expressed	3.75	2.54	2.96	2.65	3.74	19.6	8.15	18.24	5.85	2.19	0.595466	#DIV/0!
siR117866	AGCAGAGCTTGGCACATTTCACGG	38.5293	0	0	0	0	0	0	0	0	0	LOC_Os06g27560.1	glycosyltransferase protein, putative, expressed	2.29	1.7	0.89	0.99	2.18	3.41	5.85	3.95	6.16	1.57	0.583404	#DIV/0!
siR339053	GAAACCACAAAGTAGATCATGGCA	13.8958	0	0	2.48978	0	0	0	0	0	0	LOC_Os02g32250.1	retrotransposon protein, putative, unclassified, expressed	1.46	0	0.59	0	1.25	2.34	1.77	3.34	1.54	0	0.575024	#DIV/0!
siR236704	CATCAATATCAAGAATCGTCGAGT	20.4226	0	0	0	0	0	0	0	0	0	LOC_Os01g67240.1	formin-like protein 1 precursor, putative, expressed	26.87	17.8	26.64	10.61	9.66	34.93	16.48	26.75	45.9	56.34	0.574589	#DIV/0!
siR508209	TCTCGATCAGATGGTGTGTGGCAT	10.106	0	0	0	0	0	0	0	0	0	LOC_Os03g40110.1	nop14-like family protein, expressed	19.79	9.33	17.17	2.32	14.64	42.6	32.78	31.92	55.76	31.62	0.574461	#DIV/0!
siR31433	AAGCAATGTTGAAGGATGAATGTA	0	18.1239	0	0	0	0	0	0	0	0	LOC_Os08g43470.1	ER lumen protein retaining receptor, putative, expressed	57.49	57.14	31.08	22.88	37.07	96.92	191.52	118.85	79.79	30.68	0.57332	#DIV/0!
siR263656	CCGGAAGAATTGCATGAAAAGAAT	9.61478	8.79875	0	0	0	21.324	16.7195	12.4886	12.9924	3.03742	LOC_Os04g28210.1	verticillium wilt disease resistance protein, putative, expressed	0	0.51	0	0	0	0	0	0	0	0	0.566216	#DIV/0!
siR402665	GGAGTCAGTGCGAGCGATGATGGT	11.7904	0	0	0	0	0	0	0	0	0	LOC_Os05g39080.1	protein kinase family protein, putative, expressed	11.66	11.02	7.4	0.66	5.61	71.14	43.05	28.27	28.96	19.72	0.54944	#DIV/0!
siR177701	ATCTGGACAGAAGAAGAGGACAGG	13.4747	0	0	0	0	0	0	0	0	0	LOC_Os02g42314.2	ubiquitin-conjugating enzyme, putative, expressed	77.9	71.38	64.24	25.21	25.23	135.47	64.31	107.6	86.57	64.48	0.54765	#DIV/0!
siR526398	TGAGGTCACAAGTTTTGAATGCCA	12.7729	5.0386	0	0	0	37.8329	31.3917	16.5458	9.26416	3.83294	LOC_Os02g53210.3	expressed protein	0.83	0.51	0.89	0	0	0	0	0	0	0	0.540943	#DIV/0!
siR486122	TCATTGTAAGCAGAGCGAATTAAT	3.36868	3.98576	0	0	0	11.6078	9.6393	0	4.23666	0	LOC_Os02g57180.1	NADH dehydrogenase 1 alpha subcomplex subunit 9,mitochondrial precursor, putative, expressed	0.42	0	0	0	0	0	0	0	0	0	0.523674	#DIV/0!
siR550890	TGGTCATTGATCAAGTGTAGTCGT	12.9835	0	0	0	0	0	0	0	0	0	LOC_Os07g12910.1	PHD finger protein, putative, expressed	43.95	33.4	43.22	5.97	6.54	36.64	48.72	46.2	69.01	41.95	0.508683	#DIV/0!
siR4102	AAACAAAATGCAGGAGTAGTAGAA	12.4922	4.43697	0	0	0	0	0	0	0	0	LOC_Os05g36150.1	Yip1 domain containing protein, expressed	4.58	3.22	2.96	2.65	4.67	10.01	11.87	6.38	5.85	5.95	0.500898	#DIV/0!
siR39974	AATAATTAAGTTGATCGATCTGCA	21.7561	0	0	0	0	0	0	0	0	0	LOC_Os12g06150.1	DUF623 domain containing protein, expressed	0.83	0.85	0.59	0	0	11.08	12.22	5.47	2.16	0.63	0.492383	#DIV/0!
siR198885	ATTGGAACTTGGCAGCATATGGAG	12.0009	0	0	0	0	0	0	0	0	0	LOC_Os02g27110.1	expressed protein	21.87	17.13	14.21	8.29	22.74	79.24	59.7	44.99	37.58	23.16	0.474172	#DIV/0!
siR163028	ATCAAAAGGATAAGTGGATGGTAT	14.8082	0	0	0	0	0	0	0	0	0	LOC_Os01g56990.1	Regulator of chromosome condensation domain containing protein, expressed	3.54	1.19	3.55	2.98	2.18	8.73	5.49	9.42	3.7	1.88	0.472967	#DIV/0!
siR34658	AAGGATGAACCGCAGTGCGAGCGC	12.3518	0	0	0	0	0	0	0	0	0	LOC_Os09g26460.1	protein binding protein, putative, expressed	0.42	0	0.59	0	0	1.7	0.35	1.52	0	0	0.430538	#DIV/0!
siR15655	AACAAGCTCAAAAAGGATTGTATG	10.6675	0	0	0	0	0	0	0	0	0	LOC_Os10g42870.2	peptide transporter PTR2, putative, expressed	0.42	0	0.59	0	0	0	0.35	0	0	0	0.430538	#DIV/0!
siR236704	CATCAATATCAAGAATCGTCGAGT	20.4226	0	0	0	0	0	0	0	0	0	LOC_Os04g45860.1	transposon protein, putative, unclassified, expressed	4.58	4.24	4.74	1.99	2.18	18.32	4.25	9.73	12.32	12.21	0.428945	#DIV/0!
siR146373	AGTGGAGCATGTTAGAAGTGGAGC	14.3871	0	0	0	0	0	0	0	0	0	LOC_Os01g21610.1	uncharacterized aarF domain-containing protein kinase 4, putative, expressed	3.54	3.73	2.07	3.32	2.18	6.6	14	9.12	8.32	5.01	0.407816	#DIV/0!
siR107486	AGACTATCGGGAGCATGTTGATGT	12.2115	0	0	0	0	0	0	0	0	0	LOC_Os08g07400.1	cullin, putative, expressed	20	11.02	8.29	7.63	25.85	36.64	79.9	13.37	16.64	6.57	0.379585	#DIV/0!
siR420	AAAAACTTTGAATAGGACGAATGA	49.1968	0	0	0	0	0	0	0	0	0	LOC_Os09g20490.1	transporter, putative, expressed	0.42	0	0	0.66	0	0.43	0.89	0.61	0	0	0.370618	#DIV/0!
siR420	AAAAACTTTGAATAGGACGAATGA	49.1968	0	0	0	0	0	0	0	0	0	LOC_Os04g58730.1	AT hook motif domain containing protein, expressed	14.58	11.87	3.55	8.29	17.13	41.11	72.64	22.49	26.19	10.02	0.36614	#DIV/0!
siR542130	TGGAATAATGGAAGGATGTAGCGG	13.5449	0	0	0	0	0	0	0	0	0	LOC_Os04g18790.1	OsFBX126 - F-box domain containing protein, expressed	1.67	0.68	1.48	1.33	1.87	4.05	2.13	2.13	2.77	2.19	0.325293	#DIV/0!
siR218107	CACAGGCACGGGCACTGCATTCAT	4.21085	2.33129	0	0	0	0	14.5869	10.8403	0	3.54366	LOC_Os08g23790.1	polygalacturonase, putative, expressed	0	0.34	0	0	0	0	0	0	0	0	0.299229	#DIV/0!
siR519550	TGAAGTACGTCTCTGAGTTTGGGC	3.15814	1.50406	0.263651	0	0	11.5218	9.29809	5.13489	3.78475	1.88031	LOC_Os11g17954.1	transposon protein, putative, Pong sub-class, expressed	1.04	0	0	0	1.25	0	0	0	0	0	0.298261	#DIV/0!
siR4102	AAACAAAATGCAGGAGTAGTAGAA	12.4922	4.43697	0	0	0	0	0	0	0	0	LOC_Os12g02040.1	hypoxia-responsive family protein, putative, expressed	264.73	29.84	343.41	20.56	78.49	69.65	105.24	309.12	37.89	24.73	0.294364	#DIV/0!
siR527453	TGATAGGTAGAAAGATGAAGACAA	0	17.7479	0	0	0	0	0	0	0	0	LOC_Os05g37910.1	phosphatidic acid phosphatase-related, putative, expressed	26.04	18.82	12.73	9.95	6.85	19.81	18.78	50.46	29.57	15.03	0.288436	#DIV/0!
siR95516	ACTGGATGGACTTGAGCAAGCGGT	44.9157	0	0	0	0	0	0	0	0	0	LOC_Os08g06600.1	nuf2 family protein, expressed	0.62	0.85	0	0	0.62	22.79	4.96	2.13	1.23	0.63	0.287359	#DIV/0!
siR399481	GGAAGGCTGCCTGAGCGGACGCGC	11.4395	0	3.86688	3.69174	0	0	0	0	0	0	LOC_Os12g38380.1	tetratricopeptide repeat containing protein, putative, expressed	3.33	3.05	0.59	1.33	2.18	10.22	6.91	11.55	3.7	4.07	0.25425	#DIV/0!
siR480153	TCACGAAAAAACGGAGTAGGAGGA	0	12.0325	0	0	0	0	0	0	0	0	LOC_Os03g60090.1	methylenetetrahydrofolate reductase, putative, expressed	93.52	62.23	27.53	32.83	30.84	265.41	99.57	161.1	84.72	20.66	0.253436	#DIV/0!
siR444234	GTTTCATTGTGGTCATCGTCGTAC	2.66687	1.42886	0.527302	0	0	9.45823	10.407	5.32507	2.65497	1.22943	LOC_Os05g10280.1	transposon protein, putative, unclassified	0	0.34	0	0	0	0	0	0	0	0	0.248248	#DIV/0!
siR508209	TCTCGATCAGATGGTGTGTGGCAT	10.106	0	0	0	0	0	0	0	0	0	LOC_Os10g35770.3	E2F-related protein, putative, expressed	9.58	5.09	5.62	4.97	14.33	18.74	6.38	6.38	8.01	11.27	0.228994	#DIV/0!
siR399481	GGAAGGCTGCCTGAGCGGACGCGC	11.4395	0	3.86688	3.69174	0	0	0	0	0	0	LOC_Os10g18440.1	retrotransposon protein, putative, unclassified	0.62	0.34	0.89	0.99	0.62	2.77	2.3	0.91	1.23	0.63	0.217842	#DIV/0!
siR364153	GAGTTGTAGATGAAGGCAGTGGAG	65.7595	33.6909	0	19.2314	0	0	0	0	0	0	LOC_Os10g40920.1	pentatricopeptide, putative, expressed	2.08	0.51	0	0	2.8	4.05	2.66	0.61	3.08	0	0.18434	#DIV/0!
siR292718	CGGAACCAAGCAGAAACCAAGCAA	49.8986	0	0	0	0	0	0	0	0	0	LOC_Os02g43920.1	cell division cycle protein 23, putative, expressed	3.96	4.07	2.66	0.66	5.61	34.29	15.77	13.07	7.09	3.44	0.171561	#DIV/0!
siR177701	ATCTGGACAGAAGAAGAGGACAGG	13.4747	0	0	0	0	0	0	0	0	0	LOC_Os12g22090.1	expressed protein	1.04	0	0	0	2.49	6.6	1.59	0.61	1.23	0	0.17063	#DIV/0!
siR480153	TCACGAAAAAACGGAGTAGGAGGA	0	12.0325	0	0	0	0	0	0	0	0	LOC_Os03g02050.1	LTPL151 - Protease inhibitor/seed storage/LTP family protein precursor, expressed	1119.76	1541.61	766.75	1580	2038.35	0.85	73.35	367.48	513.24	462.65	0.152659	#DIV/0!
siR589715	TTGTAGAACAAACAACAGTGTGGT	0	20.6056	0	0	0	0	0	0	0	0	LOC_Os01g01312.1	retrotransposon protein, putative, Ty1-copia subclass, expressed	7.71	6.44	7.11	2.65	5.61	9.59	17.72	13.68	14.79	15.96	0.151346	#DIV/0!
siR165416	ATCAGATTTGTGAAGCCGTCAGAA	8.77261	4.51218	1.58191	0	0	20.0342	22.1789	15.4047	6.5527	0	LOC_Os02g12880.5	calcium-binding EF hand family protein, putative, expressed	0.42	0	0	0	0.62	0	0	0	0	0	0.1353	#DIV/0!
siR500423	TCGGAATTGACAGAAAAGAGTGGT	0	0	19.4223	0	0	0	0	0	0	0	LOC_Os04g53994.1	kinase, putative, expressed	1.87	0.51	2.07	1.33	3.43	8.73	10.1	4.56	2.16	3.44	0.118713	#DIV/0!
siR58259	ACACGAGCTGCACGAGATCCTGGT	15.5801	0	5.44878	0	0	0	0	0	21.0703	0	LOC_Os07g35740.1	TKL_IRAK_DUF26-ld.2 - DUF26 kinases have homology to DUF26 containing loci, expressed	0	0	0.89	0	0	0	0	0	0	0	0.102455	#DIV/0!
siR559539	TGTGCTTCAGAACCAAGGCGTCCA	24.2826	0	0	7.21178	9.56993	0	0	0	23.4428	19.0924	LOC_Os04g19684.3	methyl-CpG binding domain containing protein, expressed	0	0	0	0	0.62	0	0	0	0	0	0.0762466	#DIV/0!
siR191233	ATGTTCGACAACTATGATGAGGAC	14.1765	0	0	0	0	0	0	0	0	0	LOC_Os08g30770.1	ABC transporter, ATP-binding protein, putative, expressed	1.25	0	0	0.66	3.43	2.98	2.83	1.22	0.62	0.94	0.0716741	#DIV/0!
siR416255	GGTGGAGATGGGCTTGGATCGCAA	0	0	0	0	15.4808	0	0	0	0	0	LOC_Os02g17220.1	transposon protein, putative, unclassified	1.46	0.68	0	0	0.62	7.67	7.09	6.08	3.7	0.63	0.0630304	#DIV/0!
siR177701	ATCTGGACAGAAGAAGAGGACAGG	13.4747	0	0	0	0	0	0	0	0	0	LOC_Os08g01290.2	OsFBT12 - F-box and tubby domain containing protein, expressed	0.42	0	0.89	0	0.62	2.13	0.71	0	0.92	0.63	0.0487541	#DIV/0!
siR450192	TAAGCTCCATCGATCCAGGACATA	12.0009	0	0	0	0	0	0	0	0	0	LOC_Os04g30210.1	OsFBL15 - F-box domain and LRR containing protein, expressed	7.71	3.22	6.51	2.98	16.2	25.35	14.17	11.25	14.48	6.89	0.0401895	#DIV/0!
siR339053	GAAACCACAAAGTAGATCATGGCA	13.8958	0	0	2.48978	0	0	0	0	0	0	LOC_Os07g46380.1	glycosyltransferase, putative, expressed	3.54	1.02	7.4	0.99	2.18	4.05	7.62	10.64	6.16	3.76	0.0323095	#DIV/0!
siR603813	TTTTGTTGGAGAGTTTGTTGTGAT	12.0009	0	0	0	0	0	0	0	0	0	LOC_Os03g19709.1	expressed protein	1.87	0.68	4.74	0.99	0.62	3.83	0.35	3.34	1.85	1.88	0.0291088	#DIV/0!
siR399481	GGAAGGCTGCCTGAGCGGACGCGC	11.4395	0	3.86688	3.69174	0	0	0	0	0	0	LOC_Os04g47450.1	expressed protein	0	0	0.59	0	0	0	1.77	2.43	0	0	0.00805015	#DIV/0!
siR188839	ATGTAGAGATGGTGAAGCAAAGGC	11.4395	0	0	0	0	0	0	0	0	0	LOC_Os02g40090.5	transporter-related, putative, expressed	0.62	0	0	0.99	1.56	0	0	3.95	0	0	-0.0117047	#DIV/0!
siR483497	TCATACGACGGTAAAATCAACGGT	4.49157	0	0	0	0	13.1555	13.8192	0	0	3.10974	LOC_Os02g03560.2	expressed protein	0.42	0	1.78	0	0	0	0	0	0	0	-0.014504	#DIV/0!
siR420	AAAAACTTTGAATAGGACGAATGA	49.1968	0	0	0	0	0	0	0	0	0	LOC_Os04g37820.1	cytokinin-O-glucosyltransferase 2, putative, expressed	0.83	1.53	0.59	1.33	0	34.08	19.84	7.9	4	0.94	-0.0238693	#DIV/0!
siR520119	TGAATCCTGCAAGACTGCAACACC	0	13.2357	0	0	0	0	0	0	0	0	LOC_Os06g01490.1	monocopper oxidase, putative, expressed	12.5	3.9	2.96	0.66	0.62	21.51	6.91	6.99	8.32	10.02	-0.0260386	#DIV/0!
siR549891	TGGGTGGAACCGAAAGCCTGAGGA	11.7904	0	3.33958	3.00491	0	0	0	0	4.12368	5.56861	LOC_Os04g45340.1	expressed protein	0	0	0.59	0	0	0	0	0	0	0	-0.0332441	#DIV/0!
siR546791	TGGCGAGGAGCGTGTGGAAGCGGT	11.2991	0	0	0	0	0	0	0	0	0	LOC_Os10g33170.1	POT domain containing peptide transporter, putative, expressed	0.42	0.85	0	0.99	0	21.73	22.15	2.13	2.77	1.25	-0.0386361	#DIV/0!
siR572270	TTCAGTACGACTGCTGGTGGGTGT	2.80723	1.72967	0.96672	0	0	13.2415	10.8335	4.37416	3.10688	0.723196	LOC_Os01g13440.1	pollen allergen Cyn d 23, putative, expressed	0	0	0.59	0	0	0	0	0	0	0	-0.062486	#DIV/0!
siR4102	AAACAAAATGCAGGAGTAGTAGAA	12.4922	4.43697	0	0	0	0	0	0	0	0	LOC_Os02g34270.1	AP2 domain containing protein, expressed	0.42	0	1.48	0	0	0	0	0	0	0	-0.085005	#DIV/0!
siR98384	ACTTGGAAGTAAAAGGAAGCAGCA	13.5449	0	0	0	0	0	0	0	0	0	LOC_Os11g08370.1	transporter, major facilitator family, putative, expressed	1.25	1.02	0	2.32	3.11	2.34	4.25	0.61	1.85	2.19	-0.134636	#DIV/0!
siR64955	ACATGTTGTTGGTGGCTTGTTGGT	5.1232	2.4817	0	0	0	18.0566	16.2077	6.52955	3.10688	0	LOC_Os04g49900.1	ABC transporter family protein, putative, expressed	0.62	0.34	1.48	0.66	0	0	0	0	0	0	-0.138725	#DIV/0!
siR15655	AACAAGCTCAAAAAGGATTGTATG	10.6675	0	0	0	0	0	0	0	0	0	LOC_Os06g36080.1	kinesin motor domain containing protein, expressed	0.42	0.51	0	0	2.49	1.49	2.3	0.91	4.62	2.82	-0.142384	#DIV/0!
siR228079	CAGATGGTGTTGAAGGCGGATGAT	14.8783	9.32517	3.779	0	0	76.2677	52.8882	38.9871	17.3985	8.75068	LOC_Os01g64200.1	transposon protein, putative, unclassified	0	0	0.59	0	0	0	0	0	0	0	-0.157716	#DIV/0!
siR235389	CATAGAGGTTTGTAGTTAAATGGC	0	12.9349	0	0	0	0	0	0	0	0	LOC_Os02g02880.1	expressed protein	10.62	5.93	2.96	6.3	7.79	20.24	23.56	16.72	13.25	4.7	-0.157891	#DIV/0!
siR117866	AGCAGAGCTTGGCACATTTCACGG	38.5293	0	0	0	0	0	0	0	0	0	LOC_Os12g39380.1	BTBN24 - Bric-a-Brac, Tramtrack, Broad Complex BTB domain with non-phototropic hypocotyl 3 NPH3 domain, expressed	0.42	0.68	0	0	2.49	9.37	3.19	1.52	2.16	6.26	-0.161399	#DIV/0!
siR131783	AGGATTCCAACGAACCAGTGGCTA	46.8808	27.5243	0	10.646	0	0	0	0	0	0	LOC_Os07g32550.1	dimethyladenosine transferase, putative, expressed	0	0	0	0.66	0	0	1.24	0	0	0	-0.176676	#DIV/0!
siR129168	AGGACATGTATGATAGCAGGGCAT	49.4775	0	0	0	0	0	0	0	0	0	LOC_Os05g32810.1	expressed protein	1.25	1.53	2.07	0	3.43	11.72	11.87	3.65	5.85	4.38	-0.181692	#DIV/0!
siR184481	ATGCCTTGTAAAGATCGTCATCTG	10.5271	0	4.3063	0	0	0	0	0	0	0	LOC_Os12g33210.1	OsFBL59 - F-box domain and LRR containing protein, expressed	0.42	3.05	2.07	0	0.62	13.85	9.74	5.78	7.09	4.7	-0.208749	#DIV/0!
siR295150	CGGCAATAGTGTTGATCGTGTCGG	10.6675	0	0	0	0	0	0	0	0	0	LOC_Os11g37880.1	stripe rust resistance protein Yr10, putative, expressed	1.25	0.68	1.48	0.99	6.85	0.43	2.3	0	0.92	0	-0.215945	#DIV/0!
siR434021	GTGGACGGCTCAAGCGACGATGGT	19.791	0	0	0	0.469114	0	0	0	0	0	LOC_Os07g38480.1	expressed protein	0	0	0	0	1.25	0.64	1.24	0	0	0	-0.227585	#DIV/0!
siR31433	AAGCAATGTTGAAGGATGAATGTA	0	18.1239	0	0	0	0	0	0	0	0	LOC_Os11g34910.1	expressed protein	8.96	5.6	6.81	3.32	7.79	16.61	19.84	14.59	7.7	3.44	-0.231444	#DIV/0!
siR368632	GATGAGATGACCAGGAGACTTGAA	17.1943	7.44509	3.86688	2.40393	1.68881	0	1.79137	6.9733	15.9863	11.2819	LOC_Os07g25330.1	retrotransposon protein, putative, Ty3-gypsy subclass	0	0	0.59	0	0	0	0	0	0	0	-0.232951	#DIV/0!
siR188839	ATGTAGAGATGGTGAAGCAAAGGC	11.4395	0	0	0	0	0	0	0	0	0	LOC_Os01g05960.1	receptor kinase, putative, expressed	0	0	0	0	1.56	0.64	4.96	0	0	0	-0.25	#DIV/0!
siR340401	GAAATTTCAAACCCTGGTCGGACA	0	5.189	0	0	0	12.7256	10.4923	3.86701	10.5069	0	LOC_Os11g40009.1	phospholipase, patatin family, putative, expressed	0	0	0	0	0.62	0	0	0	0	0	-0.25	#DIV/0!
siR34791	AAGGATTGTGTCAGTGGTAGCTAG	0	44.0689	0	0	0	0	0	0	0	0	LOC_Os01g34960.1	retrotransposon, putative, centromere-specific	0	0	0	0	1.25	0	0	0	0	0	-0.25	#DIV/0!
siR61154	ACAGGTAGAAGTCGAACTCACTAG	9.26387	0	0	0	0	0	0	20.4762	0	0	LOC_Os03g47820.1	PINHEAD, putative, expressed	0	0	0.59	0	0	0	0	0	0	0	-0.25	#DIV/0!
siR449326	TAAGACATCCAAGCATACTCTCGA	13.194	0	0	0	0	0	0	0	0	0	LOC_Os06g30200.1	transposon protein, putative, CACTA, En/Spm sub-class	0	0.51	0	0	0	0	0.71	0	0.62	0.94	-0.25	#DIV/0!
siR58237	ACACGACTGTTGGGTATAAAATGT	5.68465	0	0	0	0	0	0	12.3618	0	0	LOC_Os06g39090.1	transposon protein, putative, unclassified	0	0	0.59	0	0	0	0	0	0	0	-0.25	#DIV/0!
siR516762	TCTTTGAAGGGCAGTTGTAGCAGC	2.73705	0	0	0	0	23.4736	0	0	0	0	LOC_Os09g38800.1	OsWAK88 - OsWAK pseudogene	0	0	0.59	0	0	0	0	0	0	0	-0.25	#DIV/0!
siR580847	TTCTTTGAAGGGCAGTTGTAGCAG	5.75483	0	0	0	0	40.0685	33.1831	11.8546	5.25345	0	LOC_Os09g38800.1	OsWAK88 - OsWAK pseudogene	0	0	0.59	0	0	0	0	0	0	0	-0.25	#DIV/0!
siR181722	ATGAGATGACCAGGAGACTTGAAT	0	0	0	0	1.78263	0	2.3032	12.4252	0	0	LOC_Os10g09500.1	retrotransposon protein, putative, Ty3-gypsy subclass, expressed	0.42	0	0	0	0	0	0	0	0	0	-0.25	#DIV/0!
siR22055	AACGACAACAGATCAAGAGGATGG	0	0.526421	0	0	0	9.97413	10.407	0	0	0.216959	LOC_Os11g17080.1	OsMPK15 - Putative MAPK based on amino acid sequence homology, expressed	0.42	0	0	0	0	0	0	0	0	0	-0.25	#DIV/0!
siR131916	AGGATTGTGTCAGTGGTAGCTAGG	0	71.2924	0	0	0	0	46.8316	112.397	0	85.2648	LOC_Os01g34960.1	retrotransposon, putative, centromere-specific	0	0	0	0	1.25	0	0	0	0	0	-0.25	#DIV/0!
siR581063	TTGAAAGTAGCAATTATGGCCGAG	5.26356	0	0	0	0	0	19.1933	0	0	0	LOC_Os01g74310.5	expressed protein	0	0	0.59	0	0	0	0	0	0	0	-0.25	#DIV/0!
siR451321	TAATAGTCTAGAACACTGCAGGTG	0	3.00812	0	0	0	26.2251	0	10.5867	0	0	LOC_Os07g04950.1	retrotransposon protein, putative, unclassified, expressed	0	0	0	0.99	0	0	0	0	0	0	-0.25	#DIV/0!
siR170489	ATCCGGTGAACAGTGATATTTGGA	1.96506	0	0	0	0	8.16847	10.3217	4.75453	2.59848	1.08479	LOC_Os08g18930.1	hypothetical protein	0	0	0.59	0	0	0	0	0	0	0	-0.25	#DIV/0!
siR236704	CATCAATATCAAGAATCGTCGAGT	20.4226	0	0	0	0	0	0	0	0	0	LOC_Os11g26820.1	retrotransposon protein, putative, unclassified	0	0	0	0	0.93	0	0	0	0	0	-0.25	#DIV/0!
siR537917	TGCGTGCTTGTACATATCCGACGG	7.29881	0	0	0	0	16.251	0	9.76263	0	0	LOC_Os12g01820.1	ATCHX, putative, expressed	0	0.34	0	0	0	0	0	0	0	0	-0.25	#DIV/0!
siR454822	TACATGAATCAATTAGCTCGGTAT	3.50904	0	0	0	0	0	10.407	7.16349	4.46261	0	LOC_Os01g14490.1	retrotransposon protein, putative, unclassified	0	0	0	0	0.93	0	0	0	0	0	-0.25	#DIV/0!
siR518878	TGAAGAACTACAGAGGAGAGCAGA	16.282	0	0	0	0	30.8682	0	39.938	0	0	LOC_Os01g57990.1	hypothetical protein	0	0	0	0	1.25	0	0	0	0	0	-0.25	#DIV/0!
siR48289	AATGGTAGAAGGAGACAAAATTGA	0	7.14428	0	0	0	0	0	0	12.9359	0	LOC_Os01g61410.4	NADH-ubiquinone oxidoreductase, mitochondrial precursor, putative, expressed	0	0	0	0	0.93	0	0	0	0	0	-0.25	#DIV/0!
siR139238	AGGTGTTGCAAATCGTTGGCGTGC	6.03555	0	0	0	0	12.2957	11.7719	0	0	0	LOC_Os01g71840.1	retrotransposon protein, putative, unclassified, expressed	0	0	0	0	0.93	0	0	0	0	0	-0.25	#DIV/0!
siR216172	CAATTGGAAGAACACATATCACGT	11.8606	0	0	0	0	0	0	0	0	0	LOC_Os05g38880.1	expressed protein	0	0	1.18	0	0	0.85	0	0	0	0	-0.25	#DIV/0!
siR15691	AACAAGGCACATATGTAGATGGAG	0	10.1524	0	0	0	42.734	0	0	0	0	LOC_Os06g03660.2	peroxisomal biogenesis factor 11, putative, expressed	0	0	0	0	0.62	0	0	0	0	0	-0.25	#DIV/0!
siR600465	TTTGTAGAGTATGAGATTTGTTGG	0	3.83535	0	0	0	19.9483	12.6249	6.33937	0	0	LOC_Os06g21390.2	Zinc finger C-x8-C-x5-C-x3-H type domain containing protein, expressed	0.42	0	0	0	0	0	0	0	0	0	-0.25	#DIV/0!
siR597457	TTTCTTCACGCGGGATGTACGACA	2.31597	0	0	0	0	0	11.3454	0	0	0	LOC_Os07g04930.1	retrotransposon protein, putative, unclassified, expressed	0	0	0	0.99	0	0	0	0	0	0	-0.25	#DIV/0!
siR102869	AGAAGGGGAGTAGGCTGCAGCTAT	6.66718	0	0	0	0	50.3006	36.3393	0	3.55879	0.723196	LOC_Os07g10680.1	polygalacturonase, putative	0	0	0	0	0.62	0	0	0	0	0	-0.25	#DIV/0!
siR181722	ATGAGATGACCAGGAGACTTGAAT	0	0	0	0	1.78263	0	2.3032	12.4252	0	0	LOC_Os07g25330.1	retrotransposon protein, putative, Ty3-gypsy subclass	0	0	0.59	0	0	0	0	0	0	0	-0.25	#DIV/0!
siR141169	AGTAGCCGGCGGTGTAGTAGCTTG	0	0	0	0.343418	0	14.4453	16.8048	9.57245	2.82444	0	LOC_Os07g34900.1	aspartic proteinase nepenthesin precursor, putative, expressed	0	0	0	0	0.62	0	0	0	0	0	-0.25	#DIV/0!
siR226393	CAGAATTGAGAACAAAAACTGCAT	0	10.002	0	0	0	0	0	0	8.07789	10.631	LOC_Os10g33130.1	leucine-rich repeat receptor protein kinase EXS precursor, putative, expressed	0	0	0	0	0.93	0	0	0	0	0	-0.25	#DIV/0!
siR110499	AGAGGATAGATCTGTGAAGGCTAA	0	24.5914	0	0	0	0	0	0	0	0	LOC_Os11g44750.1	retrotransposon protein, putative, unclassified	0	0	0	0	0.62	0	0.35	0	0	0	-0.25	#DIV/0!
siR551964	TGGTGGCCCAAACTCAGAGACGTA	4.35121	0	0	0	0	0	18.5962	12.8055	0	0	LOC_Os11g47140.1	OsWAK123 - OsWAK receptor-like protein kinase, expressed	0	0	0	2.65	0	0	0	0	0	0	-0.25	#DIV/0!
siR252438	CCAGTAGAGGATTTGGCCGATGAG	16.8434	0	0	0	0	0	0	0	0	5.71325	LOC_Os12g10580.1	ribulose bisphosphate carboxylase large chain precursor, putative	0	0	0	0	0.93	0	0	0	0	0	-0.25	#DIV/0!
siR211709	CAAGATCAAGAACAAAAACCGCAT	0	19.9288	0	0	0	0	0	0	19.4321	20.9727	LOC_Os12g41600.1	OsSAUR57 - Auxin-responsive SAUR gene family member, expressed	0.42	0	0	0	0	0	0	0	0	0	-0.25	#DIV/0!
siR465370	TAGGAGAGTGACACATGCAGCTGC	2.80723	0	0	0	0	0	13.222	0	0	0	LOC_Os01g02770.1	resistance-related receptor-like kinase, putative, expressed	0	0	0	0	0.62	0	0	0	0	0	-0.25	#DIV/0!
siR136331	AGGGGCTGAGCATCAGGATACGGA	19.5103	0	0	0	0	93.7224	0	49.8274	0	0	LOC_Os01g74310.5	expressed protein	0	0	0.59	0	0	0	0	0	0	0	-0.25	#DIV/0!
siR237150	CATCAGCAGGAGAGGAGAGCTAGC	3.36868	0	0	0	0	18.7445	7.76262	0	2.48551	1.73567	LOC_Os02g11930.1	receptor-like protein kinase precursor, putative, expressed	0	0	0	0	0.93	0	0	0	0	0	-0.25	#DIV/0!
siR509926	TCTGAACCTTGAGCATCTTACGTT	23.5808	0	0	0	0	0	0	0	0	0	LOC_Os04g05650.1	expressed protein	0	0	0	0	0.62	0	0	0.91	0	0	-0.25	#DIV/0!
siR128891	AGGAATTTTCAGGACAAGTGCGTG	7.71989	0	0	0	0	15.993	0	0	0	0	LOC_Os04g32630.1	hypothetical protein	0	0	0	0	0.62	0	0	0	0	0	-0.25	#DIV/0!
siR420	AAAAACTTTGAATAGGACGAATGA	49.1968	0	0	0	0	0	0	0	0	0	LOC_Os07g03467.1	SCP-like extracellular protein, expressed	0	0	0	1.66	0	0	0	0	0	0	-0.25	#DIV/0!
siR31433	AAGCAATGTTGAAGGATGAATGTA	0	18.1239	0	0	0	0	0	0	0	0	LOC_Os07g38260.1	insulin-degrading enzyme, putative, expressed	0.42	0	0	0	0	1.49	0	0.61	1.23	0	-0.25	#DIV/0!
siR146341	AGTGGACGGCTCAAGCGACGATGG	13.0536	0	0	0	0	0	0	0	0	0	LOC_Os07g38480.1	expressed protein	0	0	0	0	1.25	0.64	1.24	0	0	0	-0.25	#DIV/0!
siR189994	ATGTCTCGTACTGTTATGTGCATC	25.3353	0	0	0	0	0	0	0	0	0	LOC_Os08g16050.1	tetraspanin family protein, putative, expressed	0	0	0	0	1.25	0	0	0	0	0	-0.25	#DIV/0!
siR243359	CATGTCTCGTACTGTTATGTGCAT	62.7417	0	0	0	0	0	0	0	0	0	LOC_Os08g16050.1	tetraspanin family protein, putative, expressed	0	0	0	0	1.25	0	0	0	0	0	-0.25	#DIV/0!
siR521339	TGACAGTATGTTGACTAGCTGGCC	12.8431	0	0	0	0	0	22.4348	15.2779	0	3.83294	LOC_Os08g35970.1	transposon protein, putative, Mutator sub-class	0	0	1.18	0	0	0	0	0	0	0	-0.25	#DIV/0!
siR160528	ATATCGATATAGAACTGACGGTGG	0	26.7723	0	0	0	0	0	0	0	0	LOC_Os09g02840.1	transposon protein, putative, CACTA, En/Spm sub-class	0	0	0	0	0.62	0	0	0	0	0	-0.25	#DIV/0!
siR339656	GAAAGGACGAAAAAGAAATGATGG	0	2.6321	0	0	0	13.4995	11.0895	3.9938	4.18017	1.01247	LOC_Os09g25650.1	GEX2, putative, expressed	0.42	0	0	0	0	0	0	0	0	0	-0.25	#DIV/0!
siR369696	GATGGACAATGGATAGAAGAGGAG	14.6678	0	0	0	0	0	0	0	0	0	LOC_Os11g30910.1	sulfotransferase domain containing protein, expressed	0	0	0	0.66	0	0.43	0.53	0	0.92	0.63	-0.25	#DIV/0!
siR53955	ACAACGAGATACTAGGGCATCAAC	0	0	0	0.429272	0	0	12.1131	0	0	0	LOC_Os11g35500.1	receptor-like protein kinase 5 precursor, putative, expressed	0	1.02	0	0	0	0	0	0	0	0	-0.25	#DIV/0!
siR578155	TTCTATTAGTGACAAGTGTAGGCC	0	2.03048	0	0	0	14.9612	12.2837	9.69923	4.18017	2.02495	LOC_Os11g47670.1	thaumatin family domain containing protein, expressed	0.42	0	0	0	0	0	0	0	0	0	-0.25	#DIV/0!
siR101059	AGAACAACATTGATCTCGGCCATG	0	4.81299	0	0	0	0	12.7102	0	0	0	LOC_Os12g02640.1	cytochrome P450 72A1, putative, expressed	0	0	1.18	0	0	0	0	0	0	0	-0.25	#DIV/0!
siR139238	AGGTGTTGCAAATCGTTGGCGTGC	6.03555	0	0	0	0	12.2957	11.7719	0	0	0	LOC_Os12g05290.1	retrotransposon protein, putative, unclassified	0	0	0.59	0	0	0	0	0	0	0	-0.25	#DIV/0!
siR323769	CTGATAAGATGAAGACTGATGGCT	12.0009	0	0	0	0	0	0	0	0	0	LOC_Os07g39400.1	polyol transporter 5, putative, expressed	0	0	0.59	0	0	0	0	0	0	0	-0.25	#DIV/0!
siR237150	CATCAGCAGGAGAGGAGAGCTAGC	3.36868	0	0	0	0	18.7445	7.76262	0	2.48551	1.73567	LOC_Os11g18947.2	zinc finger, C3HC4 type domain containing protein, expressed	0	0	0	0	0.62	0	0	0	0	0	-0.25	#DIV/0!
siR39017	AAGTTTAATTCGGAGATTTATGCA	12.9835	0	0	0	0	0	0	0	0	0	LOC_Os12g07110.2	acyl-CoA synthetase protein, putative, expressed	0	0	0	0	0.62	0	0	0	0	0	-0.25	#DIV/0!
siR520119	TGAATCCTGCAAGACTGCAACACC	0	13.2357	0	0	0	0	0	0	0	0	LOC_Os08g28214.5	tesmin/TSO1-like CXC domain containing protein, expressed	2.29	1.19	1.78	0	4.98	5.96	10.28	3.04	2.46	1.57	-0.259572	#DIV/0!
siR283950	CGAGGCCAACCTGAGCATCGTCGT	33.3359	25.7194	0	0	0	0	0	0	0	0	LOC_Os07g33780.1	pleiotropic drug resistance protein 5, putative, expressed	7.91	7.12	9.18	1.99	25.54	56.87	48.72	18.85	25.57	12.21	-0.280798	#DIV/0!
siR102716	AGAAGGAACAGAGCAGTGAAGTAG	9.26387	1.50406	0	0	0	18.8305	18.5962	15.9752	1.58169	0	LOC_Os05g18604.6	OsSCP28 - Putative Serine Carboxypeptidase homologue, expressed	0	0	0	0	0.62	0	0	0	0	0	-0.298897	#DIV/0!
siR79911	ACGACACTGTCCTGCTGCATTAAT	0.912351	0.225609	0	0	0	10.576	5.97125	3.80362	0.734354	0	LOC_Os08g40020.1	selenium binding protein, putative, expressed	0	0	0	0.99	0	0	0	0	0	0	-0.322046	#DIV/0!
siR188839	ATGTAGAGATGGTGAAGCAAAGGC	11.4395	0	0	0	0	0	0	0	0	0	LOC_Os09g39960.1	dynamin family protein, putative, expressed	2.29	0.68	3.55	4.97	6.54	13.21	14.17	4.56	3.08	1.57	-0.32288	#DIV/0!
siR235389	CATAGAGGTTTGTAGTTAAATGGC	0	12.9349	0	0	0	0	0	0	0	0	LOC_Os12g31490.1	expressed protein	34.58	16.28	14.8	14.59	27.1	53.68	62.54	36.17	30.5	15.03	-0.323201	#DIV/0!
siR188839	ATGTAGAGATGGTGAAGCAAAGGC	11.4395	0	0	0	0	0	0	0	0	0	LOC_Os02g41990.1	expressed protein	1.87	1.36	2.37	2.65	3.11	8.95	4.96	5.47	4.62	7.51	-0.330614	#DIV/0!
siR339053	GAAACCACAAAGTAGATCATGGCA	13.8958	0	0	2.48978	0	0	0	0	0	0	LOC_Os02g11720.1	lipase, putative, expressed	0	0	0	1.33	2.18	5.75	8.33	2.13	1.23	0	-0.337024	#DIV/0!
siR420	AAAAACTTTGAATAGGACGAATGA	49.1968	0	0	0	0	0	0	0	0	0	LOC_Os09g36320.1	tyrosine protein kinase domain containing protein, putative, expressed	1.67	1.53	1.78	2.98	2.18	1.07	2.3	2.43	2.46	3.13	-0.342327	#DIV/0!
siR31433	AAGCAATGTTGAAGGATGAATGTA	0	18.1239	0	0	0	0	0	0	0	0	LOC_Os03g56220.1	stress-induced protein, putative, expressed	3.54	1.19	2.66	0	3.11	12.78	27.28	11.55	7.7	2.5	-0.346022	#DIV/0!
siR378826	GCATAGCATCGAGATGGAGAGCAG	11.9307	4.43697	0	0	0	0	0	0	0	0	LOC_Os02g50900.1	expressed protein	0	0	0	0.66	0	0	0	0	0	0	-0.351448	#DIV/0!
siR31433	AAGCAATGTTGAAGGATGAATGTA	0	18.1239	0	0	0	0	0	0	0	0	LOC_Os03g01350.1	expressed protein	1.25	0.68	2.37	0	3.74	1.7	4.25	2.43	0.62	0	-0.351736	#DIV/0!
siR420	AAAAACTTTGAATAGGACGAATGA	49.1968	0	0	0	0	0	0	0	0	0	LOC_Os09g37540.1	uncharacterized protein PA4923, putative, expressed	0	0	0	1.66	0.62	0	0.71	0	0	0	-0.351785	#DIV/0!
siR138872	AGGTGCTCTGTCTTGATGTAGTGG	5.40393	2.03048	0	0	0	14.7032	16.0371	7.54385	5.14048	1.80799	LOC_Os01g11054.2	phosphoenolpyruvate carboxylase, putative, expressed	0	0	0	0	0.62	0	0	0	0	0	-0.352257	#DIV/0!
siR441197	GTTCTTTGAAGGGCAGTTGTAGCA	6.31628	2.40649	0	0	0	21.152	27.8943	12.9323	3.61528	0	LOC_Os09g38800.1	OsWAK88 - OsWAK pseudogene	0	0	0.59	0	0	0	0	0	0	0	-0.353353	#DIV/0!
siR110642	AGAGGCAGAAAGTAGTATGAGTGG	50.7408	19.4024	0	0	0	201.976	0	84.694	0	10.3417	LOC_Os11g09040.1	expressed protein	0	0	0	0	0.62	0	0	0	0	0	-0.35364	#DIV/0!
siR601753	TTTTACTTAGTAGGCATTAAACAT	16.4925	21.4328	0	0	0	0	0	0	0	0	LOC_Os10g13694.1	expressed protein	0.42	0.68	2.07	0	1.25	2.98	1.24	0.91	0	0	-0.355479	#DIV/0!
siR526398	TGAGGTCACAAGTTTTGAATGCCA	12.7729	5.0386	0	0	0	37.8329	31.3917	16.5458	9.26416	3.83294	LOC_Os07g11060.2	expressed protein	0	0	0	0	0.93	0	0	0	0	0	-0.356109	#DIV/0!
siR526398	TGAGGTCACAAGTTTTGAATGCCA	12.7729	5.0386	0	0	0	37.8329	31.3917	16.5458	9.26416	3.83294	LOC_Os10g14040.1	transposon protein, putative, unclassified	0	0	0	0	0.62	0	0	0	0	0	-0.356109	#DIV/0!
siR226011	CAGAACTGCTTGTATTATTCGGAC	15.7205	6.54266	0	0	0	32.8458	26.5294	22.061	13.2184	7.88284	LOC_Os03g03034.5	flavonol synthase/flavanone 3-hydroxylase, putative, expressed	0	0	0	0	0.93	0	0	0	0	0	-0.360388	#DIV/0!
siR578626	TTCTCCTGTAGTTTTTAACCGGTA	0	0	0	12.363	0	0	0	0	0	0	LOC_Os02g56320.1	glycogen synthase 1, putative, expressed	23.33	4.75	3.55	0.99	2.18	9.59	9.04	17.63	8.63	1.25	-0.360409	#DIV/0!
siR527453	TGATAGGTAGAAAGATGAAGACAA	0	17.7479	0	0	0	0	0	0	0	0	LOC_Os08g13630.1	expressed protein	2.08	2.54	3.85	4.64	10.28	31.53	25.69	3.95	4.62	3.13	-0.362884	#DIV/0!
siR597799	TTTGAACTGTTGTCTGCATAAACC	0	46.0994	0	0	33.1195	0	0	0	0	0	LOC_Os05g36190.1	OsFBT7 - F-box and tubby domain containing protein, expressed	13.54	6.27	5.62	5.97	5.61	14.48	16.3	20.06	10.47	6.26	-0.365304	#DIV/0!
siR513033	TCTGTTAATGTCGCTGACGTGGAG	7.64971	3.45934	0	0	0	27.4289	28.4914	10.2064	8.13438	2.9651	LOC_Os03g47480.1	hypothetical protein	0	0	0	0	1.56	0	0	0	0	0	-0.367042	#DIV/0!
siR64955	ACATGTTGTTGGTGGCTTGTTGGT	5.1232	2.4817	0	0	0	18.0566	16.2077	6.52955	3.10688	0	LOC_Os08g16050.1	tetraspanin family protein, putative, expressed	0	0	0	0	1.25	0	0	0	0	0	-0.372511	#DIV/0!
siR555682	TGTCAGAAATGGTGTGGAATCGGT	3.2985	0	0	0	0	9.80216	10.9189	7.86082	0	0	LOC_Os01g61890.4	AT hook motif family protein, expressed	0	0.34	0	0	0.62	0	0	0	0	0	-0.382061	#DIV/0!
siR358615	GAGATTGGAGGTGGCTATAGATCC	3.71958	0	0	0	0	12.3817	8.44505	4.81792	4.85803	0.795516	LOC_Os01g63430.1	hypothetical protein	0	0.34	0.59	0	0	0	0	0	0	0	-0.385683	#DIV/0!
siR104433	AGACAAGGACCTATTTAGATTGCA	14.8783	8.72354	0	0	0	0	0	0	0	0	LOC_Os07g45410.1	retrotransposon protein, putative, Ty1-copia subclass	0	0	0.59	0	0	0	0	0	0	0	-0.38691	#DIV/0!
siR527453	TGATAGGTAGAAAGATGAAGACAA	0	17.7479	0	0	0	0	0	0	0	0	LOC_Os01g40670.2	single myb histone, putative, expressed	2.29	0.68	1.78	0	3.11	4.47	2.66	1.82	8.32	3.76	-0.400808	#DIV/0!
siR465726	TAGGCAGTCTTAGCGCAGTCGGGT	7.64971	5.94103	0	0	0	19.8623	20.3022	6.33937	9.32065	0	LOC_Os01g12750.1	cytochrome P450, putative, expressed	0	0	0	0.99	0	0	0	0	0	0	-0.402975	#DIV/0!
siR304726	CGTGCCTGCAAGAGAGAAGAGGAC	4.14067	0	0	0	0	14.3593	10.2364	10.46	0	0	LOC_Os04g42770.1	expressed protein	0	0.34	0.59	0	1.87	0	0	0	0	0	-0.40477	#DIV/0!
siR348010	GACACGGATAGAAATATATGCATG	2.31597	2.6321	0	0	0	10.834	12.4543	0	0	1.95263	LOC_Os03g56420.2	expressed protein	0	0	0.59	0	0	0	0	0	0	0	-0.406867	#DIV/0!
siR549891	TGGGTGGAACCGAAAGCCTGAGGA	11.7904	0	3.33958	3.00491	0	0	0	0	4.12368	5.56861	LOC_Os01g61410.4	NADH-ubiquinone oxidoreductase, mitochondrial precursor, putative, expressed	0	0	0	0	0.93	0	0	0	0	0	-0.419544	#DIV/0!
siR61410	ACAGTCAGGAGGATCACAATGTTT	4.63194	3.98576	0	0.171709	0	20.0342	13.7339	6.21258	8.36034	1.37407	LOC_Os12g27930.1	expressed protein	0	0	0.59	0	0	0	0	0	0	0	-0.419784	#DIV/0!
siR157859	ATAGGCAGTCTTAGCGCAGTCGGG	7.71989	2.85771	1.49402	0	0	34.0496	30.5387	14.7707	6.72216	0.867836	LOC_Os01g12750.1	cytochrome P450, putative, expressed	0	0	0	0.99	0	0	0	0	0	0	-0.42233	#DIV/0!
siR367580	GATCTCGACATGGACGGCCTAGAT	10.4569	6.61786	5.00937	1.37367	2.43939	0	0	0.253575	9.99851	2.24191	LOC_Os06g15170.1	3-ketoacyl-CoA synthase, putative, expressed	0	0	0	0	2.49	0	0	0	0	0	-0.425065	#DIV/0!
siR33696	AAGCTGTGCGGTCATGTTCTCGGC	11.3693	5.64022	1.58191	0	0	26.0531	25.6764	9.12869	9.43362	1.30175	LOC_Os11g36070.7	expressed protein	0	0	0	0	0.62	0	0	0	0	0	-0.427763	#DIV/0!
siR603813	TTTTGTTGGAGAGTTTGTTGTGAT	12.0009	0	0	0	0	0	0	0	0	0	LOC_Os09g26570.1	CAAX amino terminal protease family protein, putative, expressed	0.83	0.68	2.66	1.33	3.74	2.56	2.66	1.82	2.77	0.94	-0.433042	#DIV/0!
siR532727	TGCAGTTGAGTAGTGTTTTGGTAG	6.66718	4.66258	0.615185	0	0	19.9483	12.6249	7.16349	6.38323	2.16959	LOC_Os01g73430.1	RNA polymerase IV largest subunit, putative	0	0	0	0	0.62	0	0	0	0	0	-0.4331	#DIV/0!
siR54008	ACAACGCCGAGAACATGACCGCAC	12.4922	7.36989	1.75767	0	0	77.4715	60.5655	36.6415	15.1955	7.88284	LOC_Os07g11380.2	RAL4 - Seed allergenic protein RA5/RA14/RA17 precursor, expressed	0	0	0	0	0.62	0	0	0	0	0	-0.441354	#DIV/0!
siR7906	AAAGACCGAGCTACACCAAAAGGA	11.7904	8.04672	1.66979	0	0	59.5008	46.4051	38.7335	16.8337	6.94268	LOC_Os05g49200.2	aspartic proteinase oryzasin-1 precursor, putative, expressed	0	0	0	0	0.62	0	0	0	0	0	-0.45033	#DIV/0!
siR107486	AGACTATCGGGAGCATGTTGATGT	12.2115	0	0	0	0	0	0	0	0	0	LOC_Os07g10610.2	expressed protein	9.16	15.09	7.11	23.88	19.31	13.42	54.92	21.28	20.64	10.64	-0.461844	#DIV/0!
siR546791	TGGCGAGGAGCGTGTGGAAGCGGT	11.2991	0	0	0	0	0	0	0	0	0	LOC_Os07g10610.2	expressed protein	9.16	15.09	7.11	23.88	19.31	13.42	54.92	21.28	20.64	10.64	-0.461844	#DIV/0!
siR4245	AAACAACGAGTAGAATGAGAGGTG	0	11.2052	0	0	0	0	0	0	0	0	LOC_Os03g11450.1	expressed protein	1.67	0.68	2.66	1.33	6.23	12.99	5.49	4.86	5.55	2.82	-0.466647	#DIV/0!
siR520119	TGAATCCTGCAAGACTGCAACACC	0	13.2357	0	0	0	0	0	0	0	0	LOC_Os05g01940.1	zinc finger, RING-type, putative, expressed	11.66	4.24	13.91	2.65	8.72	32.16	20.02	34.95	12.32	11.27	-0.467508	#DIV/0!
siR179333	ATCTTGGTTCTGGAAGAAGAAGGC	11.65	5.1138	3.42746	0	0	55.7176	39.7514	45.897	10.9588	7.52124	LOC_Os03g53150.2	OsIAA13 - Auxin-responsive Aux/IAA gene family member, expressed	0	0	0	0	0.62	0	0	0	0	0	-0.470497	#DIV/0!
siR299621	CGGTCTCTAAACTTGTAGCGGTGT	0	0	3.60323	2.48978	0.750583	11.7798	8.01853	3.80362	4.68857	2.89279	LOC_Os04g24804.1	expressed protein	0.83	0	0	0	0	0	0	0	0	0	-0.475005	#DIV/0!
siR87701	ACGTGCCTGCAAGAGAGAAGAGGA	5.54429	3.98576	0	0	0	24.1615	21.5818	21.9342	10.4504	0	LOC_Os04g42770.1	expressed protein	0	0.34	0.59	0	1.87	0	0	0	0	0	-0.482508	#DIV/0!
siR119905	AGCCACCAGTAGTAATCGTCGTCT	4.70212	4.73779	1.23037	1.80294	1.12587	0.429919	6.73898	8.051	11.3542	3.03742	LOC_Os10g39620.7	ubiquitin family protein, putative, expressed	0	0	0	0	0.62	0	0	0	0	0	-0.483209	#DIV/0!
siR536063	TGCCTGCAAGAGAGAAGAGGACAA	4.07049	2.70731	0	0	0	14.2733	10.3217	9.82602	0	3.25438	LOC_Os04g42770.1	expressed protein	0	0.34	0.59	0	1.87	0	0	0	0	0	-0.484617	#DIV/0!
siR55937	ACAATTGATCTCAGAAGGCAAGTA	51.5127	47.2275	0	12.4489	0	0	0	34.4862	74.2262	23.2869	LOC_Os03g46250.1	acetyltransferase, GNAT family, putative, expressed	0	0	0	0	0.62	0	0	0	0	0	-0.490781	#DIV/0!
siR134881	AGGGACCTAGCTACACAACTCGCA	16.6329	0	0	0	0	0	0	0	0	0	LOC_Os08g32590.1	retrotransposon protein, putative, Ty1-copia subclass, expressed	0	0.51	0	1.66	1.87	2.56	2.13	0.61	0.62	0	-0.501233	#DIV/0!
siR552934	TGGTTTCATTTAGGATCGTGCTGC	4.28103	2.85771	1.31825	0	0	6.36281	10.0658	3.35987	3.61528	1.95263	LOC_Os12g33958.1	NADH-ubiquinone oxidoreductase 49 kDa subunit, putative	0	0	0	0	2.8	0	0	0	0	0	-0.506718	#DIV/0!
siR15462	AACAACGCCGAGAACATGACCGCA	20.4226	12.6341	5.00937	1.37367	0	125.364	106.971	60.7945	24.0077	0	LOC_Os07g11380.2	RAL4 - Seed allergenic protein RA5/RA14/RA17 precursor, expressed	0	0	0	0	0.62	0	0	0	0	0	-0.515576	#DIV/0!
siR416255	GGTGGAGATGGGCTTGGATCGCAA	0	0	0	0	15.4808	0	0	0	0	0	LOC_Os04g49954.1	expressed protein	78.94	64.09	45.89	35.49	33.02	4.69	24.63	63.22	76.09	44.45	-0.525969	#DIV/0!
siR476436	TCAAACTGTACAGATAACTCGGCA	4.98284	0	0	0	0	0	13.478	0	0	0	LOC_Os09g20420.1	expressed protein	0	1.02	1.48	0	0.62	0	0	0	0	0	-0.540132	#DIV/0!
siR429810	GTCTGTAGCTCGGAGATGAAGGAG	11.65	0	0	0	0	0	0	0	0	0	LOC_Os08g20020.1	octicosapeptide/Phox/Bem1p, putative, expressed	0	0	3.55	1.99	4.05	0.64	0	0	0	0.63	-0.561761	#DIV/0!
siR587991	TTGGCTCGATGCATGCACGATGAT	0	0	11.337	0	0	0	0	0	0	0	LOC_Os08g44750.1	auxin-induced protein 5NG4, putative, expressed	0.42	0.85	0	0.66	0	5.33	3.37	1.22	0.92	0	-0.562073	#DIV/0!
siR578626	TTCTCCTGTAGTTTTTAACCGGTA	0	0	0	12.363	0	0	0	0	0	0	LOC_Os02g03950.3	zinc finger, C3HC4 type family protein, expressed	0.42	0.34	0	0	0.62	0.43	0.89	0.61	1.23	0	-0.567637	#DIV/0!
siR101032	AGAACAAAACACGACAGAAACTCA	12.1413	6.54266	0	2.74734	1.50117	0	0	23.9628	13.5008	9.76315	LOC_Os03g12180.1	MA3 domain containing protein, expressed	0	0	0.89	1.33	4.36	0	0	0	0	0	-0.570976	#DIV/0!
siR235389	CATAGAGGTTTGTAGTTAAATGGC	0	12.9349	0	0	0	0	0	0	0	0	LOC_Os06g12050.1	mTERF family protein, expressed	1.87	0.68	2.37	0.66	2.18	4.9	3.9	3.04	2.77	1.88	-0.591062	#DIV/0!
siR117866	AGCAGAGCTTGGCACATTTCACGG	38.5293	0	0	0	0	0	0	0	0	0	LOC_Os03g57600.1	expressed protein	0	0.68	0.89	0	0.62	3.2	2.3	2.13	0.92	0.63	-0.593987	#DIV/0!
siR238671	CATCCTCCTCCTCGTCGACATTGT	1.40362	1.35365	0	0	0	18.7445	11.3454	3.42326	1.80764	0.506237	LOC_Os02g54100.1	expressed protein	0.62	0	0.59	0.66	0.62	0	0	0	0	0	-0.595515	#DIV/0!
siR34658	AAGGATGAACCGCAGTGCGAGCGC	12.3518	0	0	0	0	0	0	0	0	0	LOC_Os07g40630.1	BRASSINOSTEROID INSENSITIVE 1 precursor, putative, expressed	0	0.68	0.59	0	0.62	0.64	1.24	1.52	0	0	-0.60969	#DIV/0!
siR356253	GACTTTCGGGTTGTCGGTGACGGG	39.7224	0	0	0	0	0	0	0	0	0	LOC_Os08g01410.1	phosphate/phosphoenolpyruvate translocator-related protein, putative, expressed	1.67	3.73	3.85	4.97	7.48	25.99	4.96	1.82	1.85	2.82	-0.703654	#DIV/0!
siR221282	CACCTCATCGTTGTCTTCGTCGTC	18.1067	12.7845	10.8097	10.8177	14.5425	0	6.14185	8.30457	16.0428	22.3468	LOC_Os03g50920.1	ZF-HD protein dimerisation region containing protein, expressed	0	0.34	0.59	0.99	0	0	0	0	0	0	-0.842008	#DIV/0!
siR601753	TTTTACTTAGTAGGCATTAAACAT	16.4925	21.4328	0	0	0	0	0	0	0	0	LOC_Os02g32580.1	expressed protein	5	19.84	52.1	66.33	40.18	4.05	8.68	15.5	2.77	18.16	-0.853538	#DIV/0!
siR480058	TCACCTCATCGTTGTCTTCGTCGT	13.194	8.87395	3.69111	0	6.5676	0	0	12.0448	16.0993	8.89531	LOC_Os03g50920.1	ZF-HD protein dimerisation region containing protein, expressed	0	0.34	0.59	0.99	0	0	0	0	0	0	-0.856295	#DIV/0!
siR229010	CAGCCACCAGTAGTAATCGTCGTC	14.1765	12.0325	11.7764	10.7318	7.31818	0	8.18914	12.8689	21.1268	18.1522	LOC_Os10g39620.7	ubiquitin family protein, putative, expressed	0	0	0	0	0.62	0	0	0	0	0	-0.8666	#DIV/0!
siR418828	GTAACAAAGATAGCAGGACGTGCC	3.78977	2.33129	0	0	0	23.3016	0	13.7564	5.98781	0	LOC_Os08g30120.1	transposon protein, putative, CACTA, En/Spm sub-class, expressed	0	0.68	1.48	0.99	0.93	0	0	0	0	0	-0.899195	#DIV/0!
siR250793	CCACTGACTGCAGAAGAGAGAGGT	25.4756	29.1787	17.2252	20.3475	0	0	0	23.3289	23.3299	48.8158	LOC_Os11g02300.2	CPuORF36 - conserved peptide uORF-containing transcript, expressed	0	0	0	0	1.25	0	0	0	0	0	-0.913212	#DIV/0!
siR137154	AGGGTTGTTAGGTCTAAGATGGGG	8.00062	0	0	0	0	28.1167	0	0	0	0	LOC_Os02g17710.1	receptor-like protein kinase 5 precursor, putative, expressed	0	0	0	0	0	0.43	0	0	0	0	#DIV/0!	1
siR346442	GAATGGATACAACTGGTAGCGGAA	0	0	0	0	0	11.1779	0	0	0	0	LOC_Os06g06014.3	expressed protein	0	0	0	0	0	0.43	0	0	0	0	#DIV/0!	1
siR555378	TGTCAACTCTCTTAGGACGAACAA	0	0	0	0	0	0	13.6486	0	0	0	LOC_Os10g37480.1	STE_PAK_Ste20_STLK.6 - STE kinases include homologs to sterile 7, sterile 11 and sterile 20 from yeast, expressed	0	0	0	0	0	0	0.35	0	0	0	#DIV/0!	1
siR255198	CCATTGTCTAATTCGTAGTAGGTT	0	0	0	0	0	13.7574	0	0	0	0	LOC_Os01g05680.1	geranylgeranyl transferase type-1 subunit beta, putative	0	0	0	0	0.62	0.43	0	0	0	0	#DIV/0!	1
siR598854	TTTGCAAGAAGGTAAGAGCGAGAT	0	0	0	0	0	0	10.407	0	0	0	LOC_Os01g10100.2	expressed protein	0	0	0	0	0	0	0.53	0	0	0	#DIV/0!	1
siR421894	GTAGGATCATGGCCAACAGAGCAA	0	0	0	0	0	25.1073	0	0	0	0	LOC_Os01g64020.2	transcription factor, putative, expressed	0	0	0	0	0.93	0.43	0	0	0	0	#DIV/0!	1
siR100973	AGAAATTAGAACAGCAGCCAATAA	0	0	0	0	0	27.6868	0	0	0	0	LOC_Os02g12030.1	receptor-like protein kinase precursor, putative	0	0	0	0	0	0.43	0	0	0	0	#DIV/0!	1
siR290635	CGCGGACCATGGCTGTGATGGCAG	0	0	0	0	0	11.3499	0	0	0	0	LOC_Os02g26840.1	O-acyltransferase, putative	0	0	0	0	0	0.43	0	0	0	0	#DIV/0!	1
siR422454	GTAGTGAAGTGGAGGGCAACTGAG	0	0	0	0	0	36.3712	0	0	0	0	LOC_Os03g47702.1	retrotransposon protein, putative, unclassified	0	0	0	0	0	0.43	0	0	0	0	#DIV/0!	1
siR231691	CAGGGAAAAGCAGAAAGTGAATGT	11.1588	0	0	0	0	36.9731	0	0	0	0	LOC_Os03g55660.1	nucleoporin, putative, expressed	0	0	0	0	0	0.43	0	0	0	0	#DIV/0!	1
siR3682	AAAATGGAAACAAAAAGAAGCTGG	0	0	2.81228	0	0	0	81.7208	0	0	0	LOC_Os04g22700.1	expressed protein	0	0	0	0	0	0	0.35	0	0	0	#DIV/0!	1
siR565356	TTAAGGTAAGCGAGCAACGACATG	0	0	0	0	0	0	11.0042	0	0	0	LOC_Os05g16660.3	WD domain, G-beta repeat domain containing protein, expressed	0	0	0	0	0	0	0.53	0	0	0	#DIV/0!	1
siR128107	AGGAAAGGGGTACAAAGGCTGGCA	0	0	0	0	0	19.2604	0	0	0	0	LOC_Os05g29760.5	ferrochelatase-2, chloroplast precursor, putative, expressed	0	0	0	0	0	0.43	0	0	0	0	#DIV/0!	1
siR532332	TGCAGGACCAAACTGACTGGCATG	0	0	0	0	0	14.7032	0	0	0	0	LOC_Os05g31950.1	retrotransposon protein, putative, Ty3-gypsy subclass	0	0	0	0	0	0.43	0	0	0	0	#DIV/0!	1
siR38830	AAGTTGAGATGGAGATGGATCGGA	0	0.150406	0	0	0	12.0377	0	0	0	0	LOC_Os05g36110.4	protein of unknown function DUF502 domain containing protein, expressed	0	0	0	0	0	0.43	0	0	0	0	#DIV/0!	1
siR152767	ATAATGGAAGGATGTAGCGGCGTG	0	0	0	0	0	0	15.5252	0	0	0	LOC_Os05g39130.1	retrotransposon protein, putative, unclassified, expressed	0	0	0	0	0	0	0.35	0	0	0	#DIV/0!	1
siR432207	GTGATTGTGGTTTGGTGAAGACGA	0	0	0	0	0	0	11.516	0	0	0	LOC_Os05g39130.1	retrotransposon protein, putative, unclassified, expressed	0	0	0	0	0	0	0.35	0	0	0	#DIV/0!	1
siR342426	GAAGAACTAAGAACTGATGAGCAG	0	0	0	0	0	110.403	0	0	0	0	LOC_Os06g30950.2	transporter-related, putative, expressed	0	0	0	0	0	0.43	0	0	0	0	#DIV/0!	1
siR585281	TTGCGAAGGATTGTGTCAGTGGTA	0	0	0	0	0	0	23.9703	0	0	0	LOC_Os08g25390.2	bifunctional aspartokinase/homoserine dehydrogenase, chloroplast precursor, putative, expressed	0	0	0	0	0	0	0.53	0	0	0	#DIV/0!	1
siR422659	GTATAAAGGGACTATATGGCACAG	0	0	0	0	0	31.814	0	0	0	0	LOC_Os10g26130.3	phenylalanyl-tRNA synthetase, putative, expressed	0	0	0	0	0	0.43	0	0	0	0	#DIV/0!	1
siR541558	TGGAAAGAAGAGGAGGACGGATGA	0	0	0	0	0	12.0377	0	0	0	0	LOC_Os10g42410.2	zinc-binding protein, putative, expressed	0	0	0	0	0	0.43	0	0	0	0	#DIV/0!	1
siR365005	GATAGAAGAGGAGGATGCGTGAGC	0	0	0	0	0	10.3181	0	0	0	0	LOC_Os11g09130.1	receptor-like protein kinase 5 precursor, putative	0	0	0	0	0	0.43	0	0	0	0	#DIV/0!	1
siR3682	AAAATGGAAACAAAAAGAAGCTGG	0	0	2.81228	0	0	0	81.7208	0	0	0	LOC_Os11g13890.6	chlorophyll A-B binding protein, putative, expressed	0	0	0	0	0	0	0.35	0	0	0	#DIV/0!	1
siR163821	ATCAAGCGATGGCACTCCGATTAG	0	0	0	0	0	0	10.6629	0	0	0	LOC_Os12g36430.1	expressed protein	0	0	0	0	0	0	0.35	0	0	0	#DIV/0!	1
siR596417	TTTCGCACGTGCGGATATGACGGT	11.5097	0	0	0	0	0	57.5799	0	0	0	LOC_Os09g34214.1	UDP-glucoronosyl and UDP-glucosyl transferase domain containing protein, expressed	0	0	0	0	2.49	0	0.35	0	0	0	-0.25	1
siR139004	AGGTGGGACTGTGACGGTGATCGC	0	0	0	0	0	22.9577	0	0	0	0	LOC_Os01g04600.2	expressed protein	0	0	0	0	0	0.85	0	0	0	0	#DIV/0!	1
siR526152	TGAGGCAAAGAGAAGACATGCTAT	0	0	0	0	0	17.1108	0	0	0	0	LOC_Os01g67580.1	multidrug resistance-associated protein, putative, expressed	0	0	0	0.66	3.74	1.28	0	0	0	0	#DIV/0!	1
siR430914	GTGAAGCCTGAGAAGAAGAAGACG	0	0	0	0	0	16.7669	0	0	0	0	LOC_Os01g72570.1	expressed protein	0	0	0	0	0.93	0.43	0	0	0	0	#DIV/0!	1
siR363420	GAGTCGTAGTGAAGTGGAGGGCAA	0	0	0	0	0	13.1555	0	0	0	0	LOC_Os02g42590.1	WD-40 repeat family protein, putative, expressed	0	0	0	0	0	1.28	0	0	0	0	#DIV/0!	1
siR307929	CTAAGAAAGTAAGAAAAGGGCGGA	0	0	0	0	0	37.575	0	0	0	0	LOC_Os03g47530.1	glycosyl transferase 8 domain containing protein, putative, expressed	0	0	0	0	0	0.64	0	0	0	0	#DIV/0!	1
siR131509	AGGATGCGATGGTATGTAGATAAT	0	5.41461	0	0	0	0	0	11.3475	0	0	LOC_Os03g63770.2	RCD1, putative, expressed	0	0	0	0	0	0	0	0.61	0	0	#DIV/0!	1
siR161972	ATATTAGGGATTGTGTGCATTTAA	0	0	0	0	0	10.404	0	0	0	0	LOC_Os03g64030.2	receptor protein kinase, putative, expressed	0.42	0	0	0	0	0.43	0	0	0	0	#DIV/0!	1
siR553886	TGTACTGTGACACAAGGAGCCATG	0	0	0	0	0	22.2698	0	0	0	0	LOC_Os06g08880.1	glutamate receptor 2.7 precursor, putative, expressed	0	0	0	0	0	0.64	0	0	0	0	#DIV/0!	1
siR80947	ACGACTGGGGGCATGCATCTAAAC	0	0	0	0	0	23.0437	0	0	0	0	LOC_Os07g34529.1	expressed protein	0	0	0	0	0	0.43	0	0	0	0	#DIV/0!	1
siR573433	TTCCACAGATCGAACAAAGGGCAT	10.878	0	0	0	0	0	5.45943	0	0	0	LOC_Os08g09440.1	conserved hypothetical protein	0	0	0	0	0	0	0.35	0	0	0	#DIV/0!	1
siR81208	ACGAGAGGCGAAAGAAGTAGGCAG	0	0	0	0	0	53.8259	0	0	0	0	LOC_Os08g35319.1	expressed protein	0	0	0	0	0	0.64	0	0	0	0	#DIV/0!	1
siR196417	ATTCTACTAGGAAACTGCGAGACG	0	0	0	0	0	28.2027	0	0	0	0	LOC_Os08g37960.1	RNA recognition motif containing protein, expressed	0	0	0	0	0	1.07	0	0	0	0	#DIV/0!	1
siR312305	CTAGGCACAAGTAGGGACTGCCCA	0	0	0	0	0	17.8846	0	0	0	0	LOC_Os08g41620.1	ubiquitin carboxyl-terminal hydrolase family protein	0	0	0	0	0	0.43	0	0	0	0	#DIV/0!	1
siR511679	TCTGGACTATATATATGCATGCAT	1.96506	0	0	0	0	0	10.3217	0	0	0	LOC_Os09g11480.2	AP2 domain containing protein, expressed	0	0	0	0	0	0	0.35	0	0	0	#DIV/0!	1
siR152189	ATAAGTAGATAAGCATCATTCCCT	0	0	0	0	0	25.7092	0	0	0	0	LOC_Os11g35980.1	leucine rich repeat protein, putative, expressed	0	0	0	0	0	0.64	0	0	0	0	#DIV/0!	1
siR545187	TGGATTGATGCAGGGGCGAAGCCA	0	0	0	0	0	0	10.1511	0	0	0	LOC_Os11g44750.1	retrotransposon protein, putative, unclassified	0	0	0	0	0.62	0	0.35	0	0	0	#DIV/0!	1
siR403521	GGATGAACTCTTAAAGATGGTGGT	0	0	0	0	0	15.735	0	0	0	0	LOC_Os12g07900.1	hypothetical protein	0	0	0	0	0	0.43	0	0	0	0	#DIV/0!	1
siR312305	CTAGGCACAAGTAGGGACTGCCCA	0	0	0	0	0	17.8846	0	0	0	0	LOC_Os12g08630.1	retrotransposon protein, putative, unclassified	0	0	0	0	0	0.43	0	0	0	0	#DIV/0!	1
siR110545	AGAGGATGCAGACAAGACCATTGG	0	0	0	0	0	0	0	12.0448	0	0	LOC_Os12g17710.1	hypothetical protein	0.83	0.34	0	0	0	0	0	0.61	0	0	#DIV/0!	1
siR87949	ACGTGTCGCAGCTAGGAGTGGTAA	0	6.01624	3.25169	1.37367	0	0	0	0	16.0428	0	LOC_Os08g40940.1	expressed protein	1.25	0.34	0	0	0	0	0	0	0.62	0	-0.242396	1
siR54789	ACAAGCGTGGCACGAACCAAACAG	35.1606	0	0	0	0	0	0	85.1377	0	0	LOC_Os04g05650.1	expressed protein	0	0	0	0	0.62	0	0	0.91	0	0	-0.25	1
siR518805	TGAACTTGGCGCGGAAGATCTCAC	7.29881	0	0	0	0	0	0	0	0	11.3542	LOC_Os04g32270.2	membrane-anchored ubiquitin-fold protein, putative, expressed	0	0	0	0	0.62	0	0	0	0	1.25	-0.25	1
siR64412	ACATGCTAGATTGAACTGTGGTAT	0	0	0	0	0	10.2321	0	0	0	0	LOC_Os01g72510.1	eukaryotic aspartyl protease domain containing protein, expressed	0	0	0	0	0	0.85	0	0	0	0	#DIV/0!	1
siR536356	TGCCTTTTATTGTGGAGCGTTGGA	0	0	0	0	0	13.3275	0	0	0	0	LOC_Os02g06580.1	formin, putative, expressed	0	0.51	0.89	0	1.25	0.43	0	0	0	0	#DIV/0!	1
siR185847	ATGGAACCAAGCAATGATTGATTA	0	0	0	0	0	0	27.9796	0	0	0	LOC_Os02g07654.1	hypothetical protein	0	0	0	0	0	0	0.35	0	0	0	#DIV/0!	1
siR520585	TGAATTGGGCTGCATCGGTTTCGA	0	0	0	0	0	0	13.9898	0	0	0	LOC_Os04g28630.1	hypothetical protein	0	0	0	0	0	0	0.35	0	0	0	#DIV/0!	1
siR97580	ACTTCGGTTGGAGCAGGGCAGAGA	0	0	0	0	0	0	76.0908	0	0	0	LOC_Os08g29400.1	OsFBX290 - F-box domain containing protein, expressed	0	0	0	0	0	0	0.53	0	0	0	#DIV/0!	1
siR101079	AGAACAAGAGAGAGCCAATTTGAG	0	0	0	0	0	17.9706	0	0	0	0	LOC_Os11g13850.2	rieske domain containing protein, expressed	0	0	0	0	0	0.64	0	0	0	0	#DIV/0!	1
siR122475	AGCCTGGAGGACATGTTGATTGTA	0	0	0	0	0	10.834	0	0	0	0	LOC_Os03g26440.1	tRNA pseudouridine synthase family protein, putative	0.42	0	0	0	0	1.07	0	0	0	0	#DIV/0!	1
siR581063	TTGAAAGTAGCAATTATGGCCGAG	5.26356	0	0	0	0	0	19.1933	0	0	0	LOC_Os03g57580.1	expressed protein	0	0	0	0	0	0	0.35	0	0	0	#DIV/0!	1
siR480972	TCACTTCGGTTGGAGCAGGGCAGA	2.17561	0	0	0	0	0	13.0514	0	0	0	LOC_Os08g29400.1	OsFBX290 - F-box domain containing protein, expressed	0	0	0	0	0	0	0.53	0	0	0	#DIV/0!	1
siR511	AAAAAGGAGCACACAGCATCGTCA	0	0	0	0	0	0	18.6815	0	0	0	LOC_Os09g37330.1	OsSAUR39 - Auxin-responsive SAUR gene family member, expressed	0	0	0.59	0	0	0	1.59	0	0	0	#DIV/0!	1
siR445597	GTTTTGAGTAGATGGTAGTAGAGA	0	0	0	0	0	12.1237	0	0	0	0	LOC_Os10g30590.2	pentatricopeptide, putative	0	0	0	0.66	0	1.07	0	0	0	0	#DIV/0!	1
siR585573	TTGCGTGCAGTAGAAGTAGATGGT	0	0	0	0	0	0	195.686	0	0	0	LOC_Os12g24650.1	leucine aminopeptidase, chloroplast precursor, putative, expressed	0	0	0	0	0	0	2.13	0	0	0	#DIV/0!	1
siR122475	AGCCTGGAGGACATGTTGATTGTA	0	0	0	0	0	10.834	0	0	0	0	LOC_Os11g41550.1	expressed protein	0	0	0	0	0	0.43	0	0	0	0	#DIV/0!	1
siR339929	GAAATACGACATGAGAAAGACGAT	0	1.95528	0	0	0	0	11.3454	0	0	0	LOC_Os09g23780.1	expressed protein	0	0	0.59	0	0	0	0.35	0	0	0	-0.25	1
siR89981	ACTAGAAGAGCTGCAACAGATTGA	0	0	0	0	0	26.913	22.3495	0	0	0	LOC_Os07g07690.1	PHD-finger domain containing protein, expressed	1.46	0	0	0	0	0.43	0.35	0	0	0	#DIV/0!	0.99992
siR409012	GGGAAATAGGGCATGCTTACATTG	0	1.20325	0	0	0	10.3181	0	0	0	0.144639	LOC_Os01g47490.3	Lg106, putative, expressed	0	0	0	0	0	0.43	0	0	0	0	#DIV/0!	0.999907
siR543253	TGGACTTTTGGGAAAATCGATGGA	0	0	0	0	0	12.0377	0	0	0	0	LOC_Os01g37820.1	oxidoreductase/ transition metal ion binding protein, putative, expressed	1.04	1.02	0.89	1.33	0.62	10.44	3.54	3.65	3.7	3.44	#DIV/0!	0.999462
siR47505	AATGCGAGAGAGAAGACTAGTAGA	0	0	0	0	0	33.3617	0	0	0	0	LOC_Os09g30380.1	AP005392-AK108636 - NBS/LRR genes that are S-rich,divergent TIR, divergent NBS, expressed	0	0	0	0	0	5.11	0.35	0	0	0	#DIV/0!	0.997731
siR8369	AAAGATCCAGGCAGCAGGAACAAC	0	0	0.439418	0	0	17.2828	0	0	1.29924	0	LOC_Os02g12890.1	cytochrome P450, putative, expressed	0	0	0	0	0	0.43	0	0	0	0	#DIV/0!	0.99726
siR232313	CAGGTGGAAGAAGACGAAGAGTGG	6.597	3.45934	0	0	0	43.5938	19.8757	17.8136	4.97101	1.73567	LOC_Os04g57630.1	phytosulfokine receptor precursor, putative, expressed	1.67	0.85	0.59	0.66	2.49	13.63	6.56	5.47	2.77	1.57	0.141199	0.996898
siR430892	GTGAAGATGCTGAACGAGATGGGG	0	0	0	0	0	53.9119	0	0	0	4.33918	LOC_Os08g14364.1	expressed protein	0	0	0	0	0	0.43	0	0	0	0	#DIV/0!	0.996852
siR341830	GAACTAGAAACTACACAACAACGG	0	0	0	0	0	64.7459	0	0	0	5.35165	LOC_Os12g17070.1	radical SAM enzyme, putative, expressed	0	0	0.59	0	0	0.43	0	0	0	0	#DIV/0!	0.996678
siR592582	TTGTTTAAACTGGTCGCAATCGAT	0	0	0	0	0	0	10.1511	3.9938	0	0	LOC_Os10g33050.1	expressed protein	0	0	0	0	2.18	0	3.19	1.52	0	0	#DIV/0!	0.996581
siR110643	AGAGGCAGAAGAGTGGGGACTAAG	1.8247	0	0	0	0	11.3499	0	0	0.960309	0	LOC_Os02g55180.1	ubiquitin carboxyl-terminal hydrolase domain containing protein, expressed	0	0	0	0	0	0.43	0	0	0	0	#DIV/0!	0.996516
siR294496	CGGATCCGTGCAGGGGGAGGGCCA	0	0	0	0	0	11.9518	4.9476	0	0	0	LOC_Os02g34470.1	expressed protein	5	2.71	13.32	4.97	5.61	53.47	31.18	13.07	11.09	9.7	#DIV/0!	0.99633
siR135570	AGGGCATAGAGAAAAGAAGATGAC	0	0	0	0	0	34.4795	0	0	0	0	LOC_Os04g11830.1	TCP family transcription factor, putative, expressed	6.04	2.88	10.36	3.32	8.1	47.07	14.53	14.59	17.56	14.71	#DIV/0!	0.99596
siR591143	TTGTGAATAGAACTATGGTGATGG	0	2.4817	0	0	0	19.5183	0	0	0	0	LOC_Os07g10820.1	transporter-related, putative, expressed	7.29	5.6	6.22	4.31	4.67	52.83	11.52	14.29	14.48	10.64	-0.00837953	0.995625
siR203467	ATTTTGTCGAACAACCACGAGGGC	0	0	0	0	0	11.8658	0	0	0	1.22943	LOC_Os07g07260.2	glutamine-dependent NAD, putative, expressed	0.42	0	0	0	0	0.43	0	0	0	0	#DIV/0!	0.994738
siR203467	ATTTTGTCGAACAACCACGAGGGC	0	0	0	0	0	11.8658	0	0	0	1.22943	LOC_Os01g51790.1	conserved hypothetical protein	0	0	0	0	0	1.28	0	0	0	0	#DIV/0!	0.994738
siR166782	ATCATGAATGATCTGACCGTTGGA	35.7221	19.1016	0	0	0	99.3114	117.975	49.7006	51.4048	14.7532	LOC_Os12g38880.1	tetratricopeptide-like helical, putative, expressed	3.96	3.39	1.48	0	1.56	10.01	13.11	5.17	4.93	1.88	0.895826	0.993781
siR299621	CGGTCTCTAAACTTGTAGCGGTGT	0	0	3.60323	2.48978	0.750583	11.7798	8.01853	3.80362	4.68857	2.89279	LOC_Os11g36830.1	expressed protein	2.92	3.39	2.37	2.32	6.23	7.03	5.49	3.04	3.39	2.19	-0.440703	0.993736
siR545166	TGGATTGAATACGGTTGATGTCAG	0	13.5365	0	0	9.10081	0.859839	15.184	0	24.5726	12.8006	LOC_Os01g12890.1	expressed protein	2.29	3.05	5.33	0	1.87	2.56	5.49	2.74	8.01	5.01	0.0308956	0.993691
siR300298	CGGTTCAAAACAAGTGGGTAGATA	5.33374	4.73779	0	0	0	15.907	13.9898	8.30457	5.08399	2.53119	LOC_Os12g35895.1	expressed protein	0.42	0.51	1.18	0.66	1.56	3.83	3.01	1.22	0.62	0	-0.754601	0.993395
siR536752	TGCGAGTCTTCACTGTGTCATCGG	1.33344	1.57926	0.527302	0.0858545	0	11.5218	9.21278	4.88131	3.21986	0.940155	LOC_Os07g30980.1	uvrD/REP helicase family protein, putative, expressed	9.79	1.19	1.48	0.66	5.92	25.35	22.15	10.03	8.93	3.13	0.206161	0.992807
siR80987	ACGACTTCAGCAAAGGAACTGGTG	3.85995	1.95528	0	0	0	11.3499	15.7812	10.143	4.97101	1.66335	LOC_Os11g34910.1	expressed protein	8.96	5.6	6.81	3.32	7.79	16.61	19.84	14.59	7.7	3.44	0.518372	0.992521
siR462384	TAGAGCATCTGTAGCGTTGGGTTG	0	0	0	0	0	23.9035	18.3403	0	0	0	LOC_Os11g09864.1	wali7, putative, expressed	0	0	0	0	0	0.85	0.53	0	0	0	#DIV/0!	0.992511
siR410538	GGGATTGTAGTCATAGGTGTTCTG	0	0	0	0	0	15.5631	0	8.43136	0	0	LOC_Os01g63270.1	alpha-glucan phosphorylast isozyme, putative, expressed	1.46	0.51	1.18	0.66	0	5.33	0.53	2.74	0.62	0	#DIV/0!	0.992282
siR242775	CATGGGGATTGTAGTCATAGGTGT	0	0	0	0	0	90.799	85.9007	0	0	0	LOC_Os02g04640.1	Myb-like DNA-binding domain containing protein, putative, expressed	0	0	0	0	1.25	4.69	4.07	0	0.62	0	#DIV/0!	0.992201
siR471666	TATCGGCTTTAGAGAGATGTGTGT	0	0	0	0	0	22.0979	15.5252	7.10009	0	1.66335	LOC_Os04g53520.1	expressed protein	0	0.51	0	0	1.56	3.62	2.83	1.22	0.62	0.63	#DIV/0!	0.992135
siR3177	AAAATATATTCATGGTCGTCTGTA	8.0708	5.64022	0	0	0	17.9706	24.1409	6.9733	9.88553	1.37407	LOC_Os01g02884.1	ATP-dependent RNA helicase DHX36, putative, expressed	13.54	12.04	12.43	5.64	5.3	27.27	29.06	20.06	21.56	16.28	0.699841	0.991917
siR527544	TGATATGAACACAAGGGCGGATAG	12.0711	4.21137	0	0	0	46.5173	30.2828	22.3146	8.13438	0	LOC_Os04g16450.1	aquaporin protein, putative, expressed	14.37	3.73	6.51	0.99	2.18	142.93	78.48	69	23.41	5.95	0.879061	0.991682
siR353484	GACGGCGAGAAGCACTAAGGCGGG	0	1.72967	0	0	0	51.2464	27.2118	19.3351	7.68247	0	LOC_Os01g74330.1	pectinacetylesterase domain containing protein, expressed	3.12	1.36	0.89	0.66	0.62	5.33	3.54	3.34	2.77	2.19	0.0160787	0.991491
siR5153	AAACATTGTGATCCTCCTGACTGT	12.422	0	0	0	0	65.5197	60.3949	35.8174	14.8565	0	LOC_Os01g51040.1	transmembrane protein 16K, putative, expressed	2.5	2.2	1.48	0.66	3.43	7.46	6.73	5.17	4	3.44	0.238089	0.991264
siR172919	ATCGACTAGCTGTGCTCGCGGTCA	0	0	0	0	0	13.6714	16.9754	8.81172	0	0	LOC_Os02g11665.1	transposon protein, putative, unclassified, expressed	0.42	1.19	1.18	0	1.56	1.28	1.42	0.61	0	0	#DIV/0!	0.991006
siR471721	TATCGTCCCGAAGCTGTGCGGTCA	0	0	0	0	0	15.4771	13.7339	0	0	1.44639	LOC_Os03g21230.1	leucine-rich repeat family protein, putative, expressed	0	0	0	0	4.67	1.92	1.42	0	0	0	#DIV/0!	0.990936
siR16664	AACACTGTGGAAGAGTTCGTAAAG	2.24579	1.50406	0	0	0	7.13666	13.478	7.10009	2.65497	1.59103	LOC_Os05g28720.1	PPR repeat containing protein, expressed	13.75	8.31	4.74	0	2.8	29.4	52.97	32.22	6.78	3.44	0.939088	0.990703
siR112435	AGATATAAGCAGTTGGATGGTGTC	0	0	0	0	0	83.1464	0	0	0	0	LOC_Os08g32500.1	nucleobase-ascorbate transporter, putative, expressed	4.17	1.02	0.89	0	0.93	25.99	4.43	3.34	1.85	0.63	#DIV/0!	0.990642
siR130048	AGGAGATATAAGCAGTTGGATGGT	0	0	0	0	0	16.4229	0	0	0	0	LOC_Os08g32500.1	nucleobase-ascorbate transporter, putative, expressed	4.17	1.02	0.89	0	0.93	25.99	4.43	3.34	1.85	0.63	#DIV/0!	0.990642
siR228079	CAGATGGTGTTGAAGGCGGATGAT	14.8783	9.32517	3.779	0	0	76.2677	52.8882	38.9871	17.3985	8.75068	LOC_Os02g33830.1	conserved hypothetical protein	0.62	0	0	0	0.62	1.28	0.89	0.61	0	0	0.261115	0.99048
siR129973	AGGAGAGAGCTCGAGCACACCGGA	0	0	0	0	0	58.641	0	0	0	0	LOC_Os05g50730.1	expressed protein	0.42	0	0	0	0	5.11	0.71	0	0	0	#DIV/0!	0.990427
siR583747	TTGATTTTGTTCCATCCGTCTGAC	0	0	1.0546	0	0	15.1332	14.5869	10.143	5.25345	0	LOC_Os09g04890.1	histone-lysine N-methyltransferase, H3 lysine-4 specific ATX1, putative, expressed	30.41	16.45	17.17	5.97	12.46	55.17	54.04	46.51	29.27	10.64	0.0422996	0.990313
siR216840	CACAAGATTGGCTCAGCTTGGACA	0	0	0	0	0	11.0059	0	0	0	0	LOC_Os12g32260.1	expressed protein	0	0.34	0	0	0	8.95	0.71	1.52	0.62	0	#DIV/0!	0.98941
siR292994	CGGAATGAGCAGAATAGAAAGGAA	0	0	0	0	0	120.463	0	0	0	18.2245	LOC_Os12g01430.2	ribosomal protein L10, putative, expressed	0	0	0	0	0	0.64	0	0	0	0	#DIV/0!	0.988609
siR464678	TAGCTCCCAATGTCTATTCGTCGC	0	0	0	0	0	28.9766	39.4955	7.35367	0	0	LOC_Os06g47770.1	expressed protein	2.29	1.19	1.18	0.66	0	15.55	19.84	7.6	4.31	1.57	#DIV/0!	0.98845
siR86388	ACGGTTCAAAACAAGTGGGTAGAT	9.96568	6.39225	1.23037	0	0	38.4348	32.8419	18.7011	7.40003	1.37407	LOC_Os12g35895.1	expressed protein	0.42	0.51	1.18	0.66	1.56	3.83	3.01	1.22	0.62	0	-0.728023	0.988307
siR129973	AGGAGAGAGCTCGAGCACACCGGA	0	0	0	0	0	58.641	0	0	0	0	LOC_Os02g07190.1	expressed protein	0.83	0	0	0	0	7.88	0.71	1.22	0	0	#DIV/0!	0.988095
siR328702	CTGTGATAGGGAGAGGGAAATCAG	0	0	0	0	0	17.3687	0	0	0	0	LOC_Os01g27040.1	chromatin-remodeling complex ATPase chain, putative, expressed	21.66	16.96	14.51	3.32	10.28	179.35	52.62	41.03	52.37	29.74	#DIV/0!	0.988065
siR479250	TCACAGGAGCACACAAGAACCAAC	6.2461	0	0	0	0	21.7539	0	0	0	0	LOC_Os09g02650.1	kinesin motor domain containing protein, putative, expressed	23.74	16.96	22.8	7.3	6.85	93.51	31.54	41.95	35.12	32.55	0.563464	0.988056
siR242484	CATGGAGGGCTGAAAGCAGAGGGC	0	0	0	0	0	20.5501	0	0	0	0	LOC_Os01g16910.1	outer mitochondrial membrane porin, putative, expressed	22.08	13.73	33.75	24.87	29.59	168.92	52.09	56.54	52.37	34.75	#DIV/0!	0.988027
siR87774	ACGTGGAGCTTTGGTTCGTTGGAT	0	0	0	0	0	20.6361	21.07	0	0	0	LOC_Os08g14195.1	expressed protein	2.5	4.24	6.51	2.32	10.28	22.58	21.79	7.29	6.16	3.44	#DIV/0!	0.987345
siR101205	AGAACATACTCCATTGCAGCCTAC	1.8247	1.57926	0.351534	0	0	12.9836	9.554	6.21258	3.21986	1.37407	LOC_Os12g43165.1	retrotransposon protein, putative, Ty3-gypsy subclass, expressed	1.04	0	2.37	5.31	7.16	6.82	4.96	2.13	0	0	-0.870195	0.987233
siR418195	GGTTTCATTGTGGTCATCGTCGTA	4.84248	3.30893	0	0	0	27.0849	33.0978	6.46616	7.23056	2.82047	LOC_Os05g46640.1	hypothetical protein	0.62	0	0	0	0	1.28	1.95	0	0	0	0.78166	0.987137
siR119693	AGCCAACTGCAAGGTGGTCGACGG	9.05333	6.09144	0	0	0	34.1356	38.4719	19.0815	11.2978	5.42397	LOC_Os08g01420.1	PHD-finger domain containing protein, putative, expressed	2.71	0.68	0.89	0	2.8	15.12	16.65	5.17	2.16	1.25	0.333777	0.987055
siR387443	GCGAGATCATAGTCGCGTGGACGG	0	0	0	0	0	65.8637	59.8831	0	0	0	LOC_Os06g47294.1	methyltransferase, putative, expressed	9.58	7.8	4.14	4.64	3.74	55.38	57.76	17.63	11.09	9.08	#DIV/0!	0.986917
siR131343	AGGATGAAAAGGAGAACCAGGTGG	0	0	0	0	0	110.231	95.7959	0	0	0	LOC_Os02g58350.1	OsRR3 type-A response regulator, expressed	4.79	2.88	3.85	0	1.25	13.85	11.87	6.69	7.39	7.51	#DIV/0!	0.986561
siR129973	AGGAGAGAGCTCGAGCACACCGGA	0	0	0	0	0	58.641	0	0	0	0	LOC_Os12g32790.1	disease resistance RPP13-like protein 1, putative, expressed	0.42	0	0.59	0	0.62	8.31	2.3	1.52	0.92	1.25	#DIV/0!	0.986291
siR170489	ATCCGGTGAACAGTGATATTTGGA	1.96506	0	0	0	0	8.16847	10.3217	4.75453	2.59848	1.08479	LOC_Os04g48260.1	zinc RING finger protein, putative, expressed	6.46	3.39	3.26	2.65	5.61	43.24	46.42	24.92	8.93	4.07	0.736548	0.985687
siR358615	GAGATTGGAGGTGGCTATAGATCC	3.71958	0	0	0	0	12.3817	8.44505	4.81792	4.85803	0.795516	LOC_Os10g34430.1	Dicer, putative, expressed	1.87	1.02	0	0	1.56	6.39	3.37	2.43	2.16	0	0.631494	0.985674
siR33913	AAGCTTTGAGTTGTATACACCTGA	0	0	0	0	0	19.0884	15.4399	9.76263	0	0	LOC_Os09g38100.1	phosphate carrier protein, mitochondrial precursor, putative, expressed	0.62	0	0.89	1.33	1.87	4.26	3.72	1.52	0	0	#DIV/0!	0.985279
siR355238	GACTCCACTCTGAAGACGTGCTCC	5.82501	5.33941	0	0	0	61.3065	37.9601	30.4924	11.4672	8.31676	LOC_Os10g28570.1	expressed protein	1.67	0	1.18	0	0	6.39	2.48	2.43	0	0	0.343505	0.985092
siR131636	AGGATGTAGTAGGCCGGCGTTCTG	0	0	0	0	0	10.92	14.8428	4.75453	0	0	LOC_Os05g04070.1	expressed protein	0.42	1.36	0	0.66	2.18	6.82	8.86	4.26	2.46	0.94	#DIV/0!	0.984832
siR576765	TTCGGATTCGGTGGAGCTAGCGGT	0	0	0	0	0	28.2027	20.5582	10.9037	0	0	LOC_Os02g30714.1	dehydrogenase/reductase, putative, expressed	0.42	0.34	0	0	0	1.07	0.89	0.61	0	0	#DIV/0!	0.984197
siR274546	CCTTGGACTCCACTCTGAAGACGT	0	4.21137	0	0	0	31.0402	17.146	0	4.97101	0	LOC_Os07g49140.1	expressed protein	0	0	0	0	0	5.33	2.3	0	0	0	#DIV/0!	0.984133
siR113752	AGATGACGAGACAGATGAATATGC	3.01778	1.95528	0.615185	0	0	13.5855	6.56837	5.89561	2.65497	0.940155	LOC_Os05g34950.1	cysteine-rich receptor-like protein kinase 6 precursor, putative, expressed	2.71	1.36	1.18	1.99	2.18	23.86	12.76	7.6	1.54	0.94	0.312688	0.984014
siR519550	TGAAGTACGTCTCTGAGTTTGGGC	3.15814	1.50406	0.263651	0	0	11.5218	9.29809	5.13489	3.78475	1.88031	LOC_Os01g57280.3	rp1, putative, expressed	0.42	0.68	1.48	0	1.56	3.41	2.66	1.52	0.92	0.94	-0.362151	0.983497
siR167234	ATCATTGGGAGTCAGAGTCAGGTA	4.70212	2.4817	1.40614	0	0	27.8588	18.6815	10.6501	5.19697	2.9651	LOC_Os10g29274.1	Leucine rich repeat N-terminal domain containing protein, putative, expressed	0	0	0	0	2.18	4.26	3.19	0.91	0.62	0	-0.488058	0.983443
siR150803	ATAAATCATAGTAGAAGAGAGCTT	0	0	0	0	0	0	173.763	0	0	0	LOC_Os07g08360.1	expressed protein	0.62	0.68	0	0	0	2.77	7.97	1.82	1.54	1.57	#DIV/0!	0.983334
siR564612	TTAAAAGTACTCTCAGATGTCTGC	4.84248	3.38413	0	0	0	20.9801	19.7904	9.0019	4.63208	2.09727	LOC_Os03g42350.1	ankyrin, putative, expressed	1.87	0.51	1.18	0	0.62	17.68	14.17	4.86	3.7	1.57	0.59141	0.982451
siR127550	AGCTTGACGATGCTGAAGGATGAT	22.6684	17.4471	0	0	0	9.37224	14.9281	0	0	0	LOC_Os09g29660.1	white-brown complex homolog protein 11, putative, expressed	0	0	0	0.66	1.25	2.13	2.48	0	0	0	-0.610681	0.982134
siR45104	AATCTACTACAGCATCTTAGGCGG	1.89488	1.27845	0.790953	0	0	10.834	9.38339	5.38846	2.71146	1.66335	LOC_Os07g31130.1	OsWAK72 - OsWAK receptor-like cytoplasmic kinase OsWAK-RLCK, expressed	1.25	0.68	0.59	0	1.56	4.69	3.72	1.82	0.62	0.94	0.234881	0.981907
siR377477	GCAGCTAGTTAGGACGAATGGTGG	7.43917	3.23373	0	0	0	31.7281	25.5911	8.30457	8.75576	0	LOC_Os06g47210.1	oligopeptidase, putative, expressed	2.92	2.54	0	0.99	3.11	8.73	6.38	4.26	4	2.19	0.535878	0.98155
siR34407	AAGGAGAGGAAGAACTGCCGGTGT	29.1952	0	0	0	0	283.747	0	91.6039	0	0	LOC_Os04g12080.1	TKL_IRAK_DUF26-lc.7 - DUF26 kinases have homology to DUF26 containing loci, expressed	0.83	0	2.07	0	0.62	5.54	1.42	1.82	0.92	0.94	0.0830081	0.981292
siR463314	TAGCAATAGCAGTGGAATTAGGAA	0	0	0	0	0	0	0	11.0305	0	0	LOC_Os01g28810.1	expressed protein	8.75	3.56	2.37	0	0	0	8.15	49.54	9.24	1.88	#DIV/0!	0.981024
siR304238	CGTGACAGGCCGATAGCACCACAG	11.4395	7.5955	2.28497	0.858545	0.0938228	55.8895	38.1307	17.6234	13.6138	6.87037	LOC_Os05g45090.1	anthocyanidin 5,3-O-glucosyltransferase, putative, expressed	0.42	0	0	0	0	0.64	0.35	0	0	0	0.799936	0.980957
siR128730	AGGAATCAGGTCTAGCAGAAGAAT	0	0	0	0	0	0	0	0	25.9283	0	LOC_Os05g27870.1	expressed protein	9.58	2.88	14.51	4.31	26.48	14.91	15.77	11.85	31.11	13.15	#DIV/0!	0.980931
siR598022	TTTGACATATGCGCTCGAGGTCAT	0	0	0	0	0	42.3901	24.738	0	0	3.61598	LOC_Os10g42910.1	transposon protein, putative, unclassified	0	0	0	0	0	3.2	1.24	0	0	0	#DIV/0!	0.980924
siR29636	AAGAGAAATGAATAAGATGGCTGA	19.9314	8.34753	0	0	0	61.2205	42.3959	20.1592	16.0993	1.37407	LOC_Os03g44450.2	expressed protein	8.33	5.6	2.07	2.98	4.36	18.74	12.05	9.73	7.09	3.44	0.941486	0.980573
siR202799	ATTTTAATGTAAGACGTCGTTGAC	4.14067	2.78251	0	0	0	14.0154	20.2169	11.5376	6.49621	2.31423	LOC_Os11g34910.1	expressed protein	8.96	5.6	6.81	3.32	7.79	16.61	19.84	14.59	7.7	3.44	0.455347	0.980474
siR22999	AACGATGGTGCGGAGAGGGCAAGA	2.45633	0	0.0878836	0	0	15.735	17.999	10.5867	1.80764	0.506237	LOC_Os01g08890.1	expressed protein	0.42	0	0	0	0.93	1.49	1.59	0.61	0	0	0.192328	0.980384
siR148553	AGTTCTCAAGACTGATTGACCAAT	0	0	0	0	0	25.3652	0	0	0	0	LOC_Os06g05130.1	myristoyl-acyl carrier protein thioesterase, chloroplast precursor, putative, expressed	7.29	0.68	1.78	0.66	2.18	17.47	3.9	5.47	5.24	2.5	#DIV/0!	0.980306
siR128387	AGGAAGAACATGACAGCGATGATG	0	0	0	0	0	68.9591	0	0	0	0	LOC_Os12g38400.2	MYB family transcription factor, putative, expressed	3.33	2.54	2.37	1.66	7.79	51.97	12.22	9.73	7.39	1.25	#DIV/0!	0.97957
siR358462	GAGATGGCAGAGCGACGAGACTAA	0	0	0	0	0	10.576	10.4923	0	0.790843	0.0723196	LOC_Os06g50679.1	expressed protein	15.62	13.06	13.62	9.95	48.28	56.66	68.03	14.29	22.8	10.02	#DIV/0!	0.979091
siR222615	CACGCCGGCATCAACAACATCAAC	0	0	0	0	0	14.4453	0	0	0	0	LOC_Os10g26400.1	uncharacterized oxidoreductase, putative, expressed	1.46	1.19	1.78	0.66	0.62	13.42	4.61	2.43	2.16	2.5	#DIV/0!	0.978844
siR402949	GGAGTTCTGCTAGGAAGGCTGCTG	14.5274	7.44509	7.03069	4.37858	5.3479	0	0	4.81792	6.38323	12.1497	LOC_Os10g35010.1	ATTIC110/TIC110, putative, expressed	106.02	40.86	140.92	18.24	21.8	42.39	31.36	69.61	119.53	184.06	0.561165	0.978833
siR145672	AGTGATCTGCTGTAGTTACTGGTA	3.01778	0	0	0	0	12.8116	17.3166	8.36797	3.67177	0	LOC_Os08g09190.1	auxin efflux carrier component, putative, expressed	17.29	8.65	5.33	5.97	9.34	28.76	33.66	16.72	15.1	6.57	0.933989	0.978703
siR38830	AAGTTGAGATGGAGATGGATCGGA	0	0.150406	0	0	0	12.0377	0	0	0	0	LOC_Os01g07280.1	disease resistance protein, putative, expressed	0	0	0	0.66	0	1.7	0.35	0	0	0	-0.25	0.978622
siR142544	AGTCACGATTGTCGCTGGTGCATG	56.4254	25.0426	11.6006	0	0	75.0639	103.644	28.7173	45.417	6.79805	LOC_Os01g04120.1	ZOS1-03 - C2H2 zinc finger protein, expressed	0	0.51	0	0.66	0.93	5.96	7.8	0.61	1.85	0	-0.679083	0.97858
siR102274	AGAAGATCAACTGCATTGAAAGAA	2.31597	1.72967	0	0	0	10.748	0	2.21878	0	0	LOC_Os01g55120.1	conserved hypothetical protein	0	0	0	0	0	0.64	0	0	0	0	#DIV/0!	0.978504
siR171386	ATCCTCAGCATGAGACGTAGATGT	0	0	0	0	0	18.0566	15.4399	11.1573	0	0	LOC_Os01g16060.1	expressed protein	1.04	0	0.59	0	1.56	2.77	2.48	2.13	0.62	0	#DIV/0!	0.978269
siR45104	AATCTACTACAGCATCTTAGGCGG	1.89488	1.27845	0.790953	0	0	10.834	9.38339	5.38846	2.71146	1.66335	LOC_Os07g07654.1	BT1 family protein, putative, expressed	7.71	3.39	5.62	2.65	3.43	29.82	27.99	11.85	8.63	7.51	0.77519	0.977997
siR589916	TTGTAGGGTCTGAATGTAGATAGA	18.6681	9.40037	0	0	0	0	53.5706	65.0419	0	0	LOC_Os06g05720.1	expressed protein	25.62	20.69	9.18	6.63	4.36	32.8	59.17	72.95	23.1	20.97	0.961202	0.977036
siR567473	TTAGAATTGAGAACGGTTGCTTAC	8.4217	4.36177	0	0	0	29.6644	22.6054	12.4886	6.5527	0	LOC_Os03g26960.1	intron-binding protein aquarius, putative, expressed	8.96	3.73	2.96	1.99	6.85	29.4	18.07	10.94	8.32	3.13	0.66091	0.976799
siR48304	AATGGTAGGAGAAGGACACATTGG	0	0	0	0	0	0	0	0	12.484	2.67583	LOC_Os03g22490.3	heavy metal-associated domain containing protein, expressed	0	0	0	0	1.56	0	0	0	0.92	0	#DIV/0!	0.976791
siR442722	GTTGGGTACGTAAACAGAAGATGC	5.47411	5.56502	0	0	0	39.7246	16.9754	17.56	8.5298	5.64093	LOC_Os03g01490.1	expressed protein	13.75	2.37	8.88	5.64	11.21	30.89	18.78	15.5	13.86	12.83	-0.0725127	0.976654
siR441715	GTTGAGTCCAAGGCGGTCGAGCAT	0	0	0	0	0	32.244	22.8613	9.19208	0	1.95263	LOC_Os01g56320.1	OsSub4 - Putative Subtilisin homologue, expressed	0	0	0	0	0	7.24	4.43	0.61	0	0.63	#DIV/0!	0.976149
siR12832	AAATCTGAGATGCAAGAAGCCGTA	0	4.21137	0	0	0	21.238	20.9847	0	7.62598	0	LOC_Os04g44910.1	receptor like protein kinase, putative, expressed	4.79	4.07	3.85	3.32	5.92	26.41	24.63	8.21	10.17	2.82	-0.178002	0.975898
siR102144	AGAAGAGATCATCAGTAGAAGTGT	6.66718	1.42886	0	0	0	27.3429	25.2498	7.22688	1.75115	0	LOC_Os12g43720.1	early-responsive to dehydration protein-related, putative, expressed	6.87	3.73	6.51	3.32	7.48	31.1	24.09	15.5	8.93	7.51	0.268471	0.975845
siR206698	CAAATGAAGTCTGACTTATGGTTG	5.75483	2.85771	0	0	0	17.8846	18.1697	8.11439	3.33284	0	LOC_Os07g07654.1	BT1 family protein, putative, expressed	7.71	3.39	5.62	2.65	3.43	29.82	27.99	11.85	8.63	7.51	0.690343	0.97532
siR130048	AGGAGATATAAGCAGTTGGATGGT	0	0	0	0	0	16.4229	0	0	0	0	LOC_Os06g45110.1	DNA binding protein, putative, expressed	3.54	1.36	2.66	0.66	4.98	36	9.21	10.03	7.39	2.5	#DIV/0!	0.975084
siR537283	TGCGGAGAGGGCAGGATAGAAGAG	0	0	0	0	0	11.7798	0	0	0	0	LOC_Os08g39590.1	inactive receptor kinase At2g26730 precursor, putative, expressed	6.46	3.56	1.18	1.66	4.05	54.32	15.24	10.33	4.93	3.44	#DIV/0!	0.975047
siR21763	AACGAACTTGAGGAATGCAGCGAA	0	0	0	0.515127	0	37.145	37.7042	0	0	6.21949	LOC_Os10g27090.1	expressed protein	6.25	3.56	2.96	1.99	3.11	18.11	16.65	7.9	7.7	6.89	-0.552819	0.974786
siR180529	ATGAATAAGATGGACGACAAGTTA	0	0	0	0	0	13.1555	0	0	2.93742	0	LOC_Os11g07922.2	short chain dehydrogenase/reductase protein, putative, expressed	0	0	0	0	0	0.43	0	0	0	0	#DIV/0!	0.974773
siR118523	AGCAGTGATCTGGTGTAGTTGTCG	2.45633	1.50406	0.439418	0	0	11.5218	12.0278	2.72593	2.88093	0.361598	LOC_Os08g09190.1	auxin efflux carrier component, putative, expressed	17.29	8.65	5.33	5.97	9.34	28.76	33.66	16.72	15.1	6.57	0.820725	0.974576
siR101851	AGAACTTGAGTGCCTACATCATCC	0	0	0	0	0	40.5844	29.515	0	11.4107	0	LOC_Os08g01040.1	zinc finger, C3HC4 type domain containing protein, expressed	5	3.05	4.44	2.65	14.02	30.89	23.21	6.99	12.63	11.89	#DIV/0!	0.974491
siR486102	TCATTGGTAAAGTAGCATCTAGGT	13.8256	0	0	0	0	0	0	12.8689	18.8108	0	LOC_Os10g04900.2	OsFBX364 - F-box domain containing protein, expressed	3.33	3.39	2.66	1.33	0	0	0	1.22	2.77	0	0.455988	0.97428
siR321073	CTCTGAACTGAAAAGATGGTGCTC	2.9476	0	0	0	0	12.9836	9.80991	0	0	2.09727	LOC_Os05g05370.1	hypothetical protein	0	0	0	0	0	2.34	2.3	0	0	0	#DIV/0!	0.974204
siR84801	ACGGATTTAGCATACAAGCAATGG	0	0	0	0	0	27.2569	20.7288	16.7993	1.63817	1.88031	LOC_Os02g44470.1	actin-depolymerizing factor, putative, expressed	0	0	0	1.33	0.93	1.7	1.24	0.61	0	0	#DIV/0!	0.974135
siR2241	AAAAGCAGGATGCGTTGTGTAGAG	0	0	0	0	0	0	298.477	0	0	0	LOC_Os06g43630.1	sucrose-phosphate synthase, putative, expressed	38.74	25.6	23.68	7.3	24.3	39.83	48.01	41.34	39.74	41.32	#DIV/0!	0.97413
siR101079	AGAACAAGAGAGAGCCAATTTGAG	0	0	0	0	0	17.9706	0	0	0	0	LOC_Os05g10754.2	expressed protein	0.42	0	0	0	0	2.77	0.35	0	0	0.63	#DIV/0!	0.973696
siR358948	GAGCAGAATAGAAAGGAACCACCG	0	0	0	0	0	51.3324	26.1029	0	1.63817	0.0723196	LOC_Os12g01240.1	mitochondrial substrate carrier family protein, putative, expressed	1.25	1.19	0.89	1.66	5.3	4.9	2.66	0	0.62	1.25	#DIV/0!	0.973534
siR572339	TTCAGTCTTGATTTCTCTCGGTTC	0	0	0	0	0	27.1709	23.7997	0	0	0	LOC_Os09g38268.1	RNA polymerase IV largest subunit, putative, expressed	0	0.34	0.89	0.99	3.11	4.47	3.72	1.82	1.54	0.94	#DIV/0!	0.973365
siR233332	CAGTGAACTCTAGTAGCTGCGGAG	0	0	0	0	0	31.1262	0	0	0	0	LOC_Os04g46892.1	WD domain, G-beta repeat domain containing protein, expressed	51.66	23.06	36.12	14.26	41.12	181.06	56.16	42.25	69.01	32.55	#DIV/0!	0.973315
siR58765	ACACGTTGGTCAGTTTGGTAAAGT	3.43886	0	0	0	0	10.49	0	0	0	0	LOC_Os12g22090.1	expressed protein	1.04	0	0	0	2.49	6.6	1.59	0.61	1.23	0	0.17063	0.973219
siR140842	AGTACTTCTTTAGGCAGTCGGCAC	4.84248	0	0	0	0	32.5879	0	0	0	0	LOC_Os03g59060.1	OsPP2Ac-2 - Phosphatase 2A isoform 2 belonging to family 2, expressed	6.67	0.85	1.18	0	0	16.83	4.78	7.29	4.62	4.07	0.982613	0.972752
siR315572	CTCAGGCGAGGTGGAGACGAGAAA	0	0	0	0	0	12.0377	0	0	0	0	LOC_Os12g06980.1	SAP domain containing protein, expressed	1.04	0	0.89	0	0	23	0.89	5.78	1.23	0	#DIV/0!	0.972724
siR553806	TGTACTCAGAATTCAGATGGTGGT	6.80754	4.88819	1.75767	0	0	30.8682	26.3588	16.5458	9.99851	4.33918	LOC_Os10g21660.1	FAD binding protein, putative, expressed	0	0.51	0.89	0	0	1.28	0.89	0.61	0	0	0.0586461	0.972542
siR23532	AACGGAATTTATCATGGCAGCAAG	0	0	0	0	0	0	10.5776	0	0	0	LOC_Os12g18640.1	pentatricopeptide, putative, expressed	1.25	1.36	0	1.66	5.3	4.26	13.11	2.74	4.93	2.5	#DIV/0!	0.972432
siR135737	AGGGCCGGCTCTACAATCTTGAGG	4.84248	2.10568	1.14249	0.257563	0.0938228	37.9189	23.2026	20.4762	7.0611	2.45887	LOC_Os02g07630.1	copper-transporting ATPase, putative, expressed	19.37	11.53	18.65	3.32	10.9	39.41	32.42	25.84	22.49	18.47	0.660228	0.972299
siR463618	TAGCATAACAGCTTCTGTCAGGAT	0	0	0	0	0	10.92	0	0	0	0	LOC_Os03g61310.1	receptor-like protein kinase, putative, expressed	0.42	0.34	0	0.99	0	1.49	0.35	0	0	0	#DIV/0!	0.972027
siR38830	AAGTTGAGATGGAGATGGATCGGA	0	0.150406	0	0	0	12.0377	0	0	0	0	LOC_Os06g25950.1	expressed protein	0	0	0	0	0	1.49	0.35	0	0	0	#DIV/0!	0.972027
siR35345	AAGGCTGTGTTCGTTGGAGAGGGT	0	11.8069	0	0	0	47.807	0	0	0	0	LOC_Os09g38660.1	expressed protein	0	0	0	0	0	1.49	0.35	0	0	0	#DIV/0!	0.972027
siR469511	TATAGAACTCCACTGGCATGTTTA	1.8247	0.676827	0	0	0	10.0601	5.71534	5.70543	1.75115	0	LOC_Os01g23740.1	OsPDIL2-2 protein disulfide isomerase PDIL2-2, expressed	53.53	26.62	12.14	4.97	12.15	142.29	93.9	117.02	39.74	25.35	0.988386	0.971795
siR294407	CGGATCACCAGTCAAGCAGCTGAC	3.57922	2.5569	0.878836	0.429272	0	14.7892	8.87157	9.82602	4.40612	4.48382	LOC_Os02g08190.1	CYPRO4, putative, expressed	2.71	0.34	0.89	0.99	0.62	14.7	3.9	7.29	1.54	0.63	0.622307	0.97167
siR548833	TGGGCCATGTATGAAAGATGGAAG	0	0	0	0	0	11.4359	0	0	0	0	LOC_Os01g66820.1	inactive receptor kinase At1g27190 precursor, putative, expressed	0.42	0	0	0	0	4.9	1.24	0.61	0.92	0	#DIV/0!	0.97167
siR98156	ACTTGCACAAAGACATCGCTCGGT	14.1064	6.84347	2.81228	0.77269	0	77.9874	71.1431	35.8174	15.5909	0	LOC_Os08g07550.1	hAT dimerisation domain-containing protein, putative, expressed	6.46	5.6	8.59	8.62	8.41	27.05	29.59	20.67	13.55	6.57	-0.754393	0.971536
siR61674	ACAGTTGATTTGCGCGGACCATGG	14.5976	0	1.14249	0	0	73.7742	61.5892	18.6377	7.90843	0	LOC_Os01g61420.1	zinc finger, C3HC4 type domain containing protein, expressed	7.08	12.72	5.03	6.3	8.1	34.72	36.67	10.33	10.17	8.45	-0.190309	0.971446
siR42704	AATCAAGAGGGTGAAGATTGCTGT	0	0	0	0	0	0	114.563	77.5305	0	0	LOC_Os03g60850.1	peptide transporter PTR2, putative, expressed	53.95	77.15	18.65	27.2	8.41	25.56	194.17	105.78	45.29	35.68	#DIV/0!	0.971422
siR551828	TGGTGCTAGTTGGATCGTACAGAC	25.4055	14.439	5.09725	0	0	85.9839	72.508	41.5229	34.3452	0	LOC_Os04g23180.1	cation efflux family protein, putative, expressed	22.7	16.79	18.35	9.95	9.03	59.86	48.01	44.38	38.2	23.48	0.879145	0.971171
siR358115	GAGATAGCTTTTTTGGTCGTGGGG	0	0	0	0	0	26.2251	22.0936	12.235	15.4779	6.00253	LOC_Os09g14520.1	integral membrane protein, putative, expressed	1.46	1.02	1.78	0.66	1.56	13.21	10.45	6.99	5.85	1.57	#DIV/0!	0.970798
siR354530	GACGTGAGTGGGAAGACTAATGGG	0	12.7093	0	0	0	117.97	78.7352	42.4104	41.3498	0	LOC_Os07g38070.1	protein kinase, putative, expressed	1.46	0.68	0	0	2.49	4.26	3.9	2.13	1.85	0.63	-0.129557	0.970735
siR182148	ATGAGTTCCTAGCATGCAAGCTCT	4.91266	2.6321	0	0	0	9.88815	11.4307	6.71973	3.05039	1.30175	LOC_Os01g72240.1	uridine 5-monophosphate synthase, putative, expressed	15.41	8.31	10.36	22.88	25.85	111.4	104.17	58.97	29.27	23.48	-0.403428	0.970669
siR553806	TGTACTCAGAATTCAGATGGTGGT	6.80754	4.88819	1.75767	0	0	30.8682	26.3588	16.5458	9.99851	4.33918	LOC_Os02g57200.1	expressed protein	19.37	13.23	9.18	5.31	3.43	44.09	41.1	20.06	20.02	11.27	0.983357	0.970649
siR369613	GATGCTTGGTTGGATGTGTGCATA	21.5455	12.7093	4.3063	0	0	141.272	110.042	48.3694	0	9.40155	LOC_Os03g51650.1	membrane protein, putative, expressed	13.33	4.58	7.99	5.64	13.71	103.52	66.79	24.92	14.48	15.03	0.19411	0.970552
siR525802	TGAGCTCTGGGTACTGTCGAAGCC	0	0	0	0	0	20.4642	0	0	0	0	LOC_Os02g47930.1	expressed protein	3.54	2.2	7.11	0.99	3.74	10.01	4.07	5.47	5.24	4.38	#DIV/0!	0.970373
siR498095	TCGACTGACCAAGCAAAGCCCTGT	12.5624	6.84347	2.54862	0	0	44.0237	32.2447	23.5824	9.94202	0	LOC_Os06g17840.1	expressed protein	32.91	22.72	8.59	5.64	20.56	123.33	69.27	58.06	33.27	13.46	0.815225	0.970017
siR94565	ACTGATTTTGTATGTGGCTGAGGA	0	0	0	0	0	30.0084	30.1975	0	0	0	LOC_Os11g06680.2	expressed protein	3.33	1.87	1.78	0.66	2.8	13.85	14.7	5.78	2.16	2.19	#DIV/0!	0.969956
siR366759	GATCCGGCCGGCTAGCAGTAGAGG	1.19307	0.225609	0	0	0	14.7892	8.61566	8.11439	2.65497	0.867836	LOC_Os04g42370.1	expressed protein	36.87	18.65	9.77	2.98	4.67	86.91	43.58	55.32	29.88	20.97	0.957709	0.96993
siR7701	AAAGAAGGTGGAACTAGAAGGTGT	0	0	0	0	0	117.282	0	0	0	0	LOC_Os06g50910.2	Phosphatidylinositol kinase and FAT containing domain protein, putative, expressed	1.46	0.85	0.89	0	1.25	12.78	1.95	3.65	0.62	0.63	#DIV/0!	0.969904
siR338627	GAAAAGGAGAACCAGGTGGCGACG	0	0	0	0	0	13.6714	6.39776	2.66253	0	0	LOC_Os04g10380.1	glycine-rich protein, putative, expressed	14.16	5.76	4.44	1.66	7.48	27.9	19.31	18.24	16.02	13.15	#DIV/0!	0.96986
siR103703	AGAATCGAACTGTGCATCAACTAG	11.9307	0	0	0	0	26.569	37.9601	0	0	0	LOC_Os05g48940.1	expressed protein	4.37	4.07	0.59	5.31	11.52	18.32	31.89	8.21	5.55	3.44	-0.112818	0.969786
siR160859	ATATCTTGTAGAGGCATTCTTTCG	0	8.72354	0	0	0	28.4607	36.9364	20.9833	19.3756	0	LOC_Os06g38550.1	expressed protein	25.62	11.19	6.81	7.96	8.1	36.85	40.75	31	22.49	11.27	-0.0533284	0.969516
siR137155	AGGGTTGTTAGGTTTAAGATGGGG	0	0	0	0	0	20.2062	0	0	0	0	LOC_Os10g41390.1	protein kinase domain containing protein, expressed	3.12	1.19	2.07	0	2.49	33.44	12.05	10.94	5.55	6.26	#DIV/0!	0.968735
siR137154	AGGGTTGTTAGGTCTAAGATGGGG	8.00062	0	0	0	0	28.1167	0	0	0	0	LOC_Os10g41390.1	protein kinase domain containing protein, expressed	3.12	1.19	2.07	0	2.49	33.44	12.05	10.94	5.55	6.26	0.61954	0.968735
siR465782	TAGGCCAAGAGCAACAACCAGCGG	0	2.40649	0	0	0	48.4089	25.0792	0	4.68857	0	LOC_Os10g16640.1	expressed protein	2.92	1.87	1.48	0.66	2.8	14.91	9.57	5.17	3.7	1.57	-0.0450678	0.968408
siR231343	CAGGCAGCAGGAACAACAACGGTG	0	0	0	0	0	35.7693	0	0	0	0	LOC_Os11g06900.1	amidase family protein, putative, expressed	2.71	2.2	1.18	0	0.93	27.48	8.86	5.78	3.08	2.19	#DIV/0!	0.968153
siR85425	ACGGGAAGAAGAGGAACCTACCAG	0	0	0	0	0	11.6938	0	0	0	0	LOC_Os03g53280.1	WD domain containing protein, putative, expressed	10.21	14.58	7.4	6.3	1.87	31.74	16.12	13.68	15.71	10.96	#DIV/0!	0.967982
siR498215	TCGAGAAGAAGGGCGAGTGACCAG	0	0	0	0	0	81.5127	0	30.3022	0	0	LOC_Os02g09930.1	CSLA1 - cellulose synthase-like family A; mannan synthase, expressed	0.42	0	0	0	0	4.9	0	0.61	0	0	#DIV/0!	0.967917
siR91001	ACTATGCATAGTTTGACGGTTGAG	5.33374	2.4817	0	0	0	9.11429	10.5776	5.0081	5.76185	0	LOC_Os05g28500.1	ubiquitin family protein, putative, expressed	2.08	3.9	1.18	1.66	4.36	13.42	13.46	10.33	8.93	2.5	0.0128381	0.967644
siR236532	CATCAACAACGAGATACTAGGGCA	5.40393	0	0	0	0	10.49	9.98051	5.07149	6.72216	1.51871	LOC_Os06g02110.1	OsFBX182 - F-box domain containing protein, expressed	0.62	2.54	1.48	0	0.93	6.39	5.49	3.34	3.39	1.88	-0.287664	0.967568
siR205358	CAAACTCAGAGACGTACTTCACCT	2.59669	0	0	0	0	15.907	7.93323	6.52955	3.05039	0	LOC_Os04g58620.1	potasium efflux antiporter protein, putative, expressed	24.16	14.92	6.22	6.96	12.77	62.62	45.89	37.69	31.42	10.96	0.859048	0.967182
siR228906	CAGCATGAGACGTAGATGTGTACA	0	0	0	0	0	12.9836	9.6393	6.52955	1.92062	0	LOC_Os01g16060.1	expressed protein	1.04	0	0.59	0	1.56	2.77	2.48	2.13	0.62	0	#DIV/0!	0.967025
siR246515	CCAAACTCAGAGACGTACTTCACC	2.31597	1.95528	0.615185	0	0	10.662	6.99489	4.94471	2.54199	1.08479	LOC_Os04g58620.1	potasium efflux antiporter protein, putative, expressed	24.16	14.92	6.22	6.96	12.77	62.62	45.89	37.69	31.42	10.96	0.799478	0.966971
siR188246	ATGGTGCCGGTACTAGTTTGATGG	3.50904	0.451218	0	0	0	7.56658	12.8808	5.32507	1.63817	0.361598	LOC_Os12g01210.1	HCF152, putative, expressed	1.67	1.36	0.89	0	1.87	10.86	14.17	3.95	1.85	0	0.413433	0.966709
siR101139	AGAACACCTGATGCTGATAAGATG	0	3.83535	0	0	0	35.0814	26.7	0	0	0	LOC_Os02g26300.1	expressed protein	1.67	1.02	0.59	1.33	4.36	15.55	14.88	5.78	4.31	1.88	-0.290662	0.966468
siR2241	AAAAGCAGGATGCGTTGTGTAGAG	0	0	0	0	0	0	298.477	0	0	0	LOC_Os01g04450.1	OsWAK2 - OsWAK receptor-like cytoplasmic kinase OsWAK-RLCK, expressed	0.42	0.51	0.89	2.98	2.18	1.92	5.49	0.61	1.54	1.57	#DIV/0!	0.966384
siR346152	GAATGAAAATATAGGTTGTTGCGG	0	0	0	0	0	15.1332	0	3.55005	2.88093	0	LOC_Os02g39640.1	expressed protein	0	0	0	0	0	1.07	0	0	0	0	#DIV/0!	0.965754
siR441715	GTTGAGTCCAAGGCGGTCGAGCAT	0	0	0	0	0	32.244	22.8613	9.19208	0	1.95263	LOC_Os06g50340.1	receptor protein kinase CLAVATA1 precursor, putative, expressed	0	0	0	0	0	3.62	1.59	0.61	0	0	#DIV/0!	0.965747
siR441715	GTTGAGTCCAAGGCGGTCGAGCAT	0	0	0	0	0	32.244	22.8613	9.19208	0	1.95263	LOC_Os04g53170.1	bromodomain containing protein, expressed	7.29	11.19	4.14	2.32	2.18	53.89	43.05	8.81	9.55	2.5	#DIV/0!	0.965672
siR526398	TGAGGTCACAAGTTTTGAATGCCA	12.7729	5.0386	0	0	0	37.8329	31.3917	16.5458	9.26416	3.83294	LOC_Os01g72940.1	phosphatidylserine decarboxylase, putative, expressed	5.21	3.05	2.37	0.99	1.56	24.71	22.85	15.2	2.46	1.57	0.95415	0.965635
siR299621	CGGTCTCTAAACTTGTAGCGGTGT	0	0	3.60323	2.48978	0.750583	11.7798	8.01853	3.80362	4.68857	2.89279	LOC_Os12g41560.1	expressed protein	7.91	2.71	4.44	1.33	7.79	35.15	25.33	16.72	18.18	7.2	-0.415679	0.965545
siR126256	AGCTGAGCACGATGACGAATGACC	1.96506	0	0	0	0	28.9766	21.2406	0	0.282444	0	LOC_Os05g10900.1	plant protein of unknown function domain containing protein, expressed	0	0	0	0	0	0.64	0.71	0	0	0	#DIV/0!	0.965353
siR134150	AGGCTCGTGAGTAGATGGCGAACG	0	0	0	0	0	13.0695	15.0987	0	0	0	LOC_Os02g51810.1	expressed protein	12.71	9.5	5.92	8.29	11.21	57.73	59	28.88	17.87	14.09	#DIV/0!	0.965274
siR422278	GTAGTATAAACAGGAGGTAGGCAA	0	0	0	0	0	52.0202	30.0268	17.9404	10.9588	4.0499	LOC_Os10g30970.1	expressed protein	43.95	22.72	51.81	17.58	50.15	152.94	112.68	70.52	65.31	69.8	#DIV/0!	0.96434
siR485137	TCATGCAAGAAAGAGTGTAGCTAA	0	0	1.58191	0	0	26.655	23.9703	9.63584	4.91452	2.67583	LOC_Os06g48660.1	DEFL21 - Defensin and Defensin-like DEFL family, expressed	0	0	0	0	0	3.83	3.37	2.43	1.23	0.63	#DIV/0!	0.963861
siR501145	TCGGCTGTTCGTCGTCATGCTCAA	2.80723	0	0	0	0	17.3687	13.478	4.88131	0	0.433918	LOC_Os10g04342.1	stripe rust resistance protein Yr10, putative, expressed	8.75	5.43	2.07	2.98	11.84	32.38	35.79	15.2	7.7	6.26	0.348138	0.963837
siR513033	TCTGTTAATGTCGCTGACGTGGAG	7.64971	3.45934	0	0	0	27.4289	28.4914	10.2064	8.13438	2.9651	LOC_Os05g19980.1	hypothetical protein	0	0.34	0	0	0	0.85	0.71	0	0	0	0.204439	0.963722
siR305362	CGTGTAGAAGAGATCATCAGTAGA	0	0	0	0	0	22.1838	18.9374	11.4743	9.15118	0	LOC_Os02g57650.1	No apical meristem protein, putative, expressed	41.03	27.81	21.32	19.24	22.43	50.06	54.39	40.12	35.43	25.04	#DIV/0!	0.963544
siR86237	ACGGTGAGAAGGAAAGCTTGAGTA	0	0	0	0	0	11.0919	9.21278	0	1.63817	0	LOC_Os03g55310.1	SWIB/MDM2 domain containing protein, expressed	2.08	1.36	2.96	1.33	4.05	14.06	15.59	4.56	4.62	1.57	#DIV/0!	0.963536
siR434378	GTGGATCTGCACAGGTATAGCTCA	0	2.93292	0	0	0	22.6138	0	0	6.10079	0	LOC_Os11g41550.1	expressed protein	0	0	0	0	0	0.43	0	0	0	0	#DIV/0!	0.962937
siR365263	GATAGGTGGGACCAGTAGACGTCA	0	0	0	0	0	13.6714	7.50671	0	0	0	LOC_Os10g27090.1	expressed protein	6.25	3.56	2.96	1.99	3.11	18.11	16.65	7.9	7.7	6.89	#DIV/0!	0.962924
siR474764	TATTCGGATGGCACTTCAAGTGGA	0	2.18089	0	0	0	13.4995	0	0	0	0	LOC_Os01g71990.1	pyrroline-5-carboxylate reductase, putative, expressed	13.33	5.6	5.62	3.32	7.48	40.68	20.2	24.62	22.49	18.16	-0.216398	0.962819
siR526588	TGAGTAGATACAAGAAGATAAGAG	0	0	0	0	0	23.7316	0	0	9.49011	0	LOC_Os06g13100.4	CREG1 precursor, putative, expressed	0	0	0	0	0	1.28	0.35	0	0.62	0	#DIV/0!	0.962759
siR126844	AGCTGTACCTGATGATAAGACAAT	0	0	0	0	0	12.2957	12.0278	0	0	0	LOC_Os03g11490.1	expressed protein	5.62	4.58	1.48	4.31	2.18	46.65	53.68	19.45	9.24	4.7	#DIV/0!	0.962375
siR351506	GACGAGATTGGAGGTGGCTATAGA	4.21085	1.80487	0.263651	0.171709	0	23.7316	17.4872	10.2064	6.5527	1.59103	LOC_Os10g34430.1	Dicer, putative, expressed	1.87	1.02	0	0	1.56	6.39	3.37	2.43	2.16	0	0.641049	0.962367
siR166822	ATCATGATGCTTGGTTGGATGTGT	7.50935	2.85771	0.703069	0.171709	0	38.0909	28.9179	10.7769	7.0611	2.09727	LOC_Os03g27930.1	RNA cap guanine-N2 methyltransferase domain containing protein, expressed	0.62	1.36	0.59	0.99	5.3	8.52	8.68	3.34	1.23	1.57	-0.428332	0.962145
siR192757	ATTACCTGAGCACTACAGGACGTG	0	0	0	0	0	11.4359	0	0	0	0	LOC_Os05g28300.1	expressed protein	12.08	2.54	4.44	3.32	10.59	33.44	14.7	9.42	15.71	15.03	#DIV/0!	0.961928
siR337375	CTTTGTCAGTACTGGGAAAATGGC	9.96568	4.21137	2.37286	0	0	23.2156	22.776	9.88941	8.07789	3.10974	LOC_Os08g38010.3	expressed protein	0.83	0	0	1.33	3.74	7.88	5.31	1.82	0.92	0	-0.443626	0.96176
siR110381	AGAGGACGAGCGCAACGAGTACAC	1.05271	0.376015	0	0	0	16.165	8.18914	7.16349	1.12978	0.867836	LOC_Os12g02130.1	expressed protein	6.46	3.9	3.26	3.98	3.43	11.93	6.73	8.21	5.24	3.76	0.949361	0.961396
siR214123	CAATAATTAAGTTGATCGATCTGC	6.31628	0	0	0	0	34.7375	36.0834	5.45186	6.38323	0	LOC_Os12g06150.1	DUF623 domain containing protein, expressed	0.83	0.85	0.59	0	0	11.08	12.22	5.47	2.16	0.63	0.492383	0.961349
siR325704	CTGCTCGGAGTTTGGTGATAGCGT	23.9317	0	0	0	0	51.7623	47.0022	18.6377	0	6.36413	LOC_Os11g28310.1	P21-Rho-binding domain containing protein, putative, expressed	0	0	0	0	0	2.56	1.59	0.91	0	0	#DIV/0!	0.96125
siR210613	CAACTTCTACGAGTTGTTGTCGGC	10.3166	5.64022	0	0	0	29.5785	0	0	8.5298	0	LOC_Os03g46330.1	pattern formation protein EMB30, putative, expressed	12.08	3.22	4.44	0	6.85	36.64	17.54	10.94	18.48	15.96	0.686566	0.961097
siR506060	TCTATGCTCCCTGTAGTTGGTCGG	6.2461	0	0	0	0	51.3324	40.178	18.511	0	3.90526	LOC_Os06g11180.1	OsPOP12 - Putative Prolyl Oligopeptidase homologue, expressed	24.99	14.07	6.51	7.96	26.48	96.07	86.63	38.91	29.88	10.33	0.537845	0.960945
siR198918	ATTGGACATCTGGGTGAGAGGTAA	0	0.676827	0	0	0	10.0601	0	2.21878	1.18626	0	LOC_Os10g19180.1	zinc finger family protein, putative, expressed	1.04	0.85	0	0	0.93	13.63	3.54	5.47	2.16	0	0.307898	0.960815
siR362929	GAGTACTGTATAAGCCAAAGTGGT	3.43886	2.93292	0.527302	0	0	13.7574	11.8572	8.49475	5.36643	2.74815	LOC_Os06g18830.1	AGC_PVPK_like_kin82y.13 - ACG kinases include homologs to PKA, PKG and PKC, expressed	6.87	3.05	1.18	0	1.87	14.27	9.74	6.99	6.16	0.94	0.868272	0.960762
siR5873	AAACCTATGAGAGAATATGAGCTT	7.43917	0	0	0	0	0	23.2879	0	0	0	LOC_Os08g40150.2	AT hook motif domain containing protein, expressed	0.42	0	0	0	1.25	0	4.43	0	1.23	0	0.0884721	0.960714
siR60367	ACAGCAGAAATTTAGGAATGTAGA	0	0	0	0	0	12.2957	0	0	0	0	LOC_Os04g14710.2	flavin-containing monooxygenase family protein, putative, expressed	0.42	0	0.59	0	0.62	3.2	0.89	0	0	0	#DIV/0!	0.960579
siR528892	TGATGGACAATGGATAGAAGAGGA	0	0	0	0	0	23.3876	0	0	0	0	LOC_Os06g06400.1	NBS-LRR type disease resistance protein, putative, expressed	0.42	0	0	0	0	5.11	1.42	0	1.23	0.63	#DIV/0!	0.960478
siR30528	AAGATCAAGACACATTAATTCGCT	0	0	0	0	0	16.165	14.8428	10.143	4.18017	2.38655	LOC_Os05g32610.1	required to maintain repression 1, putative, expressed	1.04	1.02	0	0	1.87	6.18	7.44	5.17	1.23	1.25	#DIV/0!	0.959838
siR299418	CGGTCCTTAAACTTGTAGCGGTAT	6.66718	8.57314	3.95476	2.40393	0.844405	19.8623	12.6249	7.10009	6.38323	4.48382	LOC_Os12g41560.1	expressed protein	7.91	2.71	4.44	1.33	7.79	35.15	25.33	16.72	18.18	7.2	-0.140693	0.959641
siR454385	TACAGTAGAGTTTTAGATGAGTAT	0	0	0	0	0	11.4359	9.80991	7.35367	0	0	LOC_Os03g02010.3	DNA methyltransferase protein, putative, expressed	3.75	2.37	1.48	0	0.62	11.72	14	11.25	2.77	2.5	#DIV/0!	0.959368
siR13068	AAATGAAGTCTGACTTATGGTTGT	3.15814	0	0	0	0	10.1461	12.2837	5.0081	1.46871	0	LOC_Os07g07654.1	BT1 family protein, putative, expressed	7.71	3.39	5.62	2.65	3.43	29.82	27.99	11.85	8.63	7.51	0.845748	0.959157
siR556213	TGTCCAGATTCGTAGTCCAAGGTT	13.1238	0	0	0	0	38.4348	38.6425	19.652	0	7.95516	LOC_Os10g40740.1	helix-loop-helix DNA-binding domain containing protein, expressed	1.25	0.34	0	0.66	0	11.5	13.82	4.56	1.23	0	0.852338	0.958938
siR358948	GAGCAGAATAGAAAGGAACCACCG	0	0	0	0	0	51.3324	26.1029	0	1.63817	0.0723196	LOC_Os11g01270.1	mitochondrial substrate carrier family protein, putative, expressed	0	0.51	0	0	1.87	0.85	0.71	0	0	0	#DIV/0!	0.958375
siR402565	GGAGTACAACGGGTAGGGGACACA	0	0	0	0	0	10.404	5.37412	0	1.29924	0.361598	LOC_Os05g38190.2	pentatricopeptide, putative	0	0	0	0	1.87	5.11	1.59	0.61	0.92	0	#DIV/0!	0.958058
siR156531	ATAGAACTCCACTGGCATGTTTAA	93.13	53.3941	0	0	0	307.134	283.805	290.787	91.8507	0	LOC_Os09g26560.1	expressed protein	3.54	1.02	1.48	0	4.05	10.65	9.57	7.9	5.24	3.13	0.302797	0.95793
siR469511	TATAGAACTCCACTGGCATGTTTA	1.8247	0.676827	0	0	0	10.0601	5.71534	5.70543	1.75115	0	LOC_Os09g26560.1	expressed protein	3.54	1.02	1.48	0	4.05	10.65	9.57	7.9	5.24	3.13	0.384141	0.957694
siR544332	TGGATAGAAGAGGAGGATGCGTGA	0	0	0	0	0	10.92	0	0	0	0	LOC_Os03g38230.1	peptidase M50 family protein, putative, expressed	1.25	1.53	0.59	0	1.56	8.31	3.72	2.13	2.16	1.57	#DIV/0!	0.957158
siR116244	AGCAAAGGCTAAGACTACACCATA	18.1067	12.0325	0	0	0	71.6246	53.0588	41.3327	22.9909	0	LOC_Os04g47590.1	niemann-Pick C1 protein precursor, putative, expressed	16.87	8.82	7.7	1.99	8.1	51.12	32.07	33.44	10.78	7.2	0.823933	0.956963
siR8620	AAAGATTGTATTCTGCACCGTGCA	0	0	0	0	0	16.5949	4.60639	0	0.677865	3.6883	LOC_Os11g13800.3	expressed protein	0	0	0	0	0	0.43	0	0	0	0	#DIV/0!	0.95696
siR140925	AGTAGACACGATTAACGAGGATTG	6.10573	0	0	0	0	25.7092	26.1882	0	0	0	LOC_Os10g36550.3	CRP3 - Cysteine-rich family protein precursor, expressed	0.42	0	0	0	0	0.43	0.71	0	0	0	1	0.956761
siR69730	ACCCAAACACAAGCACACGGACTA	0	0	0	0	0	27.6008	15.0987	0	0	0.433918	LOC_Os07g32510.1	dof zinc finger domain containing protein, putative, expressed	0.83	1.7	0.59	0.66	0.62	20.02	6.73	2.43	2.46	1.57	#DIV/0!	0.956739
siR27556	AACTTTTAGATTCCCAGCGTGACG	0	1.12804	0	0	0	13.4995	8.53035	8.051	0	1.22943	LOC_Os07g44004.1	expressed protein	40.2	23.91	6.51	4.31	9.66	44.73	35.26	35.87	22.49	15.65	0.259012	0.956213
siR228578	CAGCACCACGAACAGAAACCACGC	4.98284	0	0	0	0	22.6138	13.6486	10.143	6.32674	3.03742	LOC_Os03g50355.1	AT hook-containing DNA-binding protein, putative, expressed	15.41	6.95	2.66	2.98	20.87	63.9	34.02	10.64	16.02	5.01	0.391066	0.955979
siR32682	AAGCCTGTCAGCTGCTCGTGGAAA	0	0	0	0	0	0	15.6958	4.62774	0	0	LOC_Os12g07440.1	hypothetical protein	0	0	0	0	0	0	0.53	0	0	0	#DIV/0!	0.955644
siR501228	TCGGGAGCGGTATGGAGTATGTGA	3.85995	0	0	0	0	14.1873	8.70096	3.29647	0	0.361598	LOC_Os07g08180.2	PPR repeat containing protein, expressed	0	0.34	0	0	0	1.28	1.06	0	0	0	-0.25	0.955502
siR185461	ATGCTGCTGAATGAGAAGATGGAT	48.495	25.4186	0	0	0	264.142	207.714	207.614	71.3453	29.7957	LOC_Os03g58810.1	DEAD-box ATP-dependent RNA helicase, putative, expressed	41.24	20.01	23.68	42.12	79.12	105.01	108.96	87.84	54.84	25.98	-0.263682	0.955499
siR275353	CGAAAAGTAATAGGTCATCGTCGA	4.07049	0	0	0	0	10.834	18.9374	3.61344	5.59239	1.44639	LOC_Os04g53750.4	retrotransposon protein, putative, Ty3-gypsy subclass, expressed	0	0	0	0	0	0.64	2.3	0	0.62	0	#DIV/0!	0.955456
siR458375	TACGGAGGAGAAAGGGATAGACGA	0	0	0	0	0	0	23.2879	0	0	0	LOC_Os11g44900.1	retrotransposon protein, putative, unclassified, expressed	0.42	0	0.59	0	0	3.2	9.74	1.22	0.92	0	#DIV/0!	0.955043
siR87397	ACGTCTGCAAGAGCGAGCTAGAGA	0	0	0	0	0	10.404	8.78626	4.37416	4.12368	0	LOC_Os02g20160.1	PPR repeat domain containing protein, putative, expressed	1.04	0.34	0	1.66	0	3.2	3.72	1.52	0.92	0	#DIV/0!	0.954946
siR75558	ACCGTGCACATGGGAAGGAAGACG	0	0	0	0	0	36.1992	16.0371	0	2.20306	0	LOC_Os04g57790.1	ubiquinone biosynthesis protein COQ4, putative, expressed	9.16	2.03	7.7	5.64	13.71	31.31	19.84	6.69	9.55	14.4	#DIV/0!	0.954845
siR563842	TGTTTCAAAGATGGATGCTATGAC	0	0	0	0	0	20.0342	12.369	5.45186	4.40612	0	LOC_Os04g44740.1	glycosyltransferase sugar-binding region containing DXD motif, putative, expressed	1.46	0	0	0	0	16.19	5.49	1.22	1.85	0	#DIV/0!	0.954024
siR186362	ATGGATAAACAGTCGATTTGGGCG	8.84279	0	0	0	0	0	12.0278	3.61344	0	0	LOC_Os06g29000.1	retrotransposon protein, putative, unclassified	0	0	0	0	0	0	0.53	0	0	0	#DIV/0!	0.953934
siR172915	ATCGACTAAGTTGACGGAGAACAA	0	0	0	0	0	0	26.7	0	8.0214	0	LOC_Os10g42870.2	peptide transporter PTR2, putative, expressed	0.42	0	0.59	0	0	0	0.35	0	0	0	#DIV/0!	0.953933
siR5153	AAACATTGTGATCCTCCTGACTGT	12.422	0	0	0	0	65.5197	60.3949	35.8174	14.8565	0	LOC_Os03g31026.2	retrotransposon protein, putative, unclassified, expressed	0	0.51	0	0	0.62	1.7	1.42	1.22	0	0	-0.405062	0.953816
siR108343	AGAGAAGGAACAAGGAGGACAGGA	0	3.38413	0	0	0	85.8119	0	38.0362	4.74506	0	LOC_Os03g19200.1	DNAJ heat shock N-terminal domain-containing protein, putative, expressed	3.33	0.85	0.89	1.33	0	21.09	6.02	8.21	1.54	0.63	-0.193382	0.953741
siR352375	GACGATGGAGGAGTGTAGTGATGG	0	0	0	0	0	42.906	24.2262	12.8055	0	0	LOC_Os11g41830.1	proteophosphoglycan ppg4, putative, expressed	0	0	0	0	0	4.9	3.01	0	0	0	#DIV/0!	0.95351
siR64073	ACATGATTTATTGATTAGGACTAA	0	0	0	0	0	28.2887	0	0	0	0	LOC_Os06g06770.1	OsPOP11 - Putative Prolyl Oligopeptidase homologue, expressed	24.79	22.04	11.55	9.62	32.71	36.85	22.5	20.37	20.64	15.96	#DIV/0!	0.953509
siR111186	AGAGGTTGGGATTCATGGTATAAA	3.08796	0	0	0	0	10.0601	7.84792	0	0	0	LOC_Os07g33560.1	cytochrome P450, putative, expressed	1.04	1.7	2.37	0.99	8.1	10.01	6.56	0.91	3.39	2.19	-0.336108	0.953482
siR128483	AGGAAGCATGTGTGTAATCAGTAA	0	0	0	0	0	0	35.1451	0	0	0	LOC_Os10g34880.1	ulp1 protease family, C-terminal catalytic domain containing protein	0	0	0.59	0	0	0.43	1.42	0	0	0	#DIV/0!	0.953191
siR446232	TAAAAGTACTCTCAGATGTCTGCA	0	0	0	0	0	66.0356	53.0588	29.5415	0	3.61598	LOC_Os03g42350.1	ankyrin, putative, expressed	1.87	0.51	1.18	0	0.62	17.68	14.17	4.86	3.7	1.57	#DIV/0!	0.953164
siR457225	TACCTGCAAGATGAGATCGATCGA	0	0	0	0	0	49.6987	45.9786	0	14.5741	0	LOC_Os02g25624.1	expressed protein	3.33	4.24	2.07	1.99	1.87	8.31	10.28	3.95	5.55	3.13	#DIV/0!	0.953155
siR62327	ACATAGCTTATGTAGGTAGTAGGG	0	0	0	0	0	23.1297	0	0	0	0	LOC_Os04g49520.1	pentatricopeptide repeat protein PPR868-14, putative, expressed	3.96	1.87	2.96	1.33	3.43	9.37	5.67	3.95	4.31	5.01	#DIV/0!	0.952756
siR354530	GACGTGAGTGGGAAGACTAATGGG	0	12.7093	0	0	0	117.97	78.7352	42.4104	41.3498	0	LOC_Os05g03440.1	expressed protein	5.21	2.54	0	0.99	0.62	141.44	82.2	27.36	5.55	0.94	0.178846	0.951694
siR593201	TTTAATGTAGAGCAACAGGGTGGT	17.0539	0	0	0	5.81701	0	0	0	27.9054	0	LOC_Os01g38650.1	expressed protein	96.23	41.37	48.25	14.26	32.08	73.91	87.34	56.84	146.95	72.93	0.842842	0.950818
siR110642	AGAGGCAGAAAGTAGTATGAGTGG	50.7408	19.4024	0	0	0	201.976	0	84.694	0	10.3417	LOC_Os12g38950.1	zinc finger, C2H2 type family protein, expressed	0.42	1.53	2.07	0	0.62	5.33	2.66	3.65	2.16	1.57	-0.187259	0.950686
siR356794	GAGAAGGAACAAGGAGGACAGGAA	0	0	0	0.171709	0	27.6868	0	11.918	2.54199	0	LOC_Os03g19200.1	DNAJ heat shock N-terminal domain-containing protein, putative, expressed	3.33	0.85	0.89	1.33	0	21.09	6.02	8.21	1.54	0.63	0.0224862	0.950663
siR156531	ATAGAACTCCACTGGCATGTTTAA	93.13	53.3941	0	0	0	307.134	283.805	290.787	91.8507	0	LOC_Os01g23740.1	OsPDIL2-2 protein disulfide isomerase PDIL2-2, expressed	53.53	26.62	12.14	4.97	12.15	142.29	93.9	117.02	39.74	25.35	0.971902	0.950642
siR116461	AGCAACGGAGCACACTGATGGAAG	0	0	0	0	0	93.4645	77.285	0	0	0	LOC_Os07g42590.1	OsFBX258 - F-box domain containing protein, expressed	0.42	0.51	0.59	0	0	3.2	2.13	0	0.92	0	#DIV/0!	0.950407
siR131606	AGGATGTAAGACCGTGTTGGCGAA	2.59669	0.977638	0	0	0	10.49	0	0	0	0	LOC_Os09g16714.1	expressed protein	9.16	7.63	13.91	5.97	19.31	58.36	33.13	20.67	22.8	22.22	-0.357059	0.950391
siR481285	TCAGACACTGGCCGGTAGGAACGT	0	0	0	0	0	0	0	0	0	12.1497	LOC_Os11g17970.1	POT family protein, expressed	27.08	26.28	104.8	25.87	29.9	32.59	31.36	40.12	40.66	65.11	#DIV/0!	0.950389
siR571042	TTCAAGATTTGCAACAGGACAGGA	2.9476	2.18089	0	0	0	18.1426	14.8428	6.52955	0	1.51871	LOC_Os01g67550.1	FAD binding domain containing protein, expressed	3.96	2.2	2.37	2.32	8.1	25.77	16.12	8.51	6.16	5.01	-0.206113	0.95008
siR340401	GAAATTTCAAACCCTGGTCGGACA	0	5.189	0	0	0	12.7256	10.4923	3.86701	10.5069	0	LOC_Os06g44230.1	DNA-directed RNA polymerase 3A, chloroplast precursor, putative, expressed	9.37	2.37	2.66	0	4.36	13.63	13.46	10.03	11.4	6.57	-0.220481	0.949753
siR158422	ATAGTCTAGAACACTGCAGGTGCC	0	2.03048	0	0	0	28.3747	21.5818	13.3127	0	0	LOC_Os07g27180.1	tetratricopeptide repeat domain containing protein, expressed	6.46	0.85	1.78	2.98	3.74	25.35	18.43	11.85	9.86	5.01	-0.600987	0.949342
siR71710	ACCCTGAAGCACACATGTAGATGA	8.21116	3.45934	1.14249	0	0	32.9318	23.032	18.0672	6.66567	2.38655	LOC_Os08g44750.1	auxin-induced protein 5NG4, putative, expressed	0.42	0.85	0	0.66	0	5.33	3.37	1.22	0.92	0	0.271719	0.949289
siR330444	CTTATATTTTAGGACTACGGTATT	0	0	0	0	0	19.1744	0	0	5.19697	0	LOC_Os02g56100.1	ribonucleoside-diphosphate reductase large subunit, putative, expressed	1.46	0	0.59	0	0	33.66	2.3	4.56	1.54	0.94	#DIV/0!	0.949167
siR550392	TGGTACTTCTCTGTTTCTAGGCTT	0	0	0.263651	0	0	13.7574	6.22716	0	3.16337	0	LOC_Os12g06200.1	E2F family transcription factor protein, putative, expressed	0.83	0	0	0	0	3.83	0.71	0	0	0	-0.25	0.949059
siR325630	CTGCTCCAAACATCGATCTCCGGC	3.85995	3.15852	0.527302	0	0	10.49	7.84792	3.61344	3.72826	1.01247	LOC_Os09g28040.1	OsPOP18 - Putative Prolyl Oligopeptidase homologue, expressed	0.42	0	0	0	2.8	4.9	2.83	0.61	0.62	0.63	-0.358034	0.948881
siR523033	TGACGCGATTGGGGTTGAGGTGTA	1.61416	0	0	0	0	11.8658	5.28882	3.55005	0	0.0723196	LOC_Os01g03950.1	glycosyl hydrolase, family 31, putative, expressed	2.92	1.02	2.07	1.33	5.61	51.12	8.33	10.33	1.23	1.57	0.100222	0.948831
siR356219	GACTTGTTGTCGGGCTTGTCACGG	6.87772	2.70731	0	0	0	16.8528	13.478	3.55005	6.72216	0.795516	LOC_Os10g02120.1	retrotransposon protein, putative, unclassified	0	0	0	0	0	0.43	0.35	0	0	0	#DIV/0!	0.948768
siR502236	TCGTCATGATGGGCTGTGCGAGGC	0	0	0	0	0	24.1615	12.4543	3.67683	0	0	LOC_Os08g34340.1	DUF593 domain containing protein, expressed	2.92	0	0	0	0.93	5.75	3.37	2.74	0.92	0	#DIV/0!	0.948767
siR34039	AAGGAACTCCTTAGCAATATGACG	0	0	5.53667	0	0	0	186.729	0	0	0	LOC_Os05g47560.1	serine/threonine-protein kinase SNT7, chloroplast precursor, putative, expressed	16.25	14.24	10.95	8.62	18.38	33.87	63.96	20.97	23.72	18.16	-0.388567	0.948687
siR525292	TGAGCACATGATACGAACTTTGGC	0	0	0	0	0	12.4677	0	0	3.5023	1.15711	LOC_Os05g50280.1	transporter family protein, putative, expressed	34.37	35.1	28.12	16.91	9.97	47.29	27.11	21.28	26.49	28.8	#DIV/0!	0.948649
siR56040	ACACAAACGATAGAGAGATGACGG	0	0	0	0	0	38.5208	0	0	0	0	LOC_Os08g22852.1	expressed protein	4.17	4.58	7.4	1.99	4.05	30.67	15.06	9.12	7.39	7.51	#DIV/0!	0.948255
siR109777	AGAGCATCGACAGTTGATTTGCGC	0	0	0	0	0	46.2593	0	0	0	5.71325	LOC_Os11g06930.1	CBS domain-containing protein, putative, expressed	6.87	2.03	3.85	1.99	10.59	13.42	7.09	5.17	4	7.2	#DIV/0!	0.947981
siR370360	GATGGTGTTGAAGGCGGATGATGT	6.73736	3.00812	0	0	0	37.7469	17.7431	17.1163	7.00461	1.80799	LOC_Os02g33830.1	conserved hypothetical protein	0.62	0	0	0	0.62	1.28	0.89	0.61	0	0	0.435329	0.947868
siR199936	ATTGTCTCTGTTAATCATCCGCAT	5.33374	0	0	0	0	29.7504	0	0	0	0	LOC_Os02g57310.1	pib, putative, expressed	0	0	0	0	0	5.75	1.95	1.22	1.23	0	#DIV/0!	0.947653
siR486096	TCATTGGGAGTCAGAGTCAGGTAC	2.10543	2.70731	0.351534	0	0	10.3181	4.52109	2.34557	3.16337	0.867836	LOC_Os02g31924.1	hypothetical protein	2.08	0.34	0	0	0	4.26	2.48	1.82	1.23	0	0.604911	0.947238
siR102071	AGAAGACGACTGTAAAGTTCCATG	0	0	0	0	0	0	0	12.1082	0	0	LOC_Os03g07820.1	exostosin family protein, putative, expressed	2.29	1.87	0.89	0	0	3.41	2.66	6.38	3.7	2.5	#DIV/0!	0.947221
siR461250	TACTTTGTTTGTCGACTTAAGCGG	0	4.58738	0	0	0	26.655	23.3732	0	0	0	LOC_Os07g13460.1	expressed protein	0	0	0	0	0	1.07	0.53	0	0	0	#DIV/0!	0.947196
siR107198	AGACGTGAGTGGGAAGACTAATGG	35.5817	18.0487	5.3609	0	0	135.081	103.814	60.6044	41.9147	0	LOC_Os05g03440.1	expressed protein	5.21	2.54	0	0.99	0.62	141.44	82.2	27.36	5.55	0.94	0.951309	0.947176
siR224542	CACTCTGAAGACGTGCTCCCGATT	0	0	0	0	0	14.2733	0	0	0	0	LOC_Os08g07480.1	DNA-directed RNA polymerase subunit, putative, expressed	2.71	1.02	0	0	0	4.9	0.71	1.22	2.16	1.57	#DIV/0!	0.94717
siR7586	AAAGAAACAAGCAGAACCCGATGA	0	0	0	0	0	0	0	0	21.3528	0	LOC_Os01g48960.1	glutamate synthase, chloroplast precursor, putative, expressed	74.36	52.73	36.12	16.58	61.67	43.24	23.03	37.99	130.93	61.04	#DIV/0!	0.94706
siR98031	ACTTGACGAGGCGATACTTTCAGC	3.36868	0	0	0	0	13.2415	0	0	4.80154	0	LOC_Os01g74340.1	RNA recognition motif containing protein, putative, expressed	2.29	1.87	4.44	0.99	0	15.55	4.07	4.86	4.93	4.38	0.125168	0.946094
siR186773	ATGGCCAACAGAGCAAAAGATGAG	7.43917	2.4817	1.23037	0	0	19.7763	18.5962	21.5539	5.93132	4.19454	LOC_Os07g09600.1	vesicle-associated membrane protein, putative, expressed	95.6	68.5	20.43	25.87	9.34	109.27	145.45	160.18	56.68	39.13	0.921562	0.946011
siR358129	GAGATATAAGCAGTTGGATGGTGT	0	0	0	0	0	12.9836	4.8623	0	0	1.88031	LOC_Os08g32500.1	nucleobase-ascorbate transporter, putative, expressed	4.17	1.02	0.89	0	0.93	25.99	4.43	3.34	1.85	0.63	#DIV/0!	0.945551
siR405327	GGCATGAGGAGGTAGGTAGGGTTT	0	0	0	0	0	31.6421	14.331	4.69113	0	0	LOC_Os05g35274.2	RNA recognition motif containing protein, putative, expressed	20.62	18.14	8.59	10.61	18.07	48.14	25.69	20.67	23.41	15.34	#DIV/0!	0.945533
siR277941	CGACAACTCTCCTAGCTCGTGGAT	4.91266	0	0	0	0	19.9483	13.5633	7.35367	0	2.09727	LOC_Os06g03850.1	impaired sucrose induction 1, putative, expressed	17.91	8.31	14.8	2.65	13.08	35.15	32.42	19.15	17.87	15.34	0.613624	0.945416
siR53509	ACAACAGATCGGCATACCTCGCAA	35.9326	0	0	0	0	37.489	38.3013	0	0	0	LOC_Os09g24990.1	CAF1 family ribonuclease containing protein, putative, expressed	1.04	0.68	1.78	1.66	2.18	1.7	2.3	0.61	0.62	0.94	-0.398036	0.945391
siR128882	AGGAATTGTTGTCAACAGAGCGGT	0	0	0	0	0	0	228.016	0	0	0	LOC_Os02g10630.1	GRAM and C2 domains containing protein, putative, expressed	0	0	0	0	0	2.13	7.62	1.22	2.46	0	#DIV/0!	0.945102
siR128256	AGGAACAGGAACATGAGAGGAGGC	0	0	0	0	0	288.648	0	0	0	0	LOC_Os03g47070.1	RXW8, putative, expressed	1.25	0	0	0	0	2.98	1.42	1.22	0.92	0.63	#DIV/0!	0.944832
siR509943	TCTGAACTGAAAAGATGGTGCTCT	4.49157	0	0	0	0	37.9189	22.8613	15.4047	3.21986	2.45887	LOC_Os04g51090.1	tRNA-splicing endonuclease positive effector-related, putative, expressed	1.67	2.03	2.07	0	0	31.31	14.17	6.69	6.16	3.13	0.270871	0.944439
siR98017	ACTTGACAGTTTGAGACTTGAGGC	7.79007	4.81299	0	0	0	17.1108	18.7668	0	0	0	LOC_Os02g57710.1	signal peptide peptidase-like 2B, putative, expressed	27.91	27.64	14.21	14.26	33.33	102.03	132.52	57.14	50.83	27.23	0.433744	0.944436
siR122818	AGCGAAACAGAGGCTCATGTCATG	5.1232	2.40649	0	0	0	21.8399	18.9374	10.9671	4.34963	0	LOC_Os01g58530.1	NB-ARC/LRR disease resistance protein, putative, expressed	1.87	1.36	1.18	0	3.43	6.39	7.62	3.34	0	0.63	0.092312	0.944296
siR208485	CAACCCTGAAGCACACATGTAGAT	0	0	0	0	0	0	27.2971	0	0	0	LOC_Os05g45760.1	EMB1796, putative, expressed	2.08	1.02	0	0.66	1.25	4.69	10.45	3.04	4.62	2.19	#DIV/0!	0.944155
siR181512	ATGACTGCTTTACGGGACGGAGTG	43.7928	24.2906	10.4582	2.23222	0	70.0769	85.4741	43.4247	47.507	10.2694	LOC_Os03g25945.1	expressed protein	1.46	0.51	0	0.66	4.05	2.56	4.07	2.13	1.54	0.63	-0.258466	0.943794
siR452239	TAATGTTTATTGTGAGGGCGCGGG	0	0	0	0	0	17.0248	0	0	0	0	LOC_Os09g32440.1	endonuclease/exonuclease/phosphatase family domain containing protein, expressed	0.42	0.34	0	0	0	5.54	2.3	0.61	0.92	0.63	#DIV/0!	0.943494
siR157280	ATAGCCACCTCCAATCTCGTCGAG	2.59669	1.05284	0.175767	0.257563	0	14.5313	15.2693	4.18398	1.69466	0.650877	LOC_Os10g21940.1	expressed protein	20.41	7.8	7.99	0.66	7.79	61.77	43.94	17.63	16.33	5.95	0.858754	0.943397
siR532547	TGCAGTAGCTGAGTGTAGATAGAC	18.5277	0	0	0	0	75.3219	53.1441	40.6353	24.6856	0	LOC_Os02g13060.1	expressed protein	7.71	3.22	8.88	2.65	1.25	46.44	23.56	17.33	12.63	5.32	0.495664	0.943361
siR50231	AATTCAGAAGTGAGAGCAAATGGA	17.4048	6.16664	0	0	0	33.8776	32.5006	20.4762	0	0	LOC_Os02g54470.1	60S ribosomal protein L35a-3, putative, expressed	106.44	80.03	51.22	75.62	93.45	347.63	242.72	218.24	99.51	35.37	0.681858	0.943108
siR422787	GTATAGGATTTGGTATATAGTGGG	0	0	0	0	0	16.5949	0	4.56434	0	0	LOC_Os04g04060.1	dynamin family protein, putative, expressed	0.42	0	0	0	0	2.77	0.71	1.52	0	0	#DIV/0!	0.942673
siR101205	AGAACATACTCCATTGCAGCCTAC	1.8247	1.57926	0.351534	0	0	12.9836	9.554	6.21258	3.21986	1.37407	LOC_Os04g40060.1	transposon protein, putative, unclassified, expressed	17.29	11.87	5.92	2.98	21.49	51.34	53.33	23.71	20.02	6.57	0.281352	0.942545
siR176251	ATCTCCCGAGTCGTCGTGTTTTAC	3.78977	3.45934	0.96672	0	0	11.1779	14.6722	6.21258	4.0107	1.08479	LOC_Os10g21100.1	glycosyl hydrolase family 10 protein, putative	0	0	0	0	0	4.9	6.73	0	0	0	#DIV/0!	0.942415
siR599330	TTTGCGTGCATATGGATATGGGTA	0	0	0	0	0	19.9483	0	0	0	0	LOC_Os01g53240.1	BURP domain containing protein, expressed	12.5	7.12	10.36	3.32	10.9	515.48	187.44	89.06	22.49	13.15	#DIV/0!	0.942124
siR435015	GTGGGACCAGTAGACGTCATCAGC	0	0	1.93344	0	0	53.6539	32.1594	0	8.64278	0	LOC_Os01g37860.1	retrotransposon protein, putative, unclassified	0.42	0.34	0	0	0	1.28	1.06	0	0.62	0	-0.40453	0.94199
siR48786	AATGTCAGGGAAGGGGTAAGATTG	9.61478	8.19712	0	0	0	46.3453	33.1831	17.1163	16.6642	3.47134	LOC_Os05g07650.1	transmembrane 9 superfamily member, putative, expressed	11.25	7.63	4.74	5.64	5.92	33.87	28.17	21.88	11.09	3.76	0.897675	0.941672
siR152085	ATAAGGAGGGGAAGAGATGTGATG	0	0.902435	0	0	0	0	19.108	6.46616	0	0	LOC_Os12g02440.3	WRKY DNA-binding domain containing protein, expressed	0	0	0	0	0	0	0.35	0	0	0	#DIV/0!	0.941505
siR202799	ATTTTAATGTAAGACGTCGTTGAC	4.14067	2.78251	0	0	0	14.0154	20.2169	11.5376	6.49621	2.31423	LOC_Os03g19380.1	calvin cycle protein CP12, putative, expressed	48.11	28.32	22.2	4.97	0.93	290.54	297.99	168.09	44.67	20.03	0.89482	0.941184
siR304389	CGTGAGTAGATGGCGAACGCAGCA	0	0	0.703069	0	0	32.4159	0	11.0305	0	0	LOC_Os02g18080.1	NB-ARC domain containing protein, expressed	0	0	0	0	0	0.43	0	0	0	0	#DIV/0!	0.940855
siR92716	ACTCGACGGGAGCAAGAGATTGTG	0	0	0	0	0	24.9353	22.1789	12.3618	0	0	LOC_Os06g20370.1	microtubule associated protein, putative, expressed	57.07	23.91	9.47	4.97	24.61	171.68	112.32	100.31	47.75	15.65	#DIV/0!	0.94074
siR394536	GCTGAACGAGATGGGGACGTGGAT	0	0	0	0	0	10.662	6.65368	3.48665	0	0	LOC_Os07g39830.1	expressed protein	0.62	1.02	0.59	0	0	1.7	1.77	0.61	0	0	#DIV/0!	0.940601
siR81738	ACGAGTTGTAGCTGGGTCGGTCGA	5.96537	0	0	0	0	25.4512	21.2406	7.86082	8.69927	2.53119	LOC_Os01g43610.1	DUF623 domain containing protein, expressed	0.62	0.34	0	0	0	1.49	1.42	0.61	0.92	0	0.851678	0.940532
siR299814	CGGTGAAGATGCTGAACGAGATGG	2.66687	0	0	0	0	16.4229	14.4163	8.87512	1.12978	1.22943	LOC_Os10g28009.1	expressed protein	1.87	1.53	5.92	0.66	2.18	7.24	6.02	6.38	2.16	2.19	-0.15469	0.940243
siR30587	AAGATCCAGGCAGCAGGAACAACA	0	0	0	0	0	0	16.2077	0	0	0	LOC_Os06g11330.1	OsMADS55 - MADS-box family gene with MIKCc type-box, expressed	1.67	1.19	0.59	0	0.62	6.18	15.59	4.86	2.46	1.25	#DIV/0!	0.939614
siR4563	AAACACGCAAGAAGATGAAATCTG	0	0	0	0	0	13.5855	8.78626	0	3.44581	0	LOC_Os04g57739.2	expressed protein	2.5	0.51	2.96	64.67	1.87	8.09	2.83	0	0	0	#DIV/0!	0.93949
siR211529	CAAGAGCAACGGTAGCAGCAATGG	7.15845	0	0	0	0	34.4795	16.293	11.1573	0	1.15711	LOC_Os05g31750.1	annexin, putative, expressed	0.42	0	0	0	0	2.77	1.59	1.82	0	0	1	0.939184
siR356794	GAGAAGGAACAAGGAGGACAGGAA	0	0	0	0.171709	0	27.6868	0	11.918	2.54199	0	LOC_Os01g11070.1	Alg9-like mannosyltransferase protein, putative, expressed	11.66	5.26	3.55	3.65	4.98	21.94	12.05	17.93	10.47	7.83	-0.361721	0.938306
siR29164	AAGACGATCCTAGCAGAGCTTCAT	122.676	0	0	0	0	301.288	0	0	0	0	LOC_Os05g35650.1	peptide transporter PTR2, putative, expressed	2.08	1.87	2.07	0	0	11.08	4.78	5.47	4.62	2.5	0.444258	0.938283
siR118327	AGCAGGGGTAGAGTGAGTGATGGT	0	0	0	0	0	42.648	0	0	0	0	LOC_Os07g40940.1	X8 domain containing protein, expressed	20.83	9.33	9.77	4.97	8.41	125.89	29.23	56.23	25.88	13.15	#DIV/0!	0.937812
siR343571	GAAGCACTAAGGCGGGTCTGTCGA	4.42139	0	0	0	0	22.0979	0	0	0	0	LOC_Os02g08260.1	HD domain containing protein 2, putative, expressed	4.58	2.03	5.92	1.33	4.05	36.85	10.45	10.94	19.41	16.28	0.296504	0.937557
siR446272	TAAAATATATTCATGGTCGTCTGT	16.4223	10.9796	0	0	0	46.8612	46.9169	13.9466	15.3085	0	LOC_Os12g07220.1	bacterial transferase hexapeptide domain containing protein, expressed	42.07	11.02	7.4	11.61	30.21	48.99	38.8	28.88	28.03	12.83	0.540365	0.93743
siR334258	CTTGATGGTGGTAGTAGGGCACAC	3.57922	2.85771	0	0	0	10.2321	7.76262	3.55005	0	0	LOC_Os02g29300.1	expressed protein	3.75	3.73	1.48	1.99	1.87	20.87	13.11	11.55	7.09	2.5	0.97568	0.937125
siR473430	TATGGGAGACTTGTTGATGGGTGC	0	0	0	0	0	38.7787	33.439	0	0	0	LOC_Os01g08890.1	expressed protein	0.42	0	0	0	0.93	1.49	1.59	0.61	0	0	#DIV/0!	0.937122
siR147011	AGTGTAGATAGACCAAAGCTCAAG	0	2.93292	0	0	0	41.1003	29.0032	22.1878	0	0	LOC_Os03g43670.1	TKL_IRAK_CR4L.1 - The CR4L subfamily has homology with Crinkly4, expressed	5.42	2.2	1.18	0.99	1.25	40.68	26.04	13.07	8.63	2.82	-0.00240989	0.937102
siR247867	CCAAGACTTGCATGAAATTAGCAT	0	0	0	0	0	47.5491	38.3866	0	0	0	LOC_Os03g60250.1	membrane associated DUF588 domain containing protein, putative, expressed	0	0	0	0	0	0.85	0.35	0	0	0	#DIV/0!	0.937044
siR403854	GGATGTAGAAAGTAGCAAGAGTGG	0	0	0	0	0	29.2345	0	19.7154	0	0	LOC_Os02g12939.1	expressed protein	2.5	2.54	5.03	0	0	9.59	5.31	6.99	3.7	2.82	#DIV/0!	0.936825
siR139480	AGGTTCTGGATGATTATGATGGTA	0	0	0	0	0	97.4197	0	0	0	0	LOC_Os02g32290.1	expressed protein	4.58	1.87	3.85	2.32	6.85	32.8	13.29	9.73	2.16	5.63	#DIV/0!	0.93675
siR497746	TCGACGACTAGATCAGTGAGGCAT	0	0	0	0	0	35.6833	30.8799	9.76263	13.8397	0	LOC_Os10g36270.1	disease resistance RPP13-like protein 1, putative, expressed	0	0.85	0.59	1.33	1.56	5.33	6.02	3.04	4	0.63	#DIV/0!	0.936224
siR129970	AGGAGAGAGAATGGTATGGGCCCA	0	0	0	0	0	16.8528	8.61566	0	0	0	LOC_Os04g57630.1	phytosulfokine receptor precursor, putative, expressed	1.67	0.85	0.59	0.66	2.49	13.63	6.56	5.47	2.77	1.57	#DIV/0!	0.936177
siR100161	AGAAACAACGAGTAGAATGAGAGG	4.07049	2.85771	0	0	0	14.4453	11.7719	0	2.65497	0	LOC_Os03g40725.1	expressed protein	0.62	2.88	6.51	2.65	10.59	9.37	10.63	3.34	2.77	3.76	-0.699959	0.936165
siR442474	GTTGGAATCTGAATATGCAAGGTA	0	0	0	0	0	33.9636	0	0	0	0	LOC_Os11g02570.1	esterase, putative, expressed	1.46	0.85	0	0.99	0	8.95	3.72	1.82	0.92	0.63	#DIV/0!	0.936016
siR486075	TCATTGGAACTTGGCAGCATATGG	2.17561	1.05284	0.263651	0	0	12.2097	6.05655	5.32507	1.97711	0.795516	LOC_Os01g02890.1	phosphatidylserine synthase, putative	4.79	1.53	0	0.66	1.56	121.63	20.02	17.93	7.09	0.94	0.883985	0.935563
siR115214	AGATTATGATAGCACACTTTCACC	0	0	0	0	0	18.2286	0	0	0	0	LOC_Os11g26010.1	retrotransposon protein, putative, unclassified, expressed	0	0.68	0	0	1.56	1.49	0.53	0	0	0	#DIV/0!	0.935395
siR563842	TGTTTCAAAGATGGATGCTATGAC	0	0	0	0	0	20.0342	12.369	5.45186	4.40612	0	LOC_Os02g17700.1	pyridine nucleotide-disulphide oxidoreductase domain containing protein, expressed	2.71	2.71	2.07	1.99	6.85	10.65	7.26	3.95	6.47	2.19	#DIV/0!	0.935379
siR539445	TGCTCTGAAGGGTATTAGTGTGAT	1.75452	1.27845	0	0	0	11.6078	5.54473	4.43756	1.92062	0	LOC_Os01g32720.1	expressed protein	12.91	7.46	10.07	1.33	9.97	33.87	22.68	16.72	19.72	7.51	0.463481	0.935256
siR421894	GTAGGATCATGGCCAACAGAGCAA	0	0	0	0	0	25.1073	0	0	0	0	LOC_Os05g50660.1	PX domain containing protein, putative, expressed	5.83	4.07	7.4	1.33	4.36	24.71	11.87	9.73	14.48	14.71	#DIV/0!	0.934611
siR43157	AATCAGGAAGGTGGCAATGATGAT	0	0	0.0878836	0	0	18.5725	0	0	0	0	LOC_Os04g49960.1	glycosyl transferase, group 1 domain containing protein, expressed	25.83	15.6	24.87	15.92	12.15	95.21	52.09	46.2	52.06	31.3	0.5492	0.934352
siR563995	TGTTTCTGAGGGATGGGAGTACGG	0	0	1.58191	0	0	65.0038	31.7329	21.4905	0	0	LOC_Os01g61190.1	exo70 exocyst complex subunit, putative, expressed	0	0	0	0	0	1.28	0.35	0	0	0	#DIV/0!	0.934157
siR3377	AAAATCCATCAAGCAGCTACTCGT	3.93013	0	0.878836	0	0	12.8116	10.0658	12.0448	3.27635	1.51871	LOC_Os12g09250.1	bZIP transcription factor domain containing protein, expressed	3.96	1.02	0	0.99	0.93	14.06	8.5	7.9	2.77	0	0.871765	0.933629
siR126550	AGCTGCGACATGGAAAGATGATGG	0	0	0	0	0	69.8189	68.84	48.623	0	0	LOC_Os12g34500.1	expressed protein	8.75	5.09	6.51	4.97	9.97	58.79	67.32	33.74	21.56	4.7	#DIV/0!	0.933528
siR487840	TCCACTCTGAAGACGTGCTCCCGA	0	0	0	0	0	17.7987	11.1748	0	0	0	LOC_Os04g54840.1	DNA-directed RNA polymerase subunit, putative, expressed	3.96	0.34	0	0	1.87	9.16	6.73	3.65	3.39	0.63	#DIV/0!	0.933219
siR344063	GAAGGAACAAGGAGGACAGGAAAA	0	0	0	0	0	11.6938	0	0	0	0	LOC_Os05g49040.1	expressed protein	0.42	0.34	0	0	0	3.41	0.35	1.22	0	0.94	#DIV/0!	0.933134
siR128225	AGGAACAAGGAGGACAGGAAAAAT	0	0	0	0	0	27.0849	0	0	0	0	LOC_Os05g49040.1	expressed protein	0.42	0.34	0	0	0	3.41	0.35	1.22	0	0.94	#DIV/0!	0.933134
siR101120	AGAACACATTCAAGATCGCCTCAC	0	0	0	0	0	38.6068	0	21.2369	0	0	LOC_Os11g14120.1	expressed protein	1.04	0	0	0	0	7.46	1.95	2.74	1.23	1.57	#DIV/0!	0.93286
siR441197	GTTCTTTGAAGGGCAGTTGTAGCA	6.31628	2.40649	0	0	0	21.152	27.8943	12.9323	3.61528	0	LOC_Os04g42110.1	cell division control protein 48 homolog B, putative, expressed	6.46	3.9	1.78	2.65	6.54	16.4	18.07	15.5	8.01	2.82	0.540628	0.932672
siR203137	ATTTTCGGACTTACATGTGGTATT	98.6041	0	0	0	0	0	53.5706	19.969	0	6.21949	LOC_Os09g36080.1	cytochrome P450, putative, expressed	0	0.34	0	0	0.62	0	0.35	0	0	0	-0.382061	0.932358
siR202799	ATTTTAATGTAAGACGTCGTTGAC	4.14067	2.78251	0	0	0	14.0154	20.2169	11.5376	6.49621	2.31423	LOC_Os09g20490.1	transporter, putative, expressed	0.42	0	0	0.66	0	0.43	0.89	0.61	0	0	0.101224	0.932356
siR27876	AAGAAATCAGAAAAGTGGAAATGG	4.07049	2.93292	0	0	0	13.6714	0	0	3.78475	0	LOC_Os12g05360.1	ligA, putative, expressed	0.62	0	0	0	0	5.33	0.89	0	0	0	0.761589	0.932209
siR460008	TACTCTACAAATACGGTTGTCGGG	2.87741	0	0	0	0	17.3687	19.108	8.17778	4.85803	0	LOC_Os10g41920.1	expressed protein	0	0	0.59	0	1.25	1.92	1.95	0	0	0	-0.370456	0.93216
siR404887	GGCAGAGCGACGAGACTAAGAAGA	1.89488	0	0	0	0	13.5855	11.2601	6.65634	0	1.30175	LOC_Os02g47810.1	dof zinc finger domain containing protein, putative, expressed	0	1.19	0	1.66	2.8	9.59	5.67	1.82	0.62	0.63	-0.532583	0.932137
siR25564	AACTCCTCTACATTGATCGTTGCC	0	7.82111	0	0	0	41.9601	0	16.9895	0	0	LOC_Os01g40820.1	peptidase family M41 containing protein, expressed	6.46	3.9	5.92	1.66	1.87	50.7	13.82	11.85	4.93	2.5	-0.0155965	0.932013
siR526292	TGAGGGATGGGAGTACGGTGATTT	1.61416	0	0	0	0	13.8434	9.38339	5.76882	2.93742	0.867836	LOC_Os11g35410.1	expressed protein	0.83	0.51	0	0	0.93	4.69	4.61	2.74	0	0	0.474978	0.931885
siR352643	GACGCATACACACAGTACTTTGAG	19.5805	7.7459	1.66979	0.171709	0.375291	21.582	23.032	16.2288	6.89163	3.18206	LOC_Os01g72009.1	expressed protein	28.74	12.38	50.62	22.22	5.61	42.6	41.46	40.12	20.64	24.73	0.0743409	0.931806
siR482058	TCAGCGACATTAACAGAACAAGCA	0	0	0	0	0	74.72	70.3754	0	0	0	LOC_Os10g01820.1	expressed protein	5.42	3.39	5.03	4.31	11.21	23.86	16.3	6.69	7.7	2.19	#DIV/0!	0.931752
siR92716	ACTCGACGGGAGCAAGAGATTGTG	0	0	0	0	0	24.9353	22.1789	12.3618	0	0	LOC_Os05g33520.1	expressed protein	3.12	2.88	0.59	1.33	0.62	16.19	14.7	13.98	7.7	4.07	#DIV/0!	0.931711
siR117798	AGCAGACATCGGTAGGAGGGCAGC	1.89488	0	0	0	0	12.1237	7.84792	4.24738	0	0	LOC_Os04g32600.1	expressed protein	15.41	6.78	12.73	5.97	10.59	44.94	43.94	24.92	20.33	9.7	0.718983	0.931649
siR401391	GGAGACGGTCAGGCGAGGTGGAGA	0	0	0	0	0	20.3782	14.6722	0	3.44581	0	LOC_Os07g14920.1	hypothetical protein	3.33	0.68	0	0	1.25	5.96	4.78	2.43	1.85	0	#DIV/0!	0.931346
siR222253	CACGAGATTGTAGTAAATAGATGG	0	10.9796	3.07593	0	0	76.4397	56.3003	34.8031	15.026	0	LOC_Os10g04674.3	disease resistance protein RPM1, putative, expressed	2.5	2.03	1.18	0	0.62	7.88	5.67	1.82	3.08	0	0.420006	0.931156
siR234110	CAGTTTGGTAAAGTTAGGATGAAG	0	0	0	0	0	14.1873	0	0	0	0	LOC_Os07g28470.2	coiled-coil domain-containing protein 111, putative, expressed	0.62	0	0	0	0	3.83	1.06	1.22	0	0	#DIV/0!	0.930741
siR541162	TGCTTGTGAGGCAGTGGTAGGCAT	0	0.977638	0	0	0	14.0154	0	4.12059	0	0	LOC_Os02g02590.1	PPR repeat domain containing protein, putative, expressed	5.83	3.05	5.62	0.66	2.49	9.59	4.96	6.99	5.85	3.76	-0.122452	0.930698
siR440989	GTTCTGGAACATAGCAACTGCATC	0	0	0.0878836	0	0	12.8116	0	6.46616	1.63817	0	LOC_Os07g23110.1	poly synthetase 1, putative, expressed	18.75	23.23	16.28	0.66	9.34	72.64	37.2	44.38	34.2	17.84	0.166337	0.93043
siR163721	ATCAAGAACCCACAACCAAAGACT	3.22832	2.85771	0.790953	0	0	19.7763	15.8665	12.8689	6.38323	0	LOC_Os03g25750.1	SNARE associated Golgi protein, putative, expressed	2.92	4.92	1.78	1.66	1.25	12.99	13.29	7.29	7.39	2.19	0.825915	0.929737
siR327492	CTGGTGGAACTTCTCTTGTGGCAT	0	0	0	0	0	0	131.453	0	0	0	LOC_Os03g54084.1	phytochrome C, putative, expressed	1.87	1.7	0.89	1.66	7.16	8.52	15.59	4.26	5.24	4.07	#DIV/0!	0.92949
siR348878	GACATGACTGCTTTACGGGACGGA	23.6509	9.77638	0	0	0	51.7623	57.324	41.4595	28.0184	0	LOC_Os02g10290.1	copper-transporting ATPase, putative, expressed	17.08	12.55	6.51	4.97	8.72	31.74	38.09	22.19	24.65	12.21	0.952112	0.929215
siR517419	TGAAAATTGTTGCATTAGTCAGGC	2.52651	2.03048	0	0	0	10.0601	7.59201	4.81792	2.54199	1.08479	LOC_Os04g44290.1	expressed protein	9.58	3.73	5.33	3.98	7.48	44.94	20.02	17.02	10.47	5.63	0.346919	0.92895
siR48104	AATGGCATTGACTGGTATGAATAA	0	0	0	0	0	0	3.41214	10.9037	0	4.12222	LOC_Os03g02874.1	retrotransposon protein, putative, Ty3-gypsy subclass, expressed	2.08	0	0	0	0.62	0	0	1.22	0	0.63	#DIV/0!	0.928864
siR304726	CGTGCCTGCAAGAGAGAAGAGGAC	4.14067	0	0	0	0	14.3593	10.2364	10.46	0	0	LOC_Os03g61019.1	mitochondrial import inner membrane translocase subunit Tim, putative, expressed	32.7	14.07	14.21	17.91	10.9	109.91	49.96	68.09	24.34	11.89	0.957502	0.92876
siR26420	AACTGGCTCTCTGTTGTCCTGCAT	0	2.25609	0	0	0	20.8081	16.5489	0	5.19697	1.51871	LOC_Os02g01740.1	U5 small nuclear ribonucleoprotein 200 kDa helicase, putative, expressed	8.33	0.85	0.89	1.99	6.54	13.63	10.1	4.56	4	6.26	-0.461021	0.92863
siR54515	ACAAGACTTTTAGACCCAAGATGT	0	0	0	0	0	0	26.7	18.194	0	0	LOC_Os10g42190.2	leucine rich repeat containing protein, expressed	15.41	9.83	5.03	2.65	7.16	13.21	50.49	25.84	14.48	1.88	#DIV/0!	0.928524
siR584318	TTGCAGTATATTGGCGTGCTCTGT	0	0	0	0	0	0	11.6866	0	3.78475	0	LOC_Os01g15900.1	expressed protein	5.42	5.26	10.66	3.32	14.95	24.07	49.07	8.51	24.03	10.64	#DIV/0!	0.928297
siR402565	GGAGTACAACGGGTAGGGGACACA	0	0	0	0	0	10.404	5.37412	0	1.29924	0.361598	LOC_Os03g25070.1	CAMK_CAMK_like.18 - CAMK includes calcium/calmodulin depedent protein kinases, expressed	15.41	11.36	5.62	2.32	9.34	25.13	23.74	10.03	13.86	8.76	#DIV/0!	0.92822
siR202799	ATTTTAATGTAAGACGTCGTTGAC	4.14067	2.78251	0	0	0	14.0154	20.2169	11.5376	6.49621	2.31423	LOC_Os04g58730.1	AT hook motif domain containing protein, expressed	14.58	11.87	3.55	8.29	17.13	41.11	72.64	22.49	26.19	10.02	0.399028	0.928151
siR87720	ACGTGCGTGTAGAGGGAGTTAGAG	5.82501	0	0	0	0	21.496	23.2026	11.7912	4.68857	0.506237	LOC_Os12g07280.1	ZOS12-02 - C2H2 zinc finger protein, expressed	7.91	3.9	2.37	3.32	9.03	23.43	27.46	7.29	10.47	3.13	0.490779	0.927915
siR193855	ATTATCATTGAACACTTGTCGGAG	0	0	0	0	0	24.8493	0	0	0	0	LOC_Os12g07480.1	TCP family transcription factor, putative, expressed	0.62	0	0	0	0.93	8.52	3.37	1.52	2.16	0	#DIV/0!	0.927795
siR339656	GAAAGGACGAAAAAGAAATGATGG	0	2.6321	0	0	0	13.4995	11.0895	3.9938	4.18017	1.01247	LOC_Os06g37320.1	expressed protein	0	0	0.59	0	0	0.43	0.53	0	0	0	-0.25	0.927697
siR80618	ACGACGGAGGATGATGGCTGCAGC	9.33405	1.65446	0	0	0	55.7176	50.4997	16.5458	3.72826	0.361598	LOC_Os06g28740.1	expressed protein	14.79	8.99	4.74	5.31	10.59	31.74	27.11	20.06	15.71	5.32	0.828837	0.927124
siR125201	AGCTAGTTAGGACGAATGGTGGCG	0	10.5284	0	0	0	35.6833	37.1923	10.5867	20.6749	0	LOC_Os03g24900.1	DHHC zinc finger domain containing protein, expressed	6.87	3.9	0.59	1.66	2.8	14.48	15.41	9.42	7.39	4.38	0.170487	0.927092
siR563842	TGTTTCAAAGATGGATGCTATGAC	0	0	0	0	0	20.0342	12.369	5.45186	4.40612	0	LOC_Os01g56220.1	expressed protein	0	0	0	0	0	5.54	1.42	1.22	0.62	0	#DIV/0!	0.926826
siR524713	TGAGACGGAGGGAATACATTAGTG	20.0015	0	0	12.5348	0	0	0	0	28.5833	10.8479	LOC_Os04g38290.1	expressed protein	0	0	0	0	0	0	0	0	0.62	0	#DIV/0!	0.926551
siR230753	CAGGAAGTAGCATGAGTAGAGTCC	0	0	0	0	0	26.0531	22.3495	0	0	0	LOC_Os02g46660.1	SNARE associated Golgi protein, putative, expressed	1.46	3.9	8.59	6.3	7.79	14.48	18.07	3.34	6.16	7.2	#DIV/0!	0.926538
siR30073	AAGAGGATTAAACGGTCAGAATGG	0	0	0	0	0	0	13.3074	0	0	0	LOC_Os10g42730.2	expressed protein	4.58	2.88	2.66	0	1.87	9.16	19.13	5.47	4.62	2.19	#DIV/0!	0.92643
siR59785	ACAGACAGATAACATACCTTGAAC	15.4398	9.02435	2.72439	2.57563	0	0	4.52109	15.9118	11.9191	4.7731	LOC_Os03g08920.1	Zinc finger, C3HC4 type domain containing protein, expressed	0.42	0	0	0.66	1.25	0	0	0.61	0.62	0	-0.435284	0.926296
siR563076	TGTTGCATTAGTCAGGCTAGGCTT	2.66687	1.72967	0	0	0	10.834	0	4.12059	0	0	LOC_Os03g25970.2	KH domain-containing protein, putative, expressed	0	0	0	0	0	0.43	0	0	0	0	#DIV/0!	0.926238
siR478195	TCAAGTGGAGCGACGGTCGAGGGC	0	0	0	0	0	37.403	0	12.1082	4.74506	0	LOC_Os07g04110.1	legume lectins beta domain containing protein, expressed	0	0	0	0	0	3.2	0.35	0	0	0	#DIV/0!	0.926186
siR586783	TTGGACATTTCATAGTACACCGGT	5.47411	3.76015	0	0	0	9.28626	12.7102	4.31077	5.93132	1.22943	LOC_Os07g15940.1	legume lectins beta domain containing protein, expressed	0	0	0	0	0	0.43	0.71	0	0	0	#DIV/0!	0.924979
siR34411	AAGGAGATCAAGTTGAAGGAGGCG	0	0	0	0	0	50.2146	0	0	0	0	LOC_Os11g01610.1	prenylated rab acceptor, putative, expressed	1.67	0	2.66	2.32	4.98	11.29	4.78	3.65	0.62	2.19	#DIV/0!	0.924588
siR138934	AGGTGGAGTAGGCCGGTTTGATGC	1.05271	0.601624	0	0	0	11.9518	5.88594	3.10629	1.07329	0.144639	LOC_Os03g48904.1	expressed protein	1.04	0	0	0	0	1.28	0.35	0.61	0	0	0.840133	0.924435
siR377568	GCAGCTGTCGTCATTGGTAAAGTA	8.14098	6.91867	3.51534	2.23222	1.97028	0	0	0.633937	11.1848	0	LOC_Os10g04900.2	OsFBX364 - F-box domain containing protein, expressed	3.33	3.39	2.66	1.33	0	0	0	1.22	2.77	0	0.860701	0.924425
siR2045	AAAAGACTCGCATGCTAACTTGAC	0	0	0	0	0	12.2097	0	0	0	0	LOC_Os01g64330.1	retrotransposon protein, putative, unclassified, expressed	3.12	0.68	0.59	0	1.87	3.83	1.95	0.61	1.23	1.25	#DIV/0!	0.924401
siR2004	AAAAGACCGAGCTGCACTAGAAGG	0	0	0	0	0	13.3275	9.89521	4.24738	0	0	LOC_Os04g42100.1	retrotransposon protein, putative, unclassified, expressed	3.12	1.53	0	0.66	3.43	43.03	54.57	17.63	6.16	2.5	#DIV/0!	0.924328
siR6909	AAACTCCTCTACATTGATCGTTGC	38.038	24.3658	0	0	5.91084	113.585	118.913	53.1873	37.2826	14.247	LOC_Os02g19200.1	OsFBX46 - F-box domain containing protein, expressed	4.58	2.71	4.14	0.99	0	12.99	11.16	9.42	8.01	4.38	0.528738	0.923558
siR15754	AACAAGTGCAGTGGACCCAGATAA	0	0	0	0	0	0	12.8808	0	0	0	LOC_Os02g36520.1	OsFBK9 - F-box domain and kelch repeat containing protein, expressed	9.37	6.78	2.66	2.32	1.87	5.96	11.16	7.29	6.47	4.7	#DIV/0!	0.923395
siR8540	AAAGATGGGGACTATGCAATATAG	20.0717	0	0	0	0	28.2887	0	0	0	0	LOC_Os04g51700.1	DNA ligase I, ATP-dependent family protein, expressed	4.17	1.7	1.48	0.66	4.36	18.53	9.57	8.51	8.63	4.38	0.563804	0.923304
siR449751	TAAGATCATCAGAAATTCGGAGGC	7.71989	5.94103	0	0	0	18.7445	18.4256	0	0	2.16959	LOC_Os11g20170.1	expressed protein	3.54	1.36	0.89	0.99	0	25.99	37.74	9.12	3.39	0	0.843505	0.923205
siR145456	AGTGAGACGTGAGTGGGAAGACTA	0	0	0	0	0	30.0944	0	12.0448	0	0	LOC_Os12g38400.2	MYB family transcription factor, putative, expressed	3.33	2.54	2.37	1.66	7.79	51.97	12.22	9.73	7.39	1.25	#DIV/0!	0.923201
siR115084	AGATGTTTGCATATGGTCGTCTGG	131.238	68.7355	0	0	0	211.778	243.968	59.5901	124.671	13.813	LOC_Os12g08000.1	5-nucleotidase domain-containing protein, putative, expressed	1.25	0.51	0	0	0	11.29	14.53	3.34	2.16	1.25	0.993534	0.923111
siR134596	AGGGAAAGGGAAAAAAATCGCGCG	0	0	0	0	0	0	0	16.419	0	0	LOC_Os01g11650.1	GDSL-like lipase/acylhydrolase, putative, expressed	23.54	21.53	14.21	7.63	4.98	9.8	15.41	37.99	18.48	20.66	#DIV/0!	0.923081
siR34407	AAGGAGAGGAAGAACTGCCGGTGT	29.1952	0	0	0	0	283.747	0	91.6039	0	0	LOC_Os01g09670.1	pollen-specific protein SF21, putative, expressed	16.66	4.07	13.32	7.3	9.97	6.82	4.78	5.17	3.39	4.07	0.724259	0.922716
siR253281	CCATCAAGGACAAGTTTAGATCGG	24.6335	0	0	0	0	101.117	89.5687	39.3041	20.5619	0	LOC_Os07g09000.1	WD domain, G-beta repeat domain containing protein, expressed	16.25	15.43	7.7	7.63	16.51	106.08	57.93	40.12	18.48	13.77	0.429318	0.92235
siR532925	TGCATAGTTTGACGGTTGAGTGAT	5.89519	4.96339	0.527302	0.429272	0	17.0248	17.3166	9.44566	11.0718	2.74815	LOC_Os06g24910.1	expressed protein	0	1.19	1.78	0.66	1.25	10.01	13.82	4.26	3.7	0.94	-0.577646	0.922162
siR255460	CCCAAACACAAGCACACGGACTAG	3.08796	1.27845	0	0	0	15.5631	8.01853	7.67064	2.37253	2.45887	LOC_Os07g32510.1	dof zinc finger domain containing protein, putative, expressed	0.83	1.7	0.59	0.66	0.62	20.02	6.73	2.43	2.46	1.57	0.352335	0.921895
siR331105	CTTCAGATTGATATGCATGGACTG	0	0	0	0	0	20.4642	16.9754	0	0	0	LOC_Os02g01480.1	nucleic acid binding protein, putative, expressed	7.71	2.2	5.92	1.66	7.79	29.82	29.06	14.59	6.47	0.63	#DIV/0!	0.921676
siR131380	AGGATGACAACTTAAGATGAGATT	2.45633	0.827232	0	0	0	8.94232	10.4923	0	1.41222	0	LOC_Os03g15480.1	heat shock protein DnaJ, putative, expressed	55.82	35.78	40.85	33.5	87.84	76.04	97.26	41.95	66.23	47.27	0.000454636	0.921563
siR148383	AGTTCCTGATTGATCGTGATGTTT	6.17591	5.79063	2.02132	0.257563	0	8.34044	13.3074	4.88131	11.1283	1.73567	LOC_Os06g06040.7	expressed protein	0.42	0.34	0	0	0	0.43	0.53	0	0.62	0	0.961347	0.9215
siR9814	AAAGGTTCTGATAATCAACGGTTT	0	0	0	0	0	9.37224	10.0658	0	2.14657	0	LOC_Os12g07270.1	bile acid sodium symporter family protein, putative, expressed	7.71	10	3.55	4.31	1.87	14.7	20.73	8.21	10.47	4.07	#DIV/0!	0.921217
siR77607	ACCTGCAAGATGAGATCGATCGAG	2.38615	0.902435	0	0	0	11.0919	9.46869	0	1.29924	0	LOC_Os02g25624.1	expressed protein	3.33	4.24	2.07	1.99	1.87	8.31	10.28	3.95	5.55	3.13	0.664793	0.920985
siR313149	CTATAGACAATTGGGCTTGGCTAC	12.6326	8.42273	0	0	0	36.2852	25.5058	14.9609	14.7436	0	LOC_Os09g31270.1	polygalacturonase, putative, expressed	3.96	2.54	0.59	0	0.93	7.88	6.38	2.43	1.54	1.25	0.976261	0.920931
siR109777	AGAGCATCGACAGTTGATTTGCGC	0	0	0	0	0	46.2593	0	0	0	5.71325	LOC_Os03g05340.1	retrotransposon protein, putative, unclassified, expressed	4.79	2.54	4.44	1.33	6.85	16.83	7.26	5.17	9.86	7.2	#DIV/0!	0.920853
siR454430	TACAGTGAGTGGGGGCAAATGCGG	0	0	0	0	0	62.7682	27.2118	0	0	0	LOC_Os02g58030.1	leucine-rich repeat-containing protein 40, putative, expressed	6.04	1.36	1.18	0.66	4.98	32.59	13.11	13.07	8.32	2.82	#DIV/0!	0.92079
siR103703	AGAATCGAACTGTGCATCAACTAG	11.9307	0	0	0	0	26.569	37.9601	0	0	0	LOC_Os06g07130.1	SHR5-receptor-like kinase, putative, expressed	11.87	5.93	5.33	1.99	5.3	18.32	36.85	7.9	12.01	2.5	0.901903	0.920278
siR140905	AGTAGAATGAGAGGTGGAGTAAGG	0	0	0	0	0	24.3334	16.293	0	0	0	LOC_Os01g13150.1	metallo-beta-lactamase family protein, putative, expressed	14.58	10.17	5.03	3.32	13.08	40.47	35.43	21.88	18.48	8.45	#DIV/0!	0.920135
siR418195	GGTTTCATTGTGGTCATCGTCGTA	4.84248	3.30893	0	0	0	27.0849	33.0978	6.46616	7.23056	2.82047	LOC_Os04g11530.1	methyl-CpG binding domain containing protein	0	0	0	0	0	1.28	0.89	0	0	0	#DIV/0!	0.920114
siR109500	AGAGATGTGGTGTGTTTTTACTGG	0	0	0	0	0	0	0	0	24.2337	0	LOC_Os12g03440.1	OsFBX436 - F-box domain containing protein, expressed	0	0	0.59	0	0	0.43	0.35	0	1.23	0	#DIV/0!	0.9201
siR235928	CATATCAGAGGAAAGAAGGTGGAA	12.8431	0	0	0	0.187646	0	46.9169	0	18.5848	0	LOC_Os05g45840.2	GTPase-activating protein, putative, expressed	0	0	0	0	0	0	0.35	0	0	0	#DIV/0!	0.920099
siR34434	AAGGAGCAGTTTGTTAGTAGCTTG	0	0	0	0	0	25.4512	26.6147	11.1573	6.21376	0	LOC_Os01g25530.1	pentatricopeptide repeat protein PPR986-12, putative, expressed	13.96	7.97	4.14	1.99	14.33	36	39.33	13.07	23.1	4.07	#DIV/0!	0.919904
siR361446	GAGGCAGAAAGTAGTATGAGTGGG	3.57922	0	0	0	0	14.7892	0	5.51525	3.27635	0.940155	LOC_Os12g38950.1	zinc finger, C2H2 type family protein, expressed	0.42	1.53	2.07	0	0.62	5.33	2.66	3.65	2.16	1.57	-0.334635	0.919588
siR134583	AGGGAAAAGCAGAAAGTGAATGTG	0	0	0	0	0	29.2345	0	0	0	0	LOC_Os01g65480.1	dnaJ domain containing protein, expressed	20.2	11.36	13.03	3.32	13.08	39.41	23.39	26.14	26.19	18.78	#DIV/0!	0.919493
siR357562	GAGAGAAGTGGCCGGCAATCTGCG	1.61416	0	0	0	0	11.0059	0	7.29027	2.65497	0	LOC_Os12g05760.1	DnaK family protein, putative, expressed	2.5	0	0.59	0	0	2.56	0	1.52	0	0.63	0.971759	0.918945
siR340632	GAACACATTCAAGATCGCCTCACC	0	1.80487	0	0	0	13.3275	16.8901	8.49475	4.06719	2.38655	LOC_Os04g59580.1	zinc finger, C3HC4 type domain containing protein, expressed	16.87	10.51	10.07	4.31	13.71	28.76	46.59	32.83	18.48	11.27	-0.0697544	0.918714
siR6022	AAACGACAACCAGCTTAGAGCATC	9.19369	6.24185	0	0	0	42.0461	46.4904	26.1816	9.71607	2.09727	LOC_Os01g02320.1	protein kinase domain containing protein, expressed	1.04	1.19	0.59	0.66	1.25	5.33	9.57	4.86	2.46	1.25	0.451087	0.918624
siR6909	AAACTCCTCTACATTGATCGTTGC	38.038	24.3658	0	0	5.91084	113.585	118.913	53.1873	37.2826	14.247	LOC_Os09g39130.1	expressed protein	13.12	8.99	10.07	5.97	12.77	21.51	27.81	15.5	13.86	14.09	0.493021	0.918522
siR117775	AGCAGAATAGAAAGGAACCACCGA	0	0	0	0	0	21.7539	10.4923	4.75453	0	0.723196	LOC_Os11g01270.1	mitochondrial substrate carrier family protein, putative, expressed	0	0.51	0	0	1.87	0.85	0.71	0	0	0	#DIV/0!	0.918313
siR364915	GATACTATCGGACCAAGCAGCAGT	4.56176	1.88007	0	0	0	30.0084	17.146	0	7.23056	0	LOC_Os04g08764.1	avr9/Cf-9 rapidly elicited protein 137, putative, expressed	3.12	0.51	0.59	0.99	1.25	19.81	13.46	5.78	1.23	0.63	0.804879	0.918136
siR101983	AGAAGAATGAAAGAGCTAACTTAC	0	2.10568	0	0	0	0	16.0371	6.84652	0	0	LOC_Os01g69080.1	acyl-desaturase, chloroplast precursor, putative, expressed	275.15	145.99	31.68	55.39	24.61	85.63	165.12	82.37	52.37	39.75	0.207982	0.917965
siR444234	GTTTCATTGTGGTCATCGTCGTAC	2.66687	1.42886	0.527302	0	0	9.45823	10.407	5.32507	2.65497	1.22943	LOC_Os05g46640.1	hypothetical protein	0.62	0	0	0	0	1.28	1.95	0	0	0	0.857737	0.917941
siR279671	CGACGACGAGCAACCCAAAACCAC	19.3699	13.6117	0	0	0	126.826	71.5697	56.8641	29.5436	0	LOC_Os01g67090.1	IQ calmodulin-binding motif domain containing protein, expressed	1.46	0.34	1.18	0	2.18	2.77	0.71	1.52	0.62	0	-0.0348138	0.917758
siR31769	AAGCAGTGATCTGGTGTAGTTGTC	11.8606	0	0	0	0	77.6434	62.3569	33.0915	7.28705	1.15711	LOC_Os08g09190.1	auxin efflux carrier component, putative, expressed	17.29	8.65	5.33	5.97	9.34	28.76	33.66	16.72	15.1	6.57	0.933989	0.917739
siR117775	AGCAGAATAGAAAGGAACCACCGA	0	0	0	0	0	21.7539	10.4923	4.75453	0	0.723196	LOC_Os12g01240.1	mitochondrial substrate carrier family protein, putative, expressed	1.25	1.19	0.89	1.66	5.3	4.9	2.66	0	0.62	1.25	#DIV/0!	0.917339
siR461250	TACTTTGTTTGTCGACTTAAGCGG	0	4.58738	0	0	0	26.655	23.3732	0	0	0	LOC_Os02g44980.1	transmembrane amino acid transporter protein, putative, expressed	21.66	12.04	27.83	23.88	45.17	218.76	117.28	47.42	45.59	46.33	-0.64846	0.917196
siR441197	GTTCTTTGAAGGGCAGTTGTAGCA	6.31628	2.40649	0	0	0	21.152	27.8943	12.9323	3.61528	0	LOC_Os05g07050.1	pre-mRNA-processing-splicing factor 8, putative, expressed	60.61	26.79	19.24	13.6	25.54	179.99	169.9	152.59	75.78	26.61	0.952089	0.916922
siR96695	ACTTACATGTGGTATTTGATTCGG	7.93044	0	0	0	0	0	26.1029	0	10.5634	0	LOC_Os06g28050.4	expressed protein	0	0	0	0	0	0	0.35	0	0	0	#DIV/0!	0.916683
siR127550	AGCTTGACGATGCTGAAGGATGAT	22.6684	17.4471	0	0	0	9.37224	14.9281	0	0	0	LOC_Os06g01320.1	chromo domain containing protein, expressed	10	2.37	1.48	4.31	4.98	27.05	28.17	13.68	7.39	3.44	0.556826	0.916613
siR8746	AAAGCAGAGAAGGAACAAGGAGGA	0	0	0	0	0	63.2841	31.3064	0	0	0	LOC_Os10g27110.1	expressed protein	0	0	0	0	0	11.93	9.57	4.56	3.08	0	#DIV/0!	0.916572
siR161491	ATATGGTGACAGGCTGACAGCGAT	89.8315	25.2682	0	0	0	0	0	0	65.7529	17.5737	LOC_Os09g32210.1	pumilio-family RNA binding repeat containing protein, expressed	57.7	37.98	18.35	2.98	3.11	3.62	3.37	18.24	69.01	46.64	0.916644	0.916323
siR234300	CATAACCAGTTACTGAACAAGGCC	0	0	0	0	0	0	10.0658	0	0	0	LOC_Os10g28665.2	PPR repeat domain containing protein, putative, expressed	0	0	0.59	0	0	0.43	1.06	0	0	0	#DIV/0!	0.916289
siR601271	TTTGTTGAGACTTGTAGGGAGGCA	0	7.7459	0	0	0	0	18.6815	0	0	0	LOC_Os09g39970.1	conserved hypothetical protein	0	0	0	0	0	0.43	1.06	0	0	0	#DIV/0!	0.916289
siR101648	AGAACTAAGAACTGATGAGCAGCA	0	0	0	0	0	61.7364	0	0	0	0	LOC_Os05g43610.1	ATBARD1/BARD1, putative, expressed	2.92	0.34	0	0	0	19.6	2.3	9.12	1.23	3.13	#DIV/0!	0.916168
siR27725	AAGAAAAGGGCGGAGGCAGAAAAG	0	0	0	0	0	16.3369	0	0	0	0	LOC_Os03g17920.3	RNA pseudouridine synthase, putative, expressed	0	0	0	0.66	0	2.98	0.89	0.61	1.23	0	#DIV/0!	0.915648
siR139321	AGGTTAGCTTCCTCGCATCGTCTT	4.21085	0	0.703069	0	0	38.8647	35.6569	6.46616	6.49621	1.37407	LOC_Os03g13810.3	expressed protein	5.42	4.92	2.37	16.58	10.9	7.88	7.8	4.86	6.47	4.7	-0.359852	0.915447
siR123514	AGCGATTGTGAGAGAGTAGAAGAG	0	5.1138	0.96672	0	0	36.4572	35.3157	0	0	0	LOC_Os10g27300.1	expressed protein	0.42	2.03	2.07	0.66	2.8	6.82	6.56	1.52	4	1.25	0.297218	0.914811
siR165062	ATCACTCCTAAACTGACTGAAGAC	0	0	0	0	0	10.92	0	0	0	0	LOC_Os07g48410.2	RNA-binding zinc finger protein, putative, expressed	0	0	0	0	0	1.49	0	0.61	0	0	#DIV/0!	0.914777
siR458814	TACGTCTTGTGCTGGGGATTGCAT	0	0.526421	0	0	0	10.1461	8.44505	3.29647	0	0	LOC_Os02g32460.1	ThiF family domain containing protein, putative, expressed	5.42	3.9	1.78	4.31	8.72	15.98	13.82	11.85	4.93	0.63	-0.20336	0.914391
siR586635	TTGGAAGCACAAACGGGACATGGG	0	0	0	0	0	0	19.0227	0	0	0	LOC_Os06g44970.1	auxin efflux carrier component, putative, expressed	0.42	0	0	0	0	0.85	2.66	0.91	0	0	#DIV/0!	0.914064
siR263710	CCGGAATGAGCAGAATAGAAAGGA	0	0	0	0	0	234.736	0	0	0	0	LOC_Os02g44980.1	transmembrane amino acid transporter protein, putative, expressed	21.66	12.04	27.83	23.88	45.17	218.76	117.28	47.42	45.59	46.33	#DIV/0!	0.914061
siR360685	GAGGACGAGCGCAACGAGTACACC	0	0	0	0	0	21.324	0	9.19208	8.92522	0	LOC_Os01g09880.1	harpin-induced protein 1 domain containing protein, expressed	0.42	0	0	0	0	1.07	0	0.61	0.92	0	#DIV/0!	0.914027
siR194576	ATTCACGACATAGCCAGTAGAGCA	16.5627	0	0	0	0	26.3971	35.9128	21.4271	14.0657	4.91773	LOC_Os04g11440.1	F-box protein interaction domain containing protein, expressed	1.87	0.34	0	0.99	0.93	7.46	12.76	1.52	1.54	0	0.816	0.913883
siR60813	ACAGGAACTGCATGCATTGGAACT	0	0	0	0	0	17.0248	0	0	0	0	LOC_Os06g18850.1	cadmium tolerance factor, putative, expressed	0	0	0	0	0	0.85	0.35	0	0	0	#DIV/0!	0.913813
siR103983	AGAATGTACGCTGTGTTATTTGAT	0	6.24185	0	0	0	18.3146	0	0	0	0	LOC_Os01g65400.3	DNA polymerase I, putative, expressed	0	0	0	0	0	0.85	0.35	0	0	0	#DIV/0!	0.913813
siR110642	AGAGGCAGAAAGTAGTATGAGTGG	50.7408	19.4024	0	0	0	201.976	0	84.694	0	10.3417	LOC_Os09g01290.2	hhH-GPD superfamily base excision DNA repair protein, putative, expressed	0	0	0	0	0	0.43	0	0	0	0	#DIV/0!	0.913767
siR294496	CGGATCCGTGCAGGGGGAGGGCCA	0	0	0	0	0	11.9518	4.9476	0	0	0	LOC_Os03g20350.1	conserved hypothetical protein	0	0	0	0	0	2.56	0	0	0	0	#DIV/0!	0.912913
siR532332	TGCAGGACCAAACTGACTGGCATG	0	0	0	0	0	14.7032	0	0	0	0	LOC_Os04g10300.1	hypothetical protein	0	0	0	0	0	1.28	0.53	0	0	0	#DIV/0!	0.912873
siR539612	TGCTGAACGAGATGGGGACGTGGA	0	0	0.0878836	0	0	14.0154	9.38339	0	0	0.723196	LOC_Os07g39830.1	expressed protein	0.62	1.02	0.59	0	0	1.7	1.77	0.61	0	0	0.18249	0.912667
siR61133	ACAGGGTGTTTGACGAAATGCTGA	4.28103	3.08332	0	0	0	11.8658	13.8192	5.19828	4.06719	0	LOC_Os04g09350.1	expressed protein	2.92	1.19	0	0.66	0.62	5.11	6.38	4.86	2.77	0.63	0.897419	0.912344
siR9512	AAAGGCATCAAGTGGAAATCCTCT	0	2.78251	0	0	0	13.4995	0	0	0	0	LOC_Os01g05170.1	expressed protein	0	0.51	0	0	0	1.49	0	0	0.62	0	1	0.912033
siR102144	AGAAGAGATCATCAGTAGAAGTGT	6.66718	1.42886	0	0	0	27.3429	25.2498	7.22688	1.75115	0	LOC_Os05g05160.1	CGMC_MAPKCGMC_2.1 - CGMC includes CDA, MAPK, GSK3, and CLKC kinases, expressed	29.99	4.41	11.55	9.62	12.15	34.29	21.26	9.73	12.01	5.32	0.863089	0.911977
siR172948	ATCGACTGTTTATCCATACCTATC	0	0	0	0	0	24.1615	23.2026	0	0	0	LOC_Os08g38410.3	RNA recognition motif containing protein, putative, expressed	29.16	21.7	9.47	10.28	12.77	55.6	63.25	35.26	30.19	15.34	#DIV/0!	0.911883
siR31785	AAGCAGTTGGAACTTGGAAGTAAA	50.5302	0	0	0	0	143.851	151.67	107.389	0	0	LOC_Os03g32314.1	allene oxide cyclase 4, chloroplast precursor, putative, expressed	38.53	15.43	7.7	5.64	9.66	66.46	43.76	38.3	15.71	11.58	0.962419	0.910998
siR94652	ACTGCACCAACCGAACTGAAGATG	0	0	0	0	0	18.7445	0	0	0	0	LOC_Os05g34820.1	expressed protein	8.33	5.09	3.55	1.66	7.16	30.25	12.22	8.21	13.86	2.82	#DIV/0!	0.910587
siR36032	AAGGTCACTTTGACTCAAATCGTT	11.5097	9.55078	0	0.515127	0	29.6644	47.4288	11.4109	15.8169	0	LOC_Os04g23580.1	xylosyltransferase, putative, expressed	4.58	4.41	2.96	3.65	9.97	6.6	7.8	5.47	4	1.57	-0.213414	0.910436
siR311734	CTAGCACCACCAACGGAAGGACAT	0	0	0	0	0	16.079	7.50671	0	0	0	LOC_Os04g38450.1	gamma-glutamyltranspeptidase 1 precursor, putative, expressed	11.25	2.37	2.37	0	1.87	31.74	18.6	16.41	8.63	4.38	#DIV/0!	0.910363
siR584316	TTGCAGTAGCTGAGTGTAGATAGA	4.49157	2.5569	0	0	0	13.3275	11.6866	6.78312	4.5191	1.66335	LOC_Os02g13060.1	expressed protein	7.71	3.22	8.88	2.65	1.25	46.44	23.56	17.33	12.63	5.32	0.344248	0.910243
siR67547	ACCACGACCTGTTCAAGAACGGCT	9.82532	5.0386	2.19709	0	0	47.1192	47.4288	15.9752	11.6367	1.15711	LOC_Os03g58810.1	DEAD-box ATP-dependent RNA helicase, putative, expressed	41.24	20.01	23.68	42.12	79.12	105.01	108.96	87.84	54.84	25.98	-0.375023	0.91017
siR177693	ATCTGGAATGAAGGGAGAAGAGGT	0	0	0	0	0	11.7798	0	0	0.338933	0	LOC_Os03g64050.1	receptor protein kinase, putative, expressed	0	0	0	0	0	0.85	0.35	0	0	0	#DIV/0!	0.909656
siR148965	AGTTGATTTGCGCGGACCATGGCT	0	0	0	0	0	59.5008	47.2582	16.3556	4.57559	0	LOC_Os01g08370.1	symbiosis-related disease resistance protein, putative, expressed	0.62	0.34	0	0	0.62	8.95	3.37	0.61	0.62	0	#DIV/0!	0.909433
siR206088	CAAAGTAGAATGGAGGAGGTTGTC	0	4.66258	0	0	0	15.0472	0	0	0	2.16959	LOC_Os09g09290.1	retrotransposon protein, putative, unclassified, expressed	0	0	0	0	0	1.49	0.53	0	0	0	#DIV/0!	0.908843
siR523852	TGACTCTGACTCCCAATGATGGAC	4.35121	3.68494	0.790953	0	0	19.1744	13.7339	12.6787	4.0107	0	LOC_Os01g11120.1	CID11, putative, expressed	6.87	4.75	2.66	1.66	2.18	30.46	12.93	22.8	2.77	4.07	0.96711	0.908162
siR99218	ACTTTGAATAGGACGAATGATTAA	0	0	0	0	0	13.4135	0	0	0	0	LOC_Os06g51050.1	CHIT7 - Chitinase family protein precursor, expressed	0	1.87	0	0.66	2.8	17.68	6.56	6.38	1.54	0	#DIV/0!	0.90795
siR130018	AGGAGAGTATAAAGGGACTATATG	4.91266	2.5569	0	0	0	13.4995	12.9661	6.52955	5.64888	0.578557	LOC_Os02g44102.1	remorin C-terminal domain containing protein, putative, expressed	5.62	3.39	1.48	2.32	3.11	36.42	22.5	10.64	4.62	2.82	0.911331	0.907899
siR163721	ATCAAGAACCCACAACCAAAGACT	3.22832	2.85771	0.790953	0	0	19.7763	15.8665	12.8689	6.38323	0	LOC_Os01g09665.1	expressed protein	0.83	0.34	0	0.66	1.87	0.64	0.71	0.61	0	0	-0.325595	0.907814
siR34434	AAGGAGCAGTTTGTTAGTAGCTTG	0	0	0	0	0	25.4512	26.6147	11.1573	6.21376	0	LOC_Os05g05260.1	helicase, putative, expressed	25.62	10.85	9.18	5.31	13.71	36	30.47	28.88	15.4	8.76	#DIV/0!	0.907307
siR496869	TCGAAACAGATGCAGCAGAGCTCC	3.85995	1.72967	0	0	0	13.1555	13.5633	8.17778	2.59848	0.723196	LOC_Os09g37570.1	OsFBX340 - F-box domain containing protein, expressed	0.42	0	0	0.66	1.56	1.49	1.77	0.91	0.92	0	-0.303331	0.907232
siR132155	AGGCAAGGAATGCAACTGTGATGC	26.9494	12.5589	3.42746	0	0.187646	66.7235	60.2243	27.6396	30.7299	8.67836	LOC_Os06g12230.1	TCP-domain protein, putative, expressed	0.42	2.03	2.37	0	0.62	3.62	4.78	0.91	0	0	-0.038947	0.90721
siR446409	TAAACAGGAGGTAGGCAAAGTTGG	0	0	0	0	0	0	52.2058	0	0	0	LOC_Os08g37490.1	14-3-3 protein, putative, expressed	116.02	77.83	47.37	65.34	63.85	221.53	441.67	219.76	174.06	85.14	#DIV/0!	0.907061
siR384875	GCCGGTAGGATGAAAGTTGATGGA	7.22863	6.99387	4.56995	3.09076	2.72086	0	2.3032	3.86701	11.0718	11.6435	LOC_Os01g08570.1	2-oxoglutarate and iron-dependent oxygenase domain-containing protein2, putative, expressed	52.07	26.11	24.57	9.29	2.8	0	1.42	24.92	35.43	32.55	0.882746	0.906896
siR50328	AATTCATTGCTCTGAGGACAATCT	0	3.68494	0	0	0	10.834	13.9045	7.9876	0	0	LOC_Os04g55860.1	peptidyl-tRNA hydrolase, putative, expressed	6.46	2.2	2.07	2.65	7.79	9.16	8.5	6.38	5.55	5.01	-0.422802	0.906887
siR528512	TGATGAGCAGTAAGTCAGGAACAC	0	0	0	0	0	37.489	0	0	10.6199	0	LOC_Os01g64820.1	POLA1 - Putative DNA polymerase alpha catalytic subunit, expressed	8.96	1.36	0.59	1.33	1.25	108.85	25.87	24.62	8.63	12.21	#DIV/0!	0.906736
siR316695	CTCCATGCTGGACTGCAGTAGGCT	10.5271	0	0	0	0	0	23.6291	0	6.66567	0	LOC_Os10g42196.1	expressed protein	19.79	10.17	14.8	4.64	11.84	23.86	32.78	19.45	26.49	24.73	0.751916	0.906295
siR547445	TGGCTCTCTGTTGGTTCACGACGC	4.63194	1.65446	0	0	0	21.6679	18.5109	10.5234	5.5359	3.47134	LOC_Os02g15704.1	expressed protein	0	0	0	0	1.25	1.92	0.89	0	0	0	-0.348296	0.906175
siR199035	ATTGGATTGAACTTGAAAGTAGAA	0	0	0	0	0	0	47.5994	0	0	0	LOC_Os04g40090.1	zinc finger, ZZ type family protein, expressed	59.99	60.36	60.39	30.51	39.87	103.95	229.07	55.02	124.46	56.66	#DIV/0!	0.906114
siR283064	CGAGATTGGAGGTGGCTATAGATC	0	0	0	0	0	54.6857	31.3064	0	8.13438	1.66335	LOC_Os10g34430.1	Dicer, putative, expressed	1.87	1.02	0	0	1.56	6.39	3.37	2.43	2.16	0	#DIV/0!	0.906066
siR117629	AGCACTACTGAAGTTCGAGACATA	10.7377	7.97151	2.81228	0	0	36.4572	35.9981	23.3923	14.2352	4.84542	LOC_Os02g02520.1	expressed protein	16.87	18.65	4.74	4.31	8.41	45.16	69.27	48.03	23.72	7.83	0.877492	0.906036
siR202799	ATTTTAATGTAAGACGTCGTTGAC	4.14067	2.78251	0	0	0	14.0154	20.2169	11.5376	6.49621	2.31423	LOC_Os05g07000.1	splicing factor, arginine/serine-rich 7, putative, expressed	6.67	2.03	6.22	1.99	5.61	14.48	15.24	8.81	9.55	2.19	0.115478	0.905912
siR129822	AGGAGAAATTACACATCGAACAAC	0	0	0	0	0	12.1237	0	0	0	0	LOC_Os01g42024.1	expressed protein	0	0.34	0	0	0.62	5.54	2.48	1.52	0.92	0	#DIV/0!	0.905702
siR31804	AAGCATACTCTGAAGATTCATTCT	9.40423	11.3556	1.66979	0	0	18.1426	19.3639	19.2717	11.6932	5.42397	LOC_Os04g54380.1	aluminum resistance protein, putative	0	0	0	0	0	5.54	4.43	3.34	1.54	0	#DIV/0!	0.905475
siR422659	GTATAAAGGGACTATATGGCACAG	0	0	0	0	0	31.814	0	0	0	0	LOC_Os04g55500.1	expressed protein	11.04	5.6	4.14	3.65	12.15	41.75	26.57	17.93	20.33	13.77	#DIV/0!	0.905432
siR102869	AGAAGGGGAGTAGGCTGCAGCTAT	6.66718	0	0	0	0	50.3006	36.3393	0	3.55879	0.723196	LOC_Os03g57160.1	zinc ion binding protein, putative, expressed	19.58	6.44	7.11	2.98	7.48	47.93	38.62	25.84	22.49	8.45	0.959429	0.905011
siR370495	GATGTAGAAAGTAGCAAGAGTGGG	0	0.300812	0	0	0	12.8116	8.27444	6.08579	4.29315	0	LOC_Os02g12939.1	expressed protein	2.5	2.54	5.03	0	0	9.59	5.31	6.99	3.7	2.82	0.139698	0.904964
siR475418	TATTTAACGACGCGGAATGAACGG	3.22832	1.05284	0	0	0	10.3181	11.1748	6.90991	2.37253	1.51871	LOC_Os02g48184.1	expressed protein	12.71	12.89	6.81	15.92	25.23	56.66	96.73	26.75	13.86	10.33	-0.221618	0.90425
siR7570	AAAGAAAAACTGCAGCGGAAAACA	0	0.526421	0	0	0	15.1332	12.369	10.7135	0	0.0723196	LOC_Os01g70460.1	expressed protein	0	0	0.89	0	0	0.43	0.53	0.61	0	0	-0.25	0.904017
siR108343	AGAGAAGGAACAAGGAGGACAGGA	0	3.38413	0	0	0	85.8119	0	38.0362	4.74506	0	LOC_Os04g38885.1	expressed protein	0	0	0	0	0	0.43	0	0	0	0	#DIV/0!	0.90383
siR108343	AGAGAAGGAACAAGGAGGACAGGA	0	3.38413	0	0	0	85.8119	0	38.0362	4.74506	0	LOC_Os06g12460.1	CSLA3 - cellulose synthase-like family A; mannan synthase, expressed	0	0	0	0	0	1.28	0	0	0	0	#DIV/0!	0.90383
siR573447	TTCCACATATCCTTGATCGTGCGG	0	0	0	0	0	18.6585	20.8141	0	0	0	LOC_Os06g50130.1	expressed protein	0.42	0.68	0	0.66	0	6.18	5.31	3.04	2.16	0.63	#DIV/0!	0.903643
siR444417	GTTTCGCTGAGCTCGGTTACGGTT	1.89488	0.451218	0.175767	0	0	10.404	7.59201	6.14919	2.48551	1.08479	LOC_Os05g39000.1	KIP1, putative, expressed	0	0.51	1.18	0.99	4.05	3.41	2.66	0.91	0	0.63	-0.585887	0.903028
siR214447	CAATATTTTTTGCCGGACACATAA	3.2985	0	0	0	0	10.1461	7.59201	3.55005	2.93742	1.44639	LOC_Os11g09329.1	VHS and GAT domain containing protein, expressed	17.7	17.46	13.91	7.3	12.46	57.3	36.32	37.39	21.26	10.02	0.515999	0.902519
siR131636	AGGATGTAGTAGGCCGGCGTTCTG	0	0	0	0	0	10.92	14.8428	4.75453	0	0	LOC_Os06g11370.1	mediator of RNA polymerase II transcription subunit 6, putative, expressed	27.08	13.06	8.59	5.97	11.21	53.47	87.34	39.51	37.28	7.2	#DIV/0!	0.902323
siR586040	TTGCTCTTGAACCCAAAGGAAGCA	0	2.40649	0.96672	0	0	0	16.5489	0	0	0	LOC_Os08g37790.1	phospho-2-dehydro-3-deoxyheptonate aldolase, chloroplast precursor, putative, expressed	31.24	24.42	17.17	31.51	31.15	42.81	98.15	53.8	40.05	18.78	-0.603513	0.902111
siR14057	AAATGTTCTCCTTTGATTGTTATG	0	0	0	0	0	8.94232	13.478	0	2.71146	0	LOC_Os09g06970.2	transport protein particle component, Bet3, domain containing protein, expressed	0	0	0	0	0	0.43	0.35	0	0	0	#DIV/0!	0.901843
siR541961	TGGAAGCAAGGAGCAAACAAGCAG	0	0	0	0	0	0	22.0083	0	0	0	LOC_Os04g31924.1	nodulin, putative, expressed	0.83	1.7	0.59	1.66	1.56	2.56	4.78	1.22	0.92	0.63	#DIV/0!	0.901817
siR300065	CGGTGGCACTCGGCATGAAATCGA	0	0	0	4.55029	6.09848	0	0	0	17.2856	0	LOC_Os10g04900.2	OsFBX364 - F-box domain containing protein, expressed	3.33	3.39	2.66	1.33	0	0	0	1.22	2.77	0	-0.969439	0.9018
siR274413	CCTTGATGGTGGTAGTAGGGCACA	4.14067	1.27845	0.615185	0.171709	0	13.6714	10.6629	2.59914	2.54199	0.506237	LOC_Os02g29300.1	expressed protein	3.75	3.73	1.48	1.99	1.87	20.87	13.11	11.55	7.09	2.5	0.762899	0.901559
siR130048	AGGAGATATAAGCAGTTGGATGGT	0	0	0	0	0	16.4229	0	0	0	0	LOC_Os04g59494.4	transportin-2, putative, expressed	1.04	0.51	0	0	0	3.2	1.24	0.91	1.23	0	#DIV/0!	0.901502
siR112435	AGATATAAGCAGTTGGATGGTGTC	0	0	0	0	0	83.1464	0	0	0	0	LOC_Os04g59494.4	transportin-2, putative, expressed	1.04	0.51	0	0	0	3.2	1.24	0.91	1.23	0	#DIV/0!	0.901502
siR481037	TCACTTGTTTTGTAGAAGATGTCT	0	0	0	0	0	0	0	16.5458	5.59239	0	LOC_Os04g07590.1	retrotransposon protein, putative, LINE subclass	0	0	0	0	0	0	0.53	1.22	0.62	0	#DIV/0!	0.901061
siR297762	CGGGATCACCATGCAGTTAGACTA	0	0	0	0	0	113.671	83.1709	0	0	0	LOC_Os11g11980.1	expressed protein	3.12	1.19	0	0.99	1.25	6.39	8.33	2.43	0.62	0.63	#DIV/0!	0.900942
siR46078	AATCTTTGATGTTTGGTTGGTTGC	2.9476	3.53454	0.439418	0	0	17.1108	13.9045	2.78932	4.40612	1.51871	LOC_Os02g33320.1	RNA recognition motif containing protein, putative, expressed	6.04	2.37	2.37	0	2.8	20.87	24.8	11.55	7.7	1.57	0.567613	0.900599
siR503670	TCTAAATGGCTGAATCGACTGCTT	0	0	0	0.0858545	0	26.3111	20.8994	0	0	2.67583	LOC_Os08g13390.1	expressed protein	8.12	3.56	3.26	3.65	3.74	18.32	19.49	4.86	9.86	3.13	-0.22245	0.900323
siR560265	TGTGGTTCAAGGCGATGTCGGCGT	5.61447	0	0.263651	0	0	33.9636	20.0463	11.9814	4.34963	0.289279	LOC_Os01g03950.1	glycosyl hydrolase, family 31, putative, expressed	2.92	1.02	2.07	1.33	5.61	51.12	8.33	10.33	1.23	1.57	0.0938094	0.900066
siR484756	TCATCTCTCTTTCACTCTTGGCAT	0	0	0	0	0	0	10.407	0	0	0	LOC_Os11g26150.1	expressed protein	3.54	5.76	0.89	3.32	5.61	5.96	11.87	1.22	4	1.88	#DIV/0!	0.899948
siR510466	TCTGAGGGATGGGAGTACGGTGAT	0	1.20325	0	0	0	41.9601	21.1553	12.8055	0	0	LOC_Os11g35410.1	expressed protein	0.83	0.51	0	0	0.93	4.69	4.61	2.74	0	0	0.0707414	0.89984
siR471721	TATCGTCCCGAAGCTGTGCGGTCA	0	0	0	0	0	15.4771	13.7339	0	0	1.44639	LOC_Os07g10630.1	expressed protein	3.54	0.85	0	0	1.56	24.07	38.44	7.29	1.23	0	#DIV/0!	0.899572
siR56040	ACACAAACGATAGAGAGATGACGG	0	0	0	0	0	38.5208	0	0	0	0	LOC_Os06g14530.1	expressed protein	1.46	0.34	0	0	3.43	28.33	13.82	4.26	1.85	1.57	#DIV/0!	0.899496
siR496129	TCCTGTTGCAAATCTTGAAGACAA	1.96506	1.88007	0	0	0	17.7987	12.0278	7.22688	2.71146	1.15711	LOC_Os07g45620.1	retrotransposon protein, putative, Ty3-gypsy subclass	0.62	0.51	0	0	0	1.28	0.35	0	0	0	0.995349	0.899206
siR241237	CATGAAGTCTAATGTAGTAGCATA	15.5801	0	0	0	0	16.6809	20.3875	17.4333	10.4504	5.71325	LOC_Os06g50900.1	expressed protein	34.58	20.35	4.14	5.97	6.54	255.61	385.87	152.28	98.27	18.47	0.868358	0.899162
siR279671	CGACGACGAGCAACCCAAAACCAC	19.3699	13.6117	0	0	0	126.826	71.5697	56.8641	29.5436	0	LOC_Os09g32440.1	endonuclease/exonuclease/phosphatase family domain containing protein, expressed	0.42	0.34	0	0	0	5.54	2.3	0.61	0.92	0.63	0.996251	0.898799
siR36149	AAGGTGAAGAACAACGAGTGCACC	0	0	0	0	0	10.576	0	9.19208	0	0	LOC_Os07g31260.1	expressed protein	0.83	0	0	0	0.93	2.56	0	1.52	0	0.94	#DIV/0!	0.898742
siR555773	TGTCAGTACTGGGAAAATGGCCTT	2.45633	0	0	0	0	14.9612	0	0	0	0	LOC_Os09g23740.1	1-phosphatidylinositol-4-phosphate 5-kinase/ zinc ion binding protein, putative, expressed	3.75	1.36	2.37	0	1.56	27.9	14	5.78	6.78	1.25	0.78664	0.898707
siR207640	CAACAGAAAAAATGGAGGGACTAA	4.35121	4.06096	0	0	0	10.662	8.01853	5.70543	3.44581	1.51871	LOC_Os05g41530.1	ZOS5-11 - C2H2 zinc finger protein, expressed	11.46	7.97	6.22	6.3	9.03	27.69	28.35	25.53	9.86	7.2	0.662554	0.898087
siR181794	ATGAGCAGTAAGTCAGGAACACAA	5.89519	0	0	0	0	0	18.6815	18.7011	4.97101	0	LOC_Os05g08950.1	phosphoribosyl transferase, putative, expressed	8.33	7.63	2.07	7.3	4.05	9.59	17.01	15.81	8.32	2.19	0.509956	0.897573
siR101139	AGAACACCTGATGCTGATAAGATG	0	3.83535	0	0	0	35.0814	26.7	0	0	0	LOC_Os02g37050.1	phosphatidylinositolglycan class N family protein, expressed	7.5	4.92	2.96	0.66	5.3	18.32	23.39	6.99	10.17	7.51	0.141168	0.897565
siR337272	CTTTGGGCTGTGATCAGGGTGCAT	0	0	0	0	0	0	12.5396	0	0	0	LOC_Os07g35690.2	TKL_IRAK_DUF26-lc.3 - DUF26 kinases have homology to DUF26 containing loci, expressed	0	0.34	0	0	0.93	0.64	1.42	0	0	0	#DIV/0!	0.897348
siR48641	AATGTAGTTGTGGTGGTGTAATGT	0	0	0	0	0	11.9518	5.45943	5.13489	0	0	LOC_Os01g12830.2	erythronate-4-phosphate dehydrogenase domain containing protein, expressed	1.04	1.19	0	0.66	0.93	4.26	4.07	2.43	0.62	0.94	#DIV/0!	0.897227
siR321073	CTCTGAACTGAAAAGATGGTGCTC	2.9476	0	0	0	0	12.9836	9.80991	0	0	2.09727	LOC_Os04g51090.1	tRNA-splicing endonuclease positive effector-related, putative, expressed	1.67	2.03	2.07	0	0	31.31	14.17	6.69	6.16	3.13	0.270871	0.897045
siR34411	AAGGAGATCAAGTTGAAGGAGGCG	0	0	0	0	0	50.2146	0	0	0	0	LOC_Os12g32650.1	expressed protein	2.29	1.36	2.96	1.33	3.74	8.95	3.37	4.86	1.23	2.82	#DIV/0!	0.896669
siR241387	CATGACGGTAAGTGGGGATGTGTA	34.5992	15.7174	5.53667	0	0	74.634	83.0003	37.4657	38.4688	8.96763	LOC_Os02g19550.1	lectin-like receptor kinase, putative, expressed	0	0	0	0	0.93	0.64	0.53	0	0	0	-0.428154	0.896452
siR473310	TATGGATAGATGGCACTGGTATGT	15.7907	6.24185	1.93344	0.515127	0	40.5844	25.6764	14.2002	9.15118	2.9651	LOC_Os07g46460.1	ferredoxin-dependent glutamate synthase, chloroplast precursor, putative, expressed	22.5	13.23	6.51	4.97	12.46	42.81	45.89	29.18	19.72	12.52	0.885159	0.896309
siR519355	TGAAGCTGGAGCTGTGCCATATAG	0	0	0	0	0	10.49	4.52109	0	0	0	LOC_Os10g39900.1	glycosyltransferase family protein 1, putative, expressed	20.2	9.66	4.74	2.32	21.18	73.27	55.63	33.44	28.65	5.95	#DIV/0!	0.896254
siR140709	AGTACGGGTATGAATGAAGTGGCG	24.4229	11.7317	3.95476	0	0	42.906	55.362	23.2021	0	5.49629	LOC_Os11g38140.1	OsFBDUF58 - F-box and DUF domain containing protein, expressed	5.62	3.39	1.18	2.98	3.11	12.14	14.53	10.64	6.78	2.5	0.780517	0.896087
siR563842	TGTTTCAAAGATGGATGCTATGAC	0	0	0	0	0	20.0342	12.369	5.45186	4.40612	0	LOC_Os02g17304.1	resistance protein, putative, expressed	0.42	0.51	0	0	1.87	5.33	1.95	1.52	2.46	0	#DIV/0!	0.896072
siR364410	GATAACAGTGGGAGCAAGATGACG	2.10543	0	0	0	0	30.0084	11.8572	10.0796	2.88093	0	LOC_Os07g12470.1	expressed protein	1.87	0.68	0.59	0	0	5.75	2.48	3.04	2.46	2.82	0.908633	0.895893
siR373027	GATTTGTTTGGTTGGTTGCGAGGG	0	0	0	0	0	16.079	0	0	0	0	LOC_Os10g09930.1	expressed protein	22.5	15.43	25.16	5.97	13.08	106.08	52.26	51.98	48.06	18.47	#DIV/0!	0.895571
siR59144	ACACTGATGGAAGCAAGGAGCAAA	9.47441	0	0	0	0	0	31.0505	0	0	0	LOC_Os09g27240.1	mitochondrial carrier protein, putative, expressed	2.92	3.39	4.14	10.94	5.92	12.35	26.22	8.51	2.77	1.25	-0.434821	0.895071
siR264732	CCGGCGGCACTAATGACAGAGGAA	0	0	0	0	0	0	25.6764	11.7278	0	0	LOC_Os12g14150.1	expressed protein	0	0	0	0	0	0	0.35	0	0	0	#DIV/0!	0.894691
siR539445	TGCTCTGAAGGGTATTAGTGTGAT	1.75452	1.27845	0	0	0	11.6078	5.54473	4.43756	1.92062	0	LOC_Os08g38440.1	GRAM and C2 domains containing protein, putative, expressed	1.87	2.37	1.48	2.32	3.43	7.03	6.56	4.26	3.7	1.57	-0.260876	0.89462
siR329315	CTGTTGTGTGGGGATGGTAGGATA	9.8955	0	4.56995	0	0	0	0	0	10.2245	4.26686	LOC_Os12g32200.1	expressed protein	13.33	11.53	25.46	27.86	96.56	0	1.42	7.9	19.72	15.65	-0.416769	0.894119
siR198169	ATTGCACTTGCAGGGCATGTAGCA	0	0	0	0	0	0	17.3166	0	4.18017	0	LOC_Os03g54084.1	phytochrome C, putative, expressed	1.87	1.7	0.89	1.66	7.16	8.52	15.59	4.26	5.24	4.07	#DIV/0!	0.893876
siR103703	AGAATCGAACTGTGCATCAACTAG	11.9307	0	0	0	0	26.569	37.9601	0	0	0	LOC_Os10g03570.1	RGH1A, putative, expressed	0	0	0	0	0	2.34	1.59	0	0	0	#DIV/0!	0.893539
siR325798	CTGCTGAATGAGAAGATGGATGGG	3.57922	0	0	0	0	15.1332	8.87157	6.52955	3.72826	0	LOC_Os03g58650.2	expressed protein	15.41	9.66	0.89	2.32	0.93	44.09	46.24	32.83	20.64	6.26	0.827344	0.893523
siR20093	AACCGACAAGAAGACACATGATGG	4.84248	2.40649	0	0	0	20.3782	14.8428	10.3966	4.06719	1.08479	LOC_Os02g21300.1	transposon protein, putative, unclassified, expressed	0.42	0.68	0.59	0	0	0.43	0.35	0	0	0	0.437254	0.893454
siR187723	ATGGTAATTGTATTGATCTGTGGA	0	8.12192	0	0	0	32.158	38.9837	0	0	0	LOC_Os04g41260.1	amine oxidase, flavin-containing, domain containing protein, expressed	22.7	15.43	12.73	4.97	20.25	57.09	58.11	37.39	23.41	12.21	0.017242	0.893355
siR398601	GGAAAAAGGACAACGAGAATGGCC	0	8.64834	0	0	0	38.6068	0	0	0	0	LOC_Os10g13694.1	expressed protein	0.42	0.68	2.07	0	1.25	2.98	1.24	0.91	0	0	-0.142025	0.893162
siR129088	AGGACAGGAACTGCATGCATTGGA	0	9.32517	0	0	0	108.512	71.5697	56.8641	0	0	LOC_Os07g44210.1	SNF2 family N-terminal domain containing protein, expressed	24.16	12.55	15.99	8.62	19.31	66.25	66.61	44.38	36.04	15.65	-0.333372	0.892923
siR115084	AGATGTTTGCATATGGTCGTCTGG	131.238	68.7355	0	0	0	211.778	243.968	59.5901	124.671	13.813	LOC_Os09g28810.1	RNA recognition motif containing protein, putative, expressed	2.92	1.19	4.14	2.65	9.03	14.48	19.49	6.69	3.39	2.82	-0.467281	0.892563
siR164336	ATCACACGTTGGTCAGTTTGGTAA	16.7732	0	0	0	0	72.7424	74.1288	33.2817	25.7589	9.90779	LOC_Os03g12430.1	PPR repeat containing protein, putative, expressed	12.08	6.27	3.55	4.64	1.87	19.38	21.08	16.72	6.16	6.57	0.912566	0.892318
siR555330	TGTCAAAGTAGAATGGAGGAGGTT	0	0	0	0	0	23.2156	0	0	0	0	LOC_Os02g43840.1	ethylene-responsive element-binding protein, putative, expressed	1.46	1.19	0.59	0	0.62	2.77	1.95	1.52	1.23	1.25	#DIV/0!	0.892067
siR128946	AGGACAAGATAGCAGAAATGGTGG	0	0	0	0	0	371.622	260.602	0	92.1897	0	LOC_Os12g40010.2	expressed protein	1.46	1.02	0.89	0	1.25	15.12	8.33	5.17	1.85	2.19	#DIV/0!	0.891804
siR542347	TGGACAAATAAGGAGAACTGCTAT	0	4.81299	0	0	0	16.6809	15.2693	10.2064	0	0	LOC_Os08g21879.1	expressed protein	1.04	1.19	0.59	0.99	0.62	12.35	18.07	5.47	1.85	1.57	0.636301	0.891691
siR350642	GACGAATGTAGTAGAAGTAACGGA	3.2985	1.57926	0.527302	0	0	15.3911	13.9898	12.6153	5.36643	4.26686	LOC_Os01g57280.3	rp1, putative, expressed	0.42	0.68	1.48	0	1.56	3.41	2.66	1.52	0.92	0.94	-0.326445	0.89114
siR297762	CGGGATCACCATGCAGTTAGACTA	0	0	0	0	0	113.671	83.1709	0	0	0	LOC_Os09g28110.1	hydroxyproline-rich glycoprotein family protein, putative, expressed	6.25	6.95	4.44	1.99	4.98	15.34	15.06	11.25	12.94	13.15	#DIV/0!	0.891119
siR116740	AGCAAGTGGTATTTTTCTGATGGG	0	0	0	0	0	0	15.4399	0	0	0	LOC_Os04g51130.1	expressed protein	3.96	3.56	2.96	2.98	1.56	2.56	7.09	3.95	4	1.88	#DIV/0!	0.890956
siR445318	GTTTTACCTGTGGAGTGGAGATGA	0	0	0	0	0	24.5914	0	0	0	0	LOC_Os01g54300.1	OsMan02 - Endo-Beta-Mannanase	0	0.51	0	0	0	5.11	0.53	2.43	0	0	#DIV/0!	0.890333
siR91973	ACTCCAAGTAGATAGAACAAGTTG	0	3.45934	0	0	0	0	16.4636	12.235	4.40612	0	LOC_Os11g37700.1	pleiotropic drug resistance protein, putative, expressed	3.54	1.53	2.96	1.99	3.74	7.67	17.36	16.72	3.08	2.19	-0.708906	0.890282
siR130927	AGGATAGAAGAGGCGCTACTCGTA	0	0	0	0	0	17.8846	11.7719	9.38226	0	0	LOC_Os01g14850.1	MFS18 protein precursor, putative, expressed	34.37	20.18	8.59	15.26	27.72	1377.31	445.39	218.24	40.05	10.33	#DIV/0!	0.89019
siR509861	TCTGAAAGTTGAACTAGTGTGCAG	4.63194	0	0	0	0	29.7504	20.3022	15.1511	4.12368	0	LOC_Os02g38780.2	protein phosphatase 2C containing protein, expressed	2.92	4.07	2.07	0.66	3.11	8.52	9.39	8.21	4.93	3.13	0.154503	0.890006
siR353343	GACGGCAACAAGTAAGCTACTCAC	15.9311	6.69306	1.31825	0	0	7.30863	10.3217	5.45186	8.0214	2.38655	LOC_Os11g01550.1	DUF260 domain containing protein, putative, expressed	2.71	1.02	0	0	1.25	6.18	14.53	3.34	4.62	0.63	0.859456	0.889946
siR278454	CGACAGTTGATTTGCGCGGACCAT	0	0	0	0	0	20.0342	15.184	7.79742	0	2.09727	LOC_Os01g14590.1	pathogen-related protein, putative, expressed	0.42	0	0	0.66	2.49	3.2	1.42	0.61	0.62	0	#DIV/0!	0.889934
siR542604	TGGACATGTTCAGCATTGGAAGGC	4.35121	3.08332	0	0	0	20.1202	14.1604	10.3966	6.10079	1.95263	LOC_Os05g33390.1	cation-transporting ATPase, putative, expressed	34.16	17.63	13.62	3.98	19.31	36.85	33.66	32.52	31.11	20.66	0.779697	0.889852
siR193122	ATTAGAGATTTAGAGTAAACCGGT	0	0	0	0	0	0	52.547	30.112	19.6581	0	LOC_Os10g13810.1	glycosyltransferase family 43 protein, putative, expressed	18.12	9.16	5.92	9.62	3.43	11.08	21.79	12.16	10.17	6.26	#DIV/0!	0.889282
siR232313	CAGGTGGAAGAAGACGAAGAGTGG	6.597	3.45934	0	0	0	43.5938	19.8757	17.8136	4.97101	1.73567	LOC_Os03g01170.1	transporter family protein, putative, expressed	1.04	1.19	1.78	0.66	0	5.75	3.19	4.86	1.54	0	0.202339	0.889174
siR108718	AGAGACCTACTAGACTAGTACGCC	0	0	0	0	0	50.3866	0	0	0	0	LOC_Os07g05570.1	ERD4 protein, putative, expressed	0	0	0	0	0	1.49	0.35	0.61	0.62	0	#DIV/0!	0.88885
siR525198	TGAGATTAATGGAGATGAAGATGA	4.70212	0	0	0	0	0	12.5396	0	0	0	LOC_Os03g53700.1	PHD-finger domain containing protein, putative, expressed	32.08	18.14	20.13	6.96	11.84	48.57	87.87	56.54	39.12	29.11	0.836805	0.888794
siR589203	TTGGTGTGGAGACTCAAAGCGGCT	0	0	0	0	0	0	12.9661	0	0	0	LOC_Os03g53700.1	PHD-finger domain containing protein, putative, expressed	32.08	18.14	20.13	6.96	11.84	48.57	87.87	56.54	39.12	29.11	#DIV/0!	0.888794
siR101924	AGAAGAACATTGGGCCGATCATAA	0	0	0	0	0	15.6491	0	9.76263	0	0	LOC_Os02g54910.1	atATG18b, putative, expressed	5	1.87	1.18	0.99	3.11	9.8	5.49	10.94	6.47	5.95	#DIV/0!	0.88879
siR59657	ACAGAACCTTCCAACCAGACCTGC	6.31628	0	0	0	0	43.5938	0	0	0	0	LOC_Os02g38340.1	actin, putative, expressed	26.66	10.34	6.81	15.59	12.46	48.99	33.66	27.96	22.8	19.72	0.906721	0.888708
siR130018	AGGAGAGTATAAAGGGACTATATG	4.91266	2.5569	0	0	0	13.4995	12.9661	6.52955	5.64888	0.578557	LOC_Os10g35550.1	pre-mRNA-processing factor 6, putative, expressed	11.46	11.02	5.03	5.97	7.16	28.12	39.15	22.8	19.41	14.4	0.913797	0.888452
siR525350	TGAGCAGCAACTGGTGGACTACGC	2.03524	0	0	0	0	16.3369	11.4307	5.83222	2.42902	0	LOC_Os05g23420.1	sugar porter, putative, expressed	3.12	3.05	1.18	1.66	2.49	7.67	7.09	5.17	4.93	0.94	0.535137	0.888409
siR133589	AGGCGATGGCACTCCGGTTAGTAT	6.597	6.54266	1.84556	0.257563	0	54.1698	31.5623	29.2879	12.0886	4.0499	LOC_Os03g04480.1	CorA-like magnesium transporter protein, putative, expressed	0.62	0.85	0	0.66	1.56	4.05	0.89	0.61	0.62	0	-0.19378	0.888254
siR431718	GTGAGGCAGTGGTAGGCATAAGGA	0	0.977638	0	0	0	0	12.2837	0	0	0	LOC_Os01g70680.1	DEF1 - Defensin and Defensin-like DEFL family	0.42	0	0	0	0	0.85	386.04	184.5	61.31	0	-0.25	0.887929
siR31938	AAGCATGAGAAGAACAGTGTAACA	0	1.88007	0	0	0	12.9836	0	12.4886	0	0	LOC_Os04g55690.1	CCB4, putative, expressed	6.04	2.37	1.48	0.99	1.25	16.19	6.2	10.03	5.85	4.07	-0.0150078	0.887926
siR462384	TAGAGCATCTGTAGCGTTGGGTTG	0	0	0	0	0	23.9035	18.3403	0	0	0	LOC_Os01g11952.1	histone-lysine N-methyltransferase ATX5, putative, expressed	8.54	6.61	3.85	4.64	9.34	42.81	24.45	20.06	7.7	8.45	#DIV/0!	0.8878
siR46347	AATGAATTGAAGGATGGTGATCGA	0	0	0	0	0	11.4359	0	0	0	0	LOC_Os02g56040.1	chaperone protein dnaJ, putative, expressed	13.12	4.92	3.55	0.66	1.87	41.75	13.82	22.8	9.55	4.38	#DIV/0!	0.887704
siR163646	ATCAACTAGTAGACAAACATGCAG	0	0	0	0	0	134.565	0	0	0	0	LOC_Os07g46810.1	retrotransposon protein, putative, unclassified, expressed	0	0	0	0	0.93	3.2	1.42	1.22	0	0.63	#DIV/0!	0.887172
siR135096	AGGGAGCTAGGGATGTATGGTCAT	0	0	0.175767	0	0	21.238	10.0658	0	0	0	LOC_Os06g37670.1	S-locus-like receptor protein kinase, putative, expressed	0.83	0	0	0	0.62	1.07	0	0	0	0	-0.401294	0.887004
siR17659	AACATCACGATCAATCAGGAACTG	2.59669	1.80487	0.439418	0	0	15.993	16.2077	9.88941	5.08399	0	LOC_Os01g62840.1	mannose-1-phosphate guanyltransferase, putative, expressed	16.66	11.7	8.29	10.61	9.97	35.57	55.45	18.85	13.25	8.76	0.848787	0.886783
siR462924	TAGATGCAGAACTAGTTAAGGGTG	0	0	0	0	0	13.7574	0	0	0	0	LOC_Os02g10540.1	ribosomal protein L7/L12 C-terminal domain containing protein, expressed	14.58	9.33	17.17	11.28	9.97	35.79	25.51	17.63	23.1	17.53	#DIV/0!	0.886332
siR131987	AGGATTTGCTCTTGTTTGATCAGT	0	0	0	0	0	69.9909	0	0	0	0	LOC_Os05g34000.1	POT family protein, expressed	0	0	0	0	0.93	1.49	0.71	0	0	0	#DIV/0!	0.885844
siR296838	CGGCTAGCAGTAGAGGCGACCTTC	8.28134	5.56502	0	0	0	33.8776	24.4821	25.2307	0	7.88284	LOC_Os05g01440.1	phosphoribosylformylglycinamidine synthase, putative, expressed	0.42	0	0	1.99	1.87	2.34	0.71	0.91	0	0	-0.537247	0.885803
siR444234	GTTTCATTGTGGTCATCGTCGTAC	2.66687	1.42886	0.527302	0	0	9.45823	10.407	5.32507	2.65497	1.22943	LOC_Os04g11530.1	methyl-CpG binding domain containing protein	0	0	0	0	0	1.28	0.89	0	0	0	#DIV/0!	0.885368
siR225777	CAGAAATAAGTGATAGGACAACAT	0	0	0	0	0	33.7057	28.7473	17.1163	0	4.70078	LOC_Os10g35730.1	pentatricopeptide repeat domain containing protein, putative, expressed	0.83	1.87	0	0.66	2.49	10.44	14.88	6.38	2.77	0	#DIV/0!	0.885122
siR186266	ATGGAGCTCGAGCAAGAATGTGGT	0	0	0	0	0	0	94.431	95.4709	0	0	LOC_Os06g38700.1	retrotransposon protein, putative, unclassified, expressed	0	0.34	0	0	0	0	2.13	0.91	0	0	#DIV/0!	0.884633
siR97939	ACTTCTTTAGGCAGTCGGCACGAC	0	0	0	0	0	0	11.0042	0	0	0	LOC_Os07g09010.1	nodulin, putative, expressed	17.7	15.94	8.29	4.64	1.87	30.03	58.29	31.92	12.63	16.28	#DIV/0!	0.884612
siR525341	TGAGCAGAATAGAAAGGAACCACC	13.3344	7.21948	0	0	0	79.5351	43.4195	0	13.0489	0	LOC_Os08g36760.1	remorin C-terminal domain containing protein, putative, expressed	2.71	0.51	0.59	1.33	0.62	16.19	5.14	4.56	6.47	1.57	0.718458	0.884539
siR339604	GAAAGCGAGGCAGTACGGTTCTGA	4.28103	2.03048	0	0	0	15.1332	11.7719	5.19828	2.31604	0.506237	LOC_Os08g21879.1	expressed protein	1.04	1.19	0.59	0.99	0.62	12.35	18.07	5.47	1.85	1.57	0.627972	0.884053
siR522474	TGACGACAACTACTACGGACGGTA	7.08827	4.51218	1.84556	0	0	20.4642	23.4585	11.601	8.58629	2.67583	LOC_Os02g32200.1	thioesterase family protein, putative, expressed	5.83	2.54	2.66	4.64	1.56	15.98	12.58	8.51	6.16	6.26	0.530711	0.883963
siR366458	GATCATTTTTTCGTTCGCTCGTGT	1.61416	0.75203	0.351534	0	0	11.6938	11.516	2.47235	2.14657	0.216959	LOC_Os03g45990.1	expressed protein	0.83	0.85	1.18	0	0	4.9	3.01	2.13	0	0	0.576054	0.883843
siR307929	CTAAGAAAGTAAGAAAAGGGCGGA	0	0	0	0	0	37.575	0	0	0	0	LOC_Os01g17000.1	expressed protein	1.46	0.51	0	0	0.93	9.16	2.66	4.86	3.08	0.63	#DIV/0!	0.883767
siR177703	ATCTGGACAGAGGAAGAGGACAGG	6.9479	0	0	0	0	0	13.6486	0	0	0	LOC_Os07g33340.1	DEAD-box ATP-dependent RNA helicase, putative, expressed	7.29	3.9	4.14	1.99	12.77	20.24	35.61	12.16	16.33	6.26	0.16825	0.883577
siR485406	TCATGGCCAACAGAGCAAAAGATG	2.9476	0	0	0	0	12.6396	12.1131	10.5867	3.33284	1.59103	LOC_Os07g09600.1	vesicle-associated membrane protein, putative, expressed	95.6	68.5	20.43	25.87	9.34	109.27	145.45	160.18	56.68	39.13	0.789645	0.883541
siR418195	GGTTTCATTGTGGTCATCGTCGTA	4.84248	3.30893	0	0	0	27.0849	33.0978	6.46616	7.23056	2.82047	LOC_Os05g50640.1	transposon protein, putative, unclassified, expressed	2.08	1.36	0	0.99	4.67	8.52	13.11	1.82	7.39	2.5	-0.0162577	0.883541
siR139726	AGGTTTCAGGCGCTAAGTAGGCAG	0	0	0	0	0	23.3016	18.0843	0	0	0	LOC_Os09g24990.1	CAF1 family ribonuclease containing protein, putative, expressed	1.04	0.68	1.78	1.66	2.18	1.7	2.3	0.61	0.62	0.94	#DIV/0!	0.883421
siR177703	ATCTGGACAGAGGAAGAGGACAGG	6.9479	0	0	0	0	0	13.6486	0	0	0	LOC_Os03g40720.1	UDP-glucose 6-dehydrogenase, putative, expressed	0.42	0.34	0	0	0	0.43	1.42	0	0	0.63	0.71325	0.883212
siR292994	CGGAATGAGCAGAATAGAAAGGAA	0	0	0	0	0	120.463	0	0	0	18.2245	LOC_Os02g44980.1	transmembrane amino acid transporter protein, putative, expressed	21.66	12.04	27.83	23.88	45.17	218.76	117.28	47.42	45.59	46.33	#DIV/0!	0.883172
siR336955	CTTTGAACATGTAGTTACCGAGCT	0	3.83535	0	0	0	19.9483	16.1224	10.3332	3.78475	3.10974	LOC_Os01g66130.1	armadillo/beta-catenin repeat family protein, putative, expressed	3.54	3.22	1.48	1.33	0	15.12	7.97	10.33	4	4.07	0.499586	0.882971
siR421669	GTAGCTACTGAAAGATGGGGACTA	0	0	0	0	0	31.986	23.1173	14.2002	0	0	LOC_Os11g34450.1	14-3-3 protein, putative, expressed	125.6	118.18	75.79	101.49	144.53	420.69	558.25	276.9	138.94	79.19	#DIV/0!	0.882688
siR595331	TTTCATCAGCAGGAGAGGAGAGCT	0	0	0	0	0	20.2062	0	5.76882	0	0	LOC_Os01g11952.1	histone-lysine N-methyltransferase ATX5, putative, expressed	8.54	6.61	3.85	4.64	9.34	42.81	24.45	20.06	7.7	8.45	#DIV/0!	0.882627
siR78794	ACCTTTGAACATGTAGTTACCGAG	5.89519	0	0	0.257563	0	24.0755	20.0463	13.6296	5.81834	5.56861	LOC_Os01g66130.1	armadillo/beta-catenin repeat family protein, putative, expressed	3.54	3.22	1.48	1.33	0	15.12	7.97	10.33	4	4.07	0.618431	0.882118
siR556213	TGTCCAGATTCGTAGTCCAAGGTT	13.1238	0	0	0	0	38.4348	38.6425	19.652	0	7.95516	LOC_Os08g19114.1	expressed protein	40.2	22.72	15.99	11.94	34.26	109.27	133.23	89.06	60.07	29.42	0.708462	0.881398
siR22114	AACGACAGCGGAGAGGTAGCAGTA	7.15845	2.25609	0	0	0	45.4855	33.7802	21.6806	3.84124	0	LOC_Os03g45779.1	expressed protein	0	0	0	0	0	2.13	2.13	0	0	0	#DIV/0!	0.880731
siR207640	CAACAGAAAAAATGGAGGGACTAA	4.35121	4.06096	0	0	0	10.662	8.01853	5.70543	3.44581	1.51871	LOC_Os06g10440.1	gb protein, putative, expressed	11.25	7.63	10.07	9.29	8.72	34.93	46.77	21.88	10.78	1.57	0.0736676	0.880317
siR84713	ACGGATCCGTGGCTTTACAGGAGG	2.24579	0	0	0	0	12.8976	12.4543	4.94471	0	0	LOC_Os08g02850.1	zinc finger family protein, putative, expressed	5.62	2.2	0	0.99	2.18	8.95	7.97	3.95	5.24	2.19	0.901754	0.880257
siR96104	ACTGTCCGTCTGTCAAGCAGCCTA	1.89488	0	0.175767	0	0	12.2957	11.3454	6.78312	2.31604	1.30175	LOC_Os04g46050.1	Alg9-like mannosyltransferase protein, putative, expressed	2.08	1.87	1.18	1.33	0.93	6.6	11.69	5.47	1.54	0.94	0.679893	0.880063
siR483973	TCATCAGAAATTCGGAGGCTTCAT	0	0	0	0	0	11.6938	9.04217	5.13489	2.54199	0	LOC_Os10g22460.1	expressed protein	3.75	2.37	0	0	0	12.35	7.62	8.81	6.78	2.19	#DIV/0!	0.879934
siR541601	TGGAAATAGAAATCATACAGGCAA	18.3172	0	0	0	0	21.6679	19.4492	0	0	0	LOC_Os05g01520.1	ECT protein, putative, expressed	5	4.75	2.37	1.66	1.87	37.7	58.46	20.67	6.47	3.44	0.646833	0.879707
siR232313	CAGGTGGAAGAAGACGAAGAGTGG	6.597	3.45934	0	0	0	43.5938	19.8757	17.8136	4.97101	1.73567	LOC_Os06g28840.1	expressed protein	0	0	0	0	0	1.07	0	0	0	0	#DIV/0!	0.879495
siR232313	CAGGTGGAAGAAGACGAAGAGTGG	6.597	3.45934	0	0	0	43.5938	19.8757	17.8136	4.97101	1.73567	LOC_Os01g10800.1	pentatricopeptide, putative, expressed	0	0	0	0	0.62	1.07	0	0	0	0	-0.378682	0.879495
siR518805	TGAACTTGGCGCGGAAGATCTCAC	7.29881	0	0	0	0	0	0	0	0	11.3542	LOC_Os12g38720.1	expressed protein	9.58	5.93	2.66	7.3	0.93	2.13	5.49	7.6	3.7	13.15	0.688341	0.879325
siR416390	GGTGGCCCAAACTCAGAGACGTAC	0	0	0	0	0	0	10.5776	0	0	0	LOC_Os05g04360.1	protein phosphatase 2C, putative, expressed	35.62	30.35	14.8	8.62	15.26	47.5	108.96	64.44	31.73	20.97	#DIV/0!	0.879317
siR341762	GAACGTTGGTAGCAGCAGTAGCGA	0	0	0	0	0	11.0919	0	4.43756	3.16337	0	LOC_Os04g31730.1	expressed protein	3.33	1.02	0.89	0	0	5.54	1.95	4.56	2.16	0	#DIV/0!	0.879017
siR7699	AAAGAAGGCACCTGTCATACTTGC	0	0	0	0	0	38.7787	0	20.7297	0	0	LOC_Os08g10260.1	NBS-LRR disease resistance protein, putative, expressed	1.04	0	0	0	0	1.49	0.35	0.61	0.62	0	#DIV/0!	0.8786
siR118608	AGCAGTTGTAAGCTTCTTCGAACA	16.6329	10.754	0	0	0	79.7071	79.3323	41.3327	26.4367	0	LOC_Os08g02690.1	MA3 domain containing protein, expressed	45.2	24.92	19.24	9.62	23.05	139.52	152.72	144.38	40.36	19.09	0.865821	0.878411
siR101343	AGAACCCACAACCAAAGACTTTCA	0	3.53454	0	0	0	15.1332	0	9.63584	0	0	LOC_Os07g48840.2	Ser/Thr protein phosphatase family protein, putative, expressed	0.42	0	0.89	0	0	0.43	0	0.61	0	0	-0.370441	0.878118
siR101152	AGAACACTGTAGGTGCCGCCAAGC	0	0	0	0	0	20.2062	0	0	0	0	LOC_Os02g32030.1	elongation factor, putative, expressed	479.69	284.69	322.69	144.27	257.29	920.84	502.09	718.86	563.76	534.64	#DIV/0!	0.87791
siR293830	CGGAGAGGGCAAGATAGAGGATGC	0	0	0	0	0	34.3076	28.9179	0	0	0	LOC_Os12g07530.1	splicing factor, putative, expressed	5.42	1.02	2.07	0	3.74	12.57	8.5	6.08	5.85	2.5	#DIV/0!	0.877891
siR139232	AGGTGTTCTGATTTACCGCCGGTG	0	0	0	0	0	21.41	0	0	0	0	LOC_Os05g06110.1	villin, putative, expressed	1.67	0	0	0	0	4.69	2.3	1.52	0	0.63	#DIV/0!	0.877882
siR165416	ATCAGATTTGTGAAGCCGTCAGAA	8.77261	4.51218	1.58191	0	0	20.0342	22.1789	15.4047	6.5527	0	LOC_Os02g17520.1	cytochrome c-type biogenesis protein ccmH precursor, putative, expressed	7.08	9.5	2.66	6.96	6.23	39.62	27.28	17.02	11.4	5.01	0.346577	0.877211
siR340739	GAACAGGAAGTAGCATGAGTAGAG	0	0	0	0	0	56.3194	37.107	0	0	0	LOC_Os02g13870.1	aquaporin protein, putative, expressed	19.16	6.95	8.59	2.65	6.23	358.28	104.88	84.5	45.59	17.53	#DIV/0!	0.877174
siR532727	TGCAGTTGAGTAGTGTTTTGGTAG	6.66718	4.66258	0.615185	0	0	19.9483	12.6249	7.16349	6.38323	2.16959	LOC_Os05g40200.1	inactive receptor kinase At2g26730 precursor, putative, expressed	8.96	6.44	3.55	2.98	2.18	47.29	9.04	12.16	5.55	4.7	0.988783	0.877126
siR499072	TCGATTTCATGAAGACAAAGCGGT	0	0	0	0	0	14.1873	11.6013	7.54385	0	0	LOC_Os09g10770.1	OsTOP6B - Topoisomerase 6 subunit B, expressed	6.87	4.24	6.81	2.65	29.9	58.15	49.25	25.84	28.65	5.32	#DIV/0!	0.876838
siR190414	ATGTGCAAGAGGGGAATGAACGTG	0	0	0	0	0	18.0566	14.5869	0	1.58169	0	LOC_Os04g59510.1	PHD finger family protein, putative, expressed	18.95	9.5	8.88	3.32	13.08	36	22.68	15.2	19.41	8.14	#DIV/0!	0.876421
siR360520	GAGGACAAGATAGCAGAAATGGTG	0	8.42273	0	0	0	72.6564	55.7885	63.3303	28.9787	0	LOC_Os04g48375.1	WD domain, G-beta repeat domain containing protein	0	0.34	0	0	0	1.7	0.71	1.82	0	0	1	0.876315
siR185858	ATGGAACGACAGTGAGGAGAGGCC	8.91297	0	0	0	0	17.7127	13.6486	0	0	0	LOC_Os06g08850.1	cyclic nucleotide-gated ion channel 14, putative, expressed	8.75	5.93	2.37	3.65	5.92	20.66	13.46	10.33	8.93	3.44	0.782064	0.875672
siR60169	ACAGATCGGCATACCTCGCAACCG	7.43917	0	0	0	0	0	10.0658	0	3.61528	0	LOC_Os06g43840.1	protein kinase domain containing protein, expressed	50.2	43.75	17.76	21.23	25.85	85.2	128.8	84.8	97.35	52.9	0.717592	0.875618
siR228137	CAGATTACTTAGCACTTGTTTCAG	5.68465	3.91055	0	0	0	20.4642	14.6722	6.46616	4.12368	1.80799	LOC_Os02g03610.1	ADP-ribosylation factor, putative, expressed	15.21	19.84	5.62	11.94	11.84	27.69	31.18	21.28	17.25	10.02	0.717093	0.875584
siR398041	GCTTGTGAGGCAGTGGTAGGCATA	0.84217	0	0	0	0	10.404	4.9476	3.61344	0	0	LOC_Os02g05430.1	expressed protein	0	1.02	2.66	0	1.87	8.73	5.49	2.13	3.7	0.63	-0.531477	0.875424
siR550392	TGGTACTTCTCTGTTTCTAGGCTT	0	0	0.263651	0	0	13.7574	6.22716	0	3.16337	0	LOC_Os01g12880.1	VHS and GAT domain containing protein, expressed	32.91	17.46	22.2	19.24	52.02	103.74	98.33	49.85	46.21	28.8	-0.256421	0.875419
siR564089	TGTTTGATCAGTATCGGGTGCATA	27.0196	0	0	0	0	50.8165	0	15.0877	30.6169	0	LOC_Os09g37240.1	glutathione S-transferase, C-terminal domain containing protein, expressed	4.58	1.36	1.48	1.99	7.48	4.69	2.66	3.95	4.31	1.57	0.254549	0.875363
siR395202	GCTGCAGGACGGTTGTGAGCGAGG	2.9476	0	0	0	0	23.9895	18.5109	0	0	0	LOC_Os05g03070.1	transporter, putative, expressed	1.87	0.68	0	0	0.62	1.92	1.42	1.22	0.62	0.94	0.904546	0.875249
siR89472	ACTACCTGCAAGAGCTGCATTACC	0	0	0	0	0	0	39.5808	0	0	0	LOC_Os02g10080.1	zinc finger C-x8-C-x5-C-x3-H type family protein, expressed	0	0	0	0	0.62	0	1.24	0	0.62	0	#DIV/0!	0.875
siR571882	TTCAGAAGTGAGAGCAAATGGAAT	0	0	0	0	0	37.9189	0	0	0	0	LOC_Os09g15750.1	proteasome/cyclosome repeat containing protein, expressed	11.66	5.43	5.92	1.99	3.43	28.33	19.49	10.64	11.09	10.33	#DIV/0!	0.874974
siR389822	GCGGGTGTGTCTGAGGGAAAACGG	1.05271	0	0	0	0	12.5536	9.46869	5.89561	0	0.578557	LOC_Os09g10770.1	OsTOP6B - Topoisomerase 6 subunit B, expressed	6.87	4.24	6.81	2.65	29.9	58.15	49.25	25.84	28.65	5.32	-0.160696	0.874943
siR2004	AAAAGACCGAGCTGCACTAGAAGG	0	0	0	0	0	13.3275	9.89521	4.24738	0	0	LOC_Os10g08930.1	S10/S20 domain containing ribosomal protein, putative, expressed	307.22	205.5	384.56	263	419.26	942.35	652.5	752.6	421.43	323.67	#DIV/0!	0.874783
siR234110	CAGTTTGGTAAAGTTAGGATGAAG	0	0	0	0	0	14.1873	0	0	0	0	LOC_Os11g04460.1	calcium-transporting ATPase, plasma membrane-type, putative, expressed	8.12	4.24	6.22	4.97	10.9	92.23	54.74	22.8	24.03	12.52	#DIV/0!	0.874751
siR20310	AACCGATGTGAACCTAGCAGAGAC	0	0	0	0	0	33.7917	0	0	0	0	LOC_Os05g01910.1	pumilio-family RNA binding protein, putative, expressed	10.21	5.93	4.44	4.31	27.41	35.36	20.73	5.78	8.63	5.32	#DIV/0!	0.874611
siR9616	AAAGGCTTGTGAAGATGTTCCCAT	10.7377	0	0	0	0	52.4502	42.3106	23.8994	16.0428	0	LOC_Os05g32610.1	required to maintain repression 1, putative, expressed	1.04	1.02	0	0	1.87	6.18	7.44	5.17	1.23	1.25	0.17854	0.874586
siR51507	AATTGTTACAGGGAGGCTAGAGCA	0	0	0	0	0	120.463	0	0	0	0	LOC_Os01g33080.1	fimbrin-like protein 2, putative, expressed	0.42	0	0	0	0.62	24.28	12.22	8.21	2.77	0.63	#DIV/0!	0.874229
siR175943	ATCTCAGGATTATTTACGATTGGC	9.75514	5.56502	1.40614	0	0	26.1391	24.3115	9.50905	8.69927	3.10974	LOC_Os07g13280.1	RNA recognition motif containing protein, putative, expressed	4.17	6.1	2.07	1.33	2.18	21.51	10.98	9.12	4.62	2.19	0.741172	0.874199
siR561810	TGTTACACATTCAAGAGACCTGAC	0	0	0	0	0	38.0049	35.3157	21.9342	0	0	LOC_Os09g36130.1	expressed protein	3.75	0.51	0	0.66	3.74	10.65	9.74	2.43	3.39	0	#DIV/0!	0.87418
siR515759	TCTTGCTGTATTGATCATGGCGGT	0	0	0	0	0	11.3499	13.9045	5.76882	0	0	LOC_Os09g39970.1	conserved hypothetical protein	0	0	0	0	0	0.43	1.06	0	0	0	#DIV/0!	0.874096
siR103596	AGAATCAATTGGAGGAGGAAACAC	0	0	0	0	0	10.662	8.01853	0	0	0	LOC_Os05g31530.1	disease resistance protein RGA4, putative, expressed	0.83	0.34	0.89	0.66	3.11	6.18	3.01	2.43	0.92	0	#DIV/0!	0.874095
siR201171	ATTTCATGAAGACAAAGCGGTGCC	0	0	0	0	0	12.5536	0	0	0	0	LOC_Os12g36760.1	expressed protein	40.41	21.87	20.43	7.3	27.41	129.3	67.32	80.55	47.13	34.12	#DIV/0!	0.874077
siR484018	TCATCAGTAACAGGCTCAGATCAT	5.75483	0	0	0	0	22.2698	16.9754	9.82602	0	0	LOC_Os04g52960.1	nucleolin, putative, expressed	25.2	4.24	9.77	3.32	28.35	33.66	32.6	19.45	22.18	17.53	0.521571	0.873998
siR16664	AACACTGTGGAAGAGTTCGTAAAG	2.24579	1.50406	0	0	0	7.13666	13.478	7.10009	2.65497	1.59103	LOC_Os05g47670.1	zinc finger, C3HC4 type domain containing protein, expressed	10	5.6	6.22	3.32	5.61	14.91	29.94	19.15	18.18	9.08	0.762031	0.873987
siR247867	CCAAGACTTGCATGAAATTAGCAT	0	0	0	0	0	47.5491	38.3866	0	0	0	LOC_Os02g10400.1	expressed protein	0.42	0	0.59	1.33	2.8	5.11	2.3	1.52	1.23	0.63	#DIV/0!	0.873739
siR177068	ATCTGAAACAGCTCGGTAACTACA	0	0	0	0	0	66.7235	0	0	0	0	LOC_Os02g50270.1	ankyrin repeat-containing protein, putative, expressed	20.2	10.34	21.32	3.32	19.31	51.97	35.61	23.1	28.34	18.47	#DIV/0!	0.87373
siR259563	CCGAACTGACAATTCTGCTGGCAG	0	0	0	0	0	26.741	22.3495	10.7769	7.90843	0	LOC_Os05g43582.1	tRNA methyltran, putative, expressed	1.67	2.2	1.78	1.99	4.67	6.18	9.39	4.56	2.16	0.63	#DIV/0!	0.873455
siR238671	CATCCTCCTCCTCGTCGACATTGT	1.40362	1.35365	0	0	0	18.7445	11.3454	3.42326	1.80764	0.506237	LOC_Os03g02960.1	nascent polypeptide-associated complex subunit alpha, putative, expressed	11.87	10.68	4.74	2.32	1.56	63.9	63.6	47.42	23.1	27.55	0.966971	0.873016
siR172761	ATCGACAGTTGATTTGCGCGGACC	2.10543	0	0	0	0	14.3593	13.478	5.76882	2.76795	0	LOC_Os01g14590.1	pathogen-related protein, putative, expressed	0.42	0	0	0.66	2.49	3.2	1.42	0.61	0.62	0	-0.159198	0.872524
siR343607	GAAGCAGTGATCTGGTGTAGTTGT	4.35121	1.50406	0.439418	0	0	26.483	17.4019	9.12869	5.87483	2.02495	LOC_Os08g09190.1	auxin efflux carrier component, putative, expressed	17.29	8.65	5.33	5.97	9.34	28.76	33.66	16.72	15.1	6.57	0.912029	0.872398
siR351180	GACGACGGAGGATGATGGCTGCAG	8.28134	0.526421	0.175767	0	0	34.6515	20.4728	6.52955	1.75115	0.0723196	LOC_Os05g49990.2	expressed protein	1.46	0.34	0	0	0.62	5.33	2.66	3.34	0	0	0.902594	0.872358
siR479024	TCACAATAGAATGGCAAGAGCATC	12.0711	0	0	0	0	0	24.3968	0	0	0	LOC_Os06g17970.1	NBS-LRR disease resistance protein, putative, expressed	0	1.7	0	0.99	0	2.77	5.85	0	2.16	0.63	-0.38643	0.87216
siR367086	GATCGATCTCAAGCGTTGGAAGCA	2.17561	0.75203	0.439418	0.0858545	0	11.5218	11.0042	5.76882	1.75115	0.289279	LOC_Os08g44230.1	zinc finger family protein, putative, expressed	13.12	10	0.89	0.99	4.05	34.29	32.78	35.87	7.7	3.76	0.846989	0.872077
siR1544	AAAACGACAACCAGCTTAGAGCAT	8.00062	4.36177	0.439418	0	0	49.4407	48.1965	25.4843	8.41683	1.44639	LOC_Os01g02320.1	protein kinase domain containing protein, expressed	1.04	1.19	0.59	0.66	1.25	5.33	9.57	4.86	2.46	1.25	0.384544	0.871952
siR524035	TGACTGGTGATCCGACGGTTCAAA	3.85995	1.95528	0	0	0	11.2639	10.0658	0	4.80154	1.44639	LOC_Os09g06499.1	sulfate transporter 4.1, chloroplast precursor, putative, expressed	8.75	8.14	3.26	3.32	0.62	23	30.65	11.55	11.71	6.57	0.897219	0.871908
siR338627	GAAAAGGAGAACCAGGTGGCGACG	0	0	0	0	0	13.6714	6.39776	2.66253	0	0	LOC_Os10g34380.1	retrotransposon protein, putative, unclassified, expressed	16.04	11.02	7.99	5.31	15.26	36.42	32.78	24.92	22.49	12.52	#DIV/0!	0.871487
siR34407	AAGGAGAGGAAGAACTGCCGGTGT	29.1952	0	0	0	0	283.747	0	91.6039	0	0	LOC_Os01g68810.1	expressed protein	23.33	10.85	15.39	6.63	8.41	47.93	21.61	25.84	32.66	22.54	0.870585	0.871118
siR25985	AACTGACGGCTAAGATTTGGTGCA	13.8256	0	0	0	0	3.69731	3.75336	0	0	0	LOC_Os09g19900.1	WD domain, G-beta repeat domain containing protein, expressed	13.33	5.6	13.03	8.62	32.71	64.12	52.26	25.84	38.82	13.77	-0.0700858	0.871048
siR152085	ATAAGGAGGGGAAGAGATGTGATG	0	0.902435	0	0	0	0	19.108	6.46616	0	0	LOC_Os11g02750.1	DUF567 domain containing protein, putative, expressed	0.62	0.34	0	0.99	2.49	2.13	4.61	3.34	0	0.63	-0.316917	0.870707
siR485137	TCATGCAAGAAAGAGTGTAGCTAA	0	0	1.58191	0	0	26.655	23.9703	9.63584	4.91452	2.67583	LOC_Os01g63354.1	ELM2 domain containing protein, putative, expressed	7.71	4.92	4.74	0.99	7.79	24.07	22.32	15.81	16.64	5.32	-0.0983661	0.870661
siR129970	AGGAGAGAGAATGGTATGGGCCCA	0	0	0	0	0	16.8528	8.61566	0	0	0	LOC_Os01g25600.1	tetratricopeptide repeat domain containing protein, expressed	1.87	0.85	0.89	0.66	0.62	12.14	4.25	4.56	4	0.94	#DIV/0!	0.870319
siR140822	AGTACTGTATAAGCCAAAGTGGTA	4.56176	0	0	0	0	12.1237	13.5633	10.3966	5.30994	0	LOC_Os06g18830.1	AGC_PVPK_like_kin82y.13 - ACG kinases include homologs to PKA, PKG and PKC, expressed	6.87	3.05	1.18	0	1.87	14.27	9.74	6.99	6.16	0.94	0.90762	0.870086
siR33502	AAGCTGAAGCTGGACTTGTTGTCG	2.10543	0	0	0	0	23.5596	25.9323	7.16349	1.29924	0	LOC_Os02g19200.1	OsFBX46 - F-box domain containing protein, expressed	4.58	2.71	4.14	0.99	0	12.99	11.16	9.42	8.01	4.38	0.593524	0.870053
siR130048	AGGAGATATAAGCAGTTGGATGGT	0	0	0	0	0	16.4229	0	0	0	0	LOC_Os10g35180.1	white-brown complex homolog protein 11, putative, expressed	0.42	0.51	0	1.66	1.56	45.58	23.92	0.91	1.23	1.88	#DIV/0!	0.86996
siR547385	TGGCTCCGTGCTTGATTGTTGGTC	13.966	12.1077	0	0	0	86.4138	79.5882	39.2407	26.6062	9.11227	LOC_Os01g44110.1	serine/threonine-protein kinase, putative, expressed	6.04	1.7	1.78	1.99	3.11	68.38	29.76	12.77	11.09	4.38	0.546175	0.869832
siR328702	CTGTGATAGGGAGAGGGAAATCAG	0	0	0	0	0	17.3687	0	0	0	0	LOC_Os01g52304.1	NB-ARC domain containing protein, expressed	3.33	0.85	2.07	2.65	3.43	13.85	9.04	3.65	4.93	4.07	#DIV/0!	0.869704
siR509943	TCTGAACTGAAAAGATGGTGCTCT	4.49157	0	0	0	0	37.9189	22.8613	15.4047	3.21986	2.45887	LOC_Os05g05370.1	hypothetical protein	0	0	0	0	0	2.34	2.3	0	0	0	#DIV/0!	0.869686
siR130356	AGGAGCTGGCTTGCTGGAATTCAT	0	0	0	0	0	14.2733	9.12748	0	0	0	LOC_Os01g03490.1	heavy-metal-associated domain-containing protein, putative, expressed	14.37	16.96	17.47	18.9	15.89	83.93	119.06	8.51	10.78	5.95	#DIV/0!	0.869548
siR360476	GAGGAATGCAGGAAGCAAAATGAG	9.47441	0	0	0	0	31.5561	28.662	0	0	0	LOC_Os03g45990.1	expressed protein	0.83	0.85	1.18	0	0	4.9	3.01	2.13	0	0	0.266917	0.869218
siR105029	AGACATGCTGACACGACTGGATGA	6.597	0	0	0	0	23.5596	26.9559	12.0448	0	0	LOC_Os04g59460.1	expressed protein	0.42	0	0.89	0	0.62	0.64	0.53	0.61	0	0	0.0487541	0.868874
siR320767	CTCTCGTGAGTGTAGCCAAGCAGC	39.8627	24.8922	0	0	0	202.32	0	115.693	49.6536	0	LOC_Os12g30540.1	ubiquitin carboxyl-terminal hydrolase, putative, expressed	70.61	52.22	33.16	11.61	28.97	120.78	99.57	114.59	95.5	77.94	0.934204	0.868488
siR118905	AGCATCAGGCGATGGCACTCCGGT	0	0	0	0	0	12.4677	0	0	0	0	LOC_Os05g11980.1	timeless protein, expressed	0	0	0	0	0	2.34	0.35	0.61	0	1.25	#DIV/0!	0.868061
siR370495	GATGTAGAAAGTAGCAAGAGTGGG	0	0.300812	0	0	0	12.8116	8.27444	6.08579	4.29315	0	LOC_Os10g28710.1	expressed protein	66.65	45.61	9.47	9.29	16.51	139.95	153.6	117.94	106.59	36	0.351885	0.867964
siR51329	AATTGGTTTTGATTGGGTAGCTAG	3.78977	0	0	0	0	16.9388	13.222	4.43756	2.65497	0.433918	LOC_Os07g28940.1	ATGRIP/GRIP, putative, expressed	10.62	4.07	3.55	1.33	7.48	25.35	10.45	6.69	7.7	4.7	0.797636	0.867875
siR100487	AGAAAGACGTCTCATCAACTTTGT	4.21085	0	0	0	0	0	10.5776	0	3.67177	0	LOC_Os05g01320.1	expressed protein	4.79	3.39	5.03	1.99	4.05	13.63	23.03	8.21	10.47	5.01	0.429508	0.867572
siR464554	TAGCTACTGAAAGATGGGGACTAT	0	0	0	0	0	0	14.8428	5.89561	3.78475	0	LOC_Os11g04000.1	hypothetical protein	24.37	3.39	0	0	0	0	77.42	59.58	56.38	2.5	#DIV/0!	0.867392
siR541961	TGGAAGCAAGGAGCAAACAAGCAG	0	0	0	0	0	0	22.0083	0	0	0	LOC_Os12g06740.1	OsFBX440 - F-box domain containing protein, expressed	1.46	1.02	2.37	1.99	4.67	4.26	7.44	2.43	4.31	1.88	#DIV/0!	0.867385
siR128363	AGGAACTGCATGCATTGGAACTAA	19.7208	16.5446	0	0	0	0	55.4473	0	0	0	LOC_Os09g17760.1	expressed protein	16.45	11.02	10.95	2.32	7.79	27.69	38.27	18.85	21.26	15.34	0.748395	0.866331
siR567862	TTAGCACGTAGAGACAATTCACCA	5.75483	0	0	0	0	0	23.9703	0	0	0	LOC_Os01g04110.1	mediator of RNA polymerase II transcription subunit 22, putative, expressed	1.87	2.2	0.59	1.66	1.87	6.82	11.52	3.65	3.7	1.25	0.21023	0.866191
siR443546	GTTGTTGCTCTGGCAAGATATGCA	2.24579	1.80487	0	0	0	12.6396	10.2364	8.11439	4.85803	2.16959	LOC_Os02g56300.1	aminotransferase, classes I and II, domain containing protein, expressed	10.62	7.29	3.55	4.64	7.48	22.79	14.53	21.88	10.17	3.76	0.79248	0.865712
siR442474	GTTGGAATCTGAATATGCAAGGTA	0	0	0	0	0	33.9636	0	0	0	0	LOC_Os12g02500.1	esterase, putative, expressed	2.92	0.68	1.48	0.99	1.87	4.47	2.3	0.91	0	1.57	#DIV/0!	0.865619
siR72348	ACCGACAAGAAGACACATGATGGT	4.84248	1.12804	0.351534	0	0	26.9989	23.7997	16.1654	2.20306	0.433918	LOC_Os02g21300.1	transposon protein, putative, unclassified, expressed	0.42	0.68	0.59	0	0	0.43	0.35	0	0	0	0.329263	0.86548
siR29635	AAGAGAAATGAATAAGATGGACGA	0	0	0	0	0	0	356.228	0	64.7361	10.8479	LOC_Os03g56220.1	stress-induced protein, putative, expressed	3.54	1.19	2.66	0	3.11	12.78	27.28	11.55	7.7	2.5	#DIV/0!	0.865087
siR27876	AAGAAATCAGAAAAGTGGAAATGG	4.07049	2.93292	0	0	0	13.6714	0	0	3.78475	0	LOC_Os03g06350.1	DUF623 domain containing protein, expressed	6.04	2.71	2.07	1.33	0.93	63.9	34.19	28.27	23.1	12.83	0.892019	0.865066
siR34132	AAGGAATATGACAAGTGGGACTGC	0	0	0	0	0	0	0	0	27.1146	0	LOC_Os10g22410.1	yippee zinc-binding protein, putative, expressed	8.75	4.58	0.59	0	0	9.16	4.07	5.17	13.55	4.38	#DIV/0!	0.864725
siR372046	GATTCTTTGTAGACGAGCACAGCG	7.79007	4.88819	1.23037	0	0	25.1933	33.9508	16.8627	14.6871	3.61598	LOC_Os01g16060.1	expressed protein	1.04	0	0.59	0	1.56	2.77	2.48	2.13	0.62	0	-0.00495377	0.863983
siR207322	CAACAAGGCAGAACACAGACCATG	0	0	0	0	0	42.476	36.4246	24.0262	9.20767	5.35165	LOC_Os02g55120.1	translation initiation factor IF-3, putative, expressed	2.92	0.85	0	0.66	5.61	20.02	22.68	6.69	9.86	3.44	#DIV/0!	0.86388
siR395513	GCTGCTGAATGAGAAGATGGATGG	0	0	0	0	0	14.3593	11.0042	9.76263	3.55879	3.25438	LOC_Os03g51580.1	helix-loop-helix DNA-binding domain containing protein, expressed	2.5	1.36	1.78	1.66	3.43	35.36	21.97	7.29	7.39	4.38	#DIV/0!	0.863639
siR35633	AAGGGCGAACGCAACAAGAGGGTC	0	5.79063	0	0	0	0	40.7751	0	0	0	LOC_Os03g37864.1	expressed protein	0.42	2.03	0.59	3.32	3.43	7.24	11.16	2.74	3.7	2.82	0.0280024	0.863515
siR147011	AGTGTAGATAGACCAAAGCTCAAG	0	2.93292	0	0	0	41.1003	29.0032	22.1878	0	0	LOC_Os09g11380.1	conserved hypothetical protein	0	0	0	0	0	0.64	0.35	0	0	0	#DIV/0!	0.863494
siR140822	AGTACTGTATAAGCCAAAGTGGTA	4.56176	0	0	0	0	12.1237	13.5633	10.3966	5.30994	0	LOC_Os01g27170.1	potassium transporter, putative, expressed	0	0	0	0	0	0.85	0.53	0.61	0	0	#DIV/0!	0.86349
siR274956	CCTTTGAACATGTAGTTACCGAGC	0	0	0	0	0	39.8105	30.7093	16.6725	7.28705	0	LOC_Os01g66130.1	armadillo/beta-catenin repeat family protein, putative, expressed	3.54	3.22	1.48	1.33	0	15.12	7.97	10.33	4	4.07	#DIV/0!	0.863383
siR474896	TATTCTTGGATTATGATGGCACAC	0	0	0	0	0	11.2639	0	0	0	0	LOC_Os09g02810.1	CCAAT/enhancer-binding protein, putative, expressed	12.29	4.92	11.55	0.99	10.59	24.71	17.01	11.85	18.18	14.4	#DIV/0!	0.863235
siR111579	AGAGTGAATTTTGCAGCAAATGGG	0	4.96339	0	0	0	31.6421	21.2406	15.7216	0	0	LOC_Os05g45270.1	ribosomal L9, putative, expressed	24.58	15.94	17.47	14.92	15.57	61.56	49.61	62.01	34.5	24.1	-0.24784	0.863072
siR27805	AAGAAAGAGTGTAGCTAATAGGTG	0	0	0	0	0	0	96.9901	0	0	0	LOC_Os05g42220.1	leucine rich repeat domain containing protein, putative, expressed	2.71	1.7	0.89	0.99	0.62	2.13	6.73	4.56	2.16	2.19	#DIV/0!	0.862979
siR128406	AGGAAGAATGACGACAAAGGATAT	3.2985	1.80487	0.263651	0	0	33.1898	24.9939	14.7073	4.12368	0	LOC_Os06g37320.1	expressed protein	0	0	0.59	0	0	0.43	0.53	0	0	0	-0.311514	0.862938
siR167180	ATCATTGAACACTTGTCGGAGTCG	10.878	5.48982	0	0	0	16.3369	24.9086	0	10.7894	0	LOC_Os03g42020.1	calcium-transporting ATPase, plasma membrane-type, putative, expressed	2.71	0.85	2.96	0	5.61	12.78	12.76	6.38	5.85	5.32	-0.131447	0.862802
siR544332	TGGATAGAAGAGGAGGATGCGTGA	0	0	0	0	0	10.92	0	0	0	0	LOC_Os05g05160.1	CGMC_MAPKCGMC_2.1 - CGMC includes CDA, MAPK, GSK3, and CLKC kinases, expressed	29.99	4.41	11.55	9.62	12.15	34.29	21.26	9.73	12.01	5.32	#DIV/0!	0.862789
siR442474	GTTGGAATCTGAATATGCAAGGTA	0	0	0	0	0	33.9636	0	0	0	0	LOC_Os03g51330.1	GRAS family transcription factor domain containing protein, expressed	5.83	1.19	2.66	1.66	3.11	22.79	11.16	11.55	4.93	2.19	#DIV/0!	0.862759
siR122818	AGCGAAACAGAGGCTCATGTCATG	5.1232	2.40649	0	0	0	21.8399	18.9374	10.9671	4.34963	0	LOC_Os06g37620.1	protein kinase family protein, putative, expressed	0.42	1.02	0	0	2.49	5.75	9.74	5.17	0.62	0.63	-0.138615	0.862721
siR213673	CAAGTGAATTCTGGTATACGTGAG	6.03555	3.23373	0	0	0	14.7892	13.9898	0	6.77865	2.31423	LOC_Os07g40224.1	hypothetical protein	1.46	0	0.59	0	0.62	3.83	2.48	0	0	0.94	0.590897	0.862702
siR519686	TGAAGTCTGTAGATTCAAGGTATG	0	1.65446	0	0	0	11.4359	0	7.54385	0	0	LOC_Os12g38380.1	tetratricopeptide repeat containing protein, putative, expressed	3.33	3.05	0.59	1.33	2.18	10.22	6.91	11.55	3.7	4.07	0.463534	0.862128
siR98031	ACTTGACGAGGCGATACTTTCAGC	3.36868	0	0	0	0	13.2415	0	0	4.80154	0	LOC_Os05g51130.1	mitochondrial chaperone BCS1, putative, expressed	1.87	0.34	0.59	1.33	2.18	2.13	0.53	1.22	1.54	1.25	0.428324	0.861904
siR294496	CGGATCCGTGCAGGGGGAGGGCCA	0	0	0	0	0	11.9518	4.9476	0	0	0	LOC_Os01g70740.1	expressed protein	19.79	9.83	9.18	8.62	14.64	59.86	57.4	24.32	20.33	5.95	#DIV/0!	0.861453
siR343266	GAAGATCATAACGAGGACGCCGCT	7.79007	4.21137	0	0	0	28.7186	24.2262	0	11.5802	0	LOC_Os06g43280.1	paxneb-related protein, putative, expressed	5	2.71	2.07	0.99	4.98	14.91	8.86	6.69	6.47	2.82	0.49841	0.860846
siR130610	AGGAGTAGACTATCGGCCCCACTC	0	0	0	0	0	52.9661	0	0	0	0	LOC_Os04g42370.1	expressed protein	36.87	18.65	9.77	2.98	4.67	86.91	43.58	55.32	29.88	20.97	#DIV/0!	0.860581
siR204802	CAAACAGAGTGAAAGAGAGGACGA	0	0	0	0	0	50.9025	0	0	0	5.85789	LOC_Os05g44610.1	expressed protein	0	0	0	0	0.62	3.41	1.59	0.61	0	0	#DIV/0!	0.860438
siR474140	TATGTTGAGGATTGGAGGGGTAAT	0	0	0	0	0	27.6868	25.4205	0	0	1.66335	LOC_Os08g36994.2	protein transport protein, putative, expressed	0.42	0.85	0.59	0	0	2.77	3.9	1.82	1.23	0.63	#DIV/0!	0.860343
siR242405	CATGGAATTTAAGCAGGGTAGAAT	0	0	0	0	0	11.7798	0	0	6.27025	0	LOC_Os09g21420.1	transposon protein, putative, unclassified	0	0	0	0	0	0.64	0	0	0	0	#DIV/0!	0.859572
siR575447	TTCCTCTCTCACTGTGAACGACGG	0	0	0	0	0	32.4159	0	0	0	0	LOC_Os07g09320.1	FHA domain containing protein, putative, expressed	6.04	5.6	5.92	1.66	4.98	36	23.21	11.85	20.95	12.52	#DIV/0!	0.85953
siR550482	TGGTAGGATCATGGCCAACAGAGC	1.75452	0	0	0	0	13.1555	6.39776	5.64204	1.18626	0	LOC_Os04g57420.1	reticulon domain containing protein, putative, expressed	26.04	13.23	5.33	6.96	7.16	54.32	33.48	53.19	16.64	5.32	0.935963	0.859325
siR389146	GCGGATGCTGTTTCTGAGGGATGG	5.89519	3.83535	1.14249	0	0	36.3712	28.4061	12.8055	8.98171	3.6883	LOC_Os12g44240.1	N-acetylglucosaminyltransferase, putative, expressed	6.87	1.53	2.07	3.65	3.74	17.68	8.86	5.78	8.93	3.13	0.456283	0.859174
siR205358	CAAACTCAGAGACGTACTTCACCT	2.59669	0	0	0	0	15.907	7.93323	6.52955	3.05039	0	LOC_Os05g33600.1	cytochrome P450 72A1, putative, expressed	2.08	3.05	1.48	0.99	3.11	4.9	5.14	3.34	1.54	0.63	-0.0368908	0.858834
siR80947	ACGACTGGGGGCATGCATCTAAAC	0	0	0	0	0	23.0437	0	0	0	0	LOC_Os04g57790.1	ubiquinone biosynthesis protein COQ4, putative, expressed	9.16	2.03	7.7	5.64	13.71	31.31	19.84	6.69	9.55	14.4	#DIV/0!	0.858302
siR593727	TTTAGAGAATGGAAGAGCAAAGCA	0	0	0	0	0	16.5089	0	0	0	0	LOC_Os12g31660.1	transposon protein, putative, CACTA, En/Spm sub-class, expressed	0.83	0.68	0.89	1.33	3.74	7.03	3.72	1.22	2.46	0	#DIV/0!	0.858071
siR126217	AGCTGACGATGGAATAATGGAAGG	2.73705	1.35365	0.615185	0.343418	0	11.4359	10.6629	6.9733	2.93742	0	LOC_Os12g37890.1	expressed protein	27.08	11.53	14.8	8.29	13.71	35.36	48.72	33.13	29.57	18.16	0.821155	0.857846
siR118714	AGCATACTCTGAAGATTCATTCTT	0	2.85771	0	0	0	17.8846	14.0751	11.2841	4.29315	0	LOC_Os02g58070.1	oxidoreductase, putative, expressed	7.29	2.37	6.22	0.66	2.18	22.15	8.68	15.2	4.62	3.44	-0.269258	0.857827
siR537307	TGCGGATATGACGGTGATGATGGC	0	0	0	0	0	14.5313	11.6866	5.89561	4.18017	0.795516	LOC_Os07g27430.1	expressed protein	0.62	2.2	0.59	2.98	3.43	5.96	4.96	0.61	2.16	1.88	#DIV/0!	0.8578
siR46554	AATGACTCCAGCAGGACTGCCATG	0	0	0	0	0	35.5113	42.5665	0	0	0	LOC_Os10g30640.1	translin, putative, expressed	5.21	4.07	0.89	5.64	8.1	42.6	30.3	18.24	0.92	0.94	#DIV/0!	0.857558
siR516358	TCTTGTTTGATCAGTATCGGGTGC	2.31597	0.827232	0	0	0	13.4135	7.2508	2.66253	1.35573	0.361598	LOC_Os02g14860.1	prefoldin subunit, putative, expressed	74.57	42.39	81.41	40.46	31.77	162.53	97.09	98.48	97.35	100.17	0.418686	0.857413
siR108728	AGAGACCTGACCTGATAAGAGAGA	0	0	0	0	0	0	45.0403	0	0	0	LOC_Os05g44190.1	expressed protein	1.67	1.19	0.89	0	0	8.95	17.54	6.99	3.7	0	#DIV/0!	0.856804
siR294517	CGGATCGAGAAGAAGGGCGAGTGA	0	0	0	0	0	51.1604	41.3722	22.8217	16.4947	0	LOC_Os12g06250.1	expressed protein	0	0	0	0	0	1.28	0.89	0	0.62	0	#DIV/0!	0.856413
siR360685	GAGGACGAGCGCAACGAGTACACC	0	0	0	0	0	21.324	0	9.19208	8.92522	0	LOC_Os06g07780.2	vesicle-associated membrane protein, putative, expressed	0	0	0	0	0	0.43	0	0	0	0	#DIV/0!	0.856292
siR78678	ACCTTGTAGGACACAGGCAGATAA	0	0	0	0	0	15.5631	16.0371	0	0	0	LOC_Os04g42950.1	MYB family transcription factor, putative, expressed	0.42	0.34	0	0	0	0.85	1.24	0.61	0	0	#DIV/0!	0.855631
siR118608	AGCAGTTGTAAGCTTCTTCGAACA	16.6329	10.754	0	0	0	79.7071	79.3323	41.3327	26.4367	0	LOC_Os03g08370.1	transposon protein, putative, unclassified, expressed	1.87	1.7	1.18	1.66	0.62	10.65	5.85	6.08	1.85	1.25	0.686968	0.854868
siR16934	AACAGATCGGCATACCTCGCAACC	108.429	45.7234	13.0947	0	0.281468	116.25	136.144	45.2631	76.4858	3.47134	LOC_Os06g43840.1	protein kinase domain containing protein, expressed	50.2	43.75	17.76	21.23	25.85	85.2	128.8	84.8	97.35	52.9	0.896989	0.854456
siR202799	ATTTTAATGTAAGACGTCGTTGAC	4.14067	2.78251	0	0	0	14.0154	20.2169	11.5376	6.49621	2.31423	LOC_Os09g33710.1	Os9bglu33 - beta-glucosidase homologue, similar to G. max hydroxyisourate hydrolase, expressed	0.42	0.34	0	0	0	4.47	3.72	1.22	0.62	0	0.993625	0.854291
siR102869	AGAAGGGGAGTAGGCTGCAGCTAT	6.66718	0	0	0	0	50.3006	36.3393	0	3.55879	0.723196	LOC_Os01g10504.2	OsMADS3 - MADS-box family gene with MIKCc type-box, expressed	22.91	5.09	5.33	3.65	3.74	112.04	36.32	27.36	21.87	13.46	0.995756	0.854061
siR293830	CGGAGAGGGCAAGATAGAGGATGC	0	0	0	0	0	34.3076	28.9179	0	0	0	LOC_Os05g34700.1	GDSL-like lipase/acylhydrolase, putative, expressed	6.04	9.5	13.32	7.3	38.62	134.41	38.09	3.95	6.78	5.95	#DIV/0!	0.853994
siR544360	TGGATAGTCTAACTGCATGGTGAT	15.6503	9.62598	3.42746	0.686836	0	47.979	34.7185	19.4619	19.7146	7.23196	LOC_Os07g25450.1	histone-lysine N-methyltransferase, putative, expressed	9.37	6.27	3.26	2.98	4.05	28.33	37.2	12.46	12.63	4.7	0.953659	0.853672
siR593759	TTTAGATAAAGGGAGAGTTCAGGC	0	0	0	0	0	17.6267	0	5.51525	0	0	LOC_Os11g11960.1	disease resistance protein RPM1, putative, expressed	0	0	0	0	0	6.39	3.54	3.04	0.92	0	#DIV/0!	0.853597
siR167225	ATCATTGGAGAGAATAGCATGTAA	5.89519	4.43697	0	0	0	19.0024	16.0371	9.76263	7.56949	2.67583	LOC_Os01g20890.1	expressed protein	38.53	29.5	23.09	28.19	40.8	129.72	205.16	85.41	48.37	19.72	0.318345	0.85339
siR471666	TATCGGCTTTAGAGAGATGTGTGT	0	0	0	0	0	22.0979	15.5252	7.10009	0	1.66335	LOC_Os06g04580.1	transcription factor TFIIF, putative, expressed	6.67	3.9	2.37	2.65	2.49	16.4	16.83	12.16	8.93	3.13	#DIV/0!	0.85337
siR518959	TGAAGACATGCTGACACGACTGGA	0	0	0	0	0	0	125.993	0	34.5711	0	LOC_Os01g21410.1	expressed protein	20.62	24.08	9.77	11.28	5.3	30.25	81.32	41.03	20.02	16.9	#DIV/0!	0.853222
siR497770	TCGACGAGATTGGTAAAAAGACAG	5.26356	2.6321	0	0	0	10.92	8.35975	5.32507	4.5191	0	LOC_Os05g27780.1	expressed protein	100.39	69.35	224.1	64.67	236.42	351.25	420.06	101.52	215.65	51.96	-0.485371	0.852828
siR600465	TTTGTAGAGTATGAGATTTGTTGG	0	3.83535	0	0	0	19.9483	12.6249	6.33937	0	0	LOC_Os01g50930.1	expressed protein	1.67	0.85	0	0.99	0	3.83	1.24	1.22	0	1.25	0.116209	0.85276
siR360685	GAGGACGAGCGCAACGAGTACACC	0	0	0	0	0	21.324	0	9.19208	8.92522	0	LOC_Os12g02130.1	expressed protein	6.46	3.9	3.26	3.98	3.43	11.93	6.73	8.21	5.24	3.76	#DIV/0!	0.851978
siR358129	GAGATATAAGCAGTTGGATGGTGT	0	0	0	0	0	12.9836	4.8623	0	0	1.88031	LOC_Os04g59494.4	transportin-2, putative, expressed	1.04	0.51	0	0	0	3.2	1.24	0.91	1.23	0	#DIV/0!	0.851964
siR352799	GACGCGCGGAGGCAGAAGGATGTG	0	0	0	0	0	12.9836	7.50671	6.14919	0	0	LOC_Os02g42040.1	MIF4G domain containing protein, putative, expressed	19.79	18.14	4.74	2.98	2.8	44.73	51.56	31	18.18	4.38	#DIV/0!	0.851809
siR228183	CAGATTCGTAGAAAACCATGGCAA	49.8986	31.2092	0	0	0	76.7836	91.7866	39.3675	54.2857	0	LOC_Os01g48300.4	ATP synthase protein I related, putative, expressed	2.5	2.37	1.78	2.65	3.11	10.86	9.74	7.6	4	1.57	-0.058162	0.851576
siR172911	ATCGACGTTGCATACCTCTTAATA	4.63194	2.03048	0.175767	0.171709	0	10.1461	10.3217	9.19208	4.0107	0.940155	LOC_Os08g41530.1	ubiquitin carboxyl-terminal hydrolase family protein, expressed	1.04	0.68	0	0	0.62	1.07	0.71	1.22	0.62	0	0.803742	0.851491
siR117968	AGCAGCAACATGACGAGGACGATG	0	0	0	0	0	10.2321	0	0	0	0	LOC_Os10g11354.1	MATE efflux family protein, putative, expressed	0.42	0	1.18	0	1.87	2.13	1.06	0	0.92	0.63	#DIV/0!	0.851214
siR477486	TCAACTGCATTGAAAGAAACGATT	3.01778	3.08332	0	0	0	11.8658	11.3454	7.10009	0	1.80799	LOC_Os03g50320.1	phosphatidylinositol 4-kinase PI4K, putative, expressed	16.04	11.19	6.81	2.65	4.67	46.22	28.88	25.23	17.25	7.51	0.902875	0.850963
siR305176	CGTGGGAGGTATTGGGAAGAAGGC	0	0	0	0	0	10.748	0	0	0	0	LOC_Os05g34460.1	OsDegp7 - Putative Deg protease homologue, expressed	6.46	0.51	2.07	4.64	12.46	21.73	12.76	8.21	6.16	1.57	#DIV/0!	0.850697
siR571729	TTCACTCCCTCTAGACGCACGTAT	2.66687	2.10568	0	0	0	16.7669	10.407	6.08579	3.72826	2.09727	LOC_Os01g37820.1	oxidoreductase/ transition metal ion binding protein, putative, expressed	1.04	1.02	0.89	1.33	0.62	10.44	3.54	3.65	3.7	3.44	0.179311	0.849019
siR485406	TCATGGCCAACAGAGCAAAAGATG	2.9476	0	0	0	0	12.6396	12.1131	10.5867	3.33284	1.59103	LOC_Os09g32310.1	expressed protein	7.91	2.71	3.26	2.32	2.8	12.35	12.58	10.94	9.86	2.82	0.989579	0.848967
siR446065	TAAAAATTCTGAAGGGAAGCTGAG	0	0	0	0	0	12.7256	0	0	0	1.22943	LOC_Os07g09000.1	WD domain, G-beta repeat domain containing protein, expressed	16.25	15.43	7.7	7.63	16.51	106.08	57.93	40.12	18.48	13.77	#DIV/0!	0.848792
siR414280	GGTCACACTGAACGTTTGGACACA	3.2985	1.50406	0.615185	0	0	12.0377	9.80991	0	1.92062	0	LOC_Os02g12440.1	receptor kinase, putative, expressed	0	0.51	0.89	0.66	2.8	9.59	3.19	1.52	0.62	0.94	-0.665817	0.848585
siR553723	TGTACGATTGAAGTGAATGCGCAC	0	0	0	0	0	26.655	21.4112	10.5867	6.21376	0	LOC_Os09g26580.1	expressed protein	2.29	0	0.59	0.66	1.56	8.52	2.48	3.34	0.92	0	#DIV/0!	0.848526
siR546427	TGGCCGACAGAGCTGAATCGGGGT	4.21085	1.72967	0.703069	0	0	10.2321	9.29809	4.24738	6.60919	0	LOC_Os04g32980.1	protein binding protein, putative, expressed	1.87	1.19	0	0.99	1.25	18.96	12.93	3.95	2.16	0.63	0.605756	0.84823
siR485127	TCATGATTGTCATACTGATACGGT	13.4747	0	0	0	0	28.0307	25.2498	15.5948	0	3.61598	LOC_Os03g51984.1	differentiation protein, putative, expressed	0	1.36	1.48	1.99	3.74	4.05	3.72	3.95	1.54	0	-0.70932	0.848067
siR32802	AAGCGACTTCAAGACCAATCCTTA	4.42139	3.98576	0.790953	0	0	14.4453	13.222	11.7912	5.76185	1.95263	LOC_Os01g34080.1	armadillo/beta-catenin-like repeat family protein, expressed	12.91	6.61	14.21	4.97	9.66	16.19	19.84	17.33	15.4	9.7	0.164763	0.847972
siR264099	CCGGATCGAGAAGAAGGGCGAGTG	3.36868	0	0	0	0	17.1108	8.95687	3.42326	0.90382	0	LOC_Os12g06250.1	expressed protein	0	0	0	0	0	1.28	0.89	0	0.62	0	#DIV/0!	0.847765
siR4738	AAACAGGAGGTAGGCAAAGTTGGT	0	0	0	0	0	216.421	184.682	0	0	0	LOC_Os03g51020.1	expressed protein	26.45	13.39	7.11	2.98	6.23	57.51	57.76	39.82	31.42	12.21	#DIV/0!	0.847759
siR554060	TGTAGAGCAAACACGAGCGAACGA	0	0	0	0	0	120.377	87.8626	73.2197	0	0	LOC_Os06g05930.1	expressed protein	29.99	19.5	5.62	0	0	44.94	41.99	57.45	16.02	11.89	#DIV/0!	0.847517
siR550482	TGGTAGGATCATGGCCAACAGAGC	1.75452	0	0	0	0	13.1555	6.39776	5.64204	1.18626	0	LOC_Os01g64020.2	transcription factor, putative, expressed	0	0	0	0	0.93	0.43	0	0	0	0	-0.25	0.847506
siR130574	AGGAGGTTAAGGCTGATGTTGTAC	0	0	0	0	0	21.6679	18.4256	10.8403	0	0	LOC_Os03g64300.1	THION30 - Plant thionin family protein precursor, expressed	16.45	13.06	11.55	2.98	5.61	27.05	22.85	14.89	16.33	15.65	#DIV/0!	0.84697
siR526818	TGAGTGAGAGTGAGTGAGCGAAGT	0	0	0	0	0	10.49	4.43578	1.83842	0	0	LOC_Os09g16520.1	cytochrome b5-like Heme/Steroid binding domain containing protein, expressed	0	0	0	0	0	1.49	0	0.61	0	0	#DIV/0!	0.84682
siR47071	AATGCAGAACAGGGAACAGTAATG	0	0	0	0	0	82.6305	70.9725	74.234	15.6474	7.95516	LOC_Os10g17280.1	ATP synthase gamma chain, putative, expressed	296.6	96.31	83.78	91.2	84.1	467.13	266.99	467.79	248.3	118.95	#DIV/0!	0.84658
siR36920	AAGTATACTCTTGATCTCACGTGC	28.5636	0	0	0	0	83.5763	85.1329	0	0	0	LOC_Os04g06520.1	expressed protein	6.04	4.58	5.62	1.99	2.49	12.14	10.1	7.6	1.85	1.25	0.580407	0.846538
siR497746	TCGACGACTAGATCAGTGAGGCAT	0	0	0	0	0	35.6833	30.8799	9.76263	13.8397	0	LOC_Os09g11450.2	transporter, monovalent cation:proton antiporter-2 family, putative, expressed	32.28	29.84	20.13	6.3	10.59	59.86	54.92	51.37	38.51	16.28	#DIV/0!	0.846466
siR304531	CGTGCACATGGGAAGGAAGACGGA	5.05302	0	1.31825	0	0	27.2569	18.6815	17.8136	6.27025	4.0499	LOC_Os02g04970.1	expressed protein	7.91	4.58	4.74	2.65	5.92	35.57	16.3	16.72	15.71	9.39	0.78841	0.846406
siR83857	ACGCTGGGCTGCGGAGATGGCAGA	0	0	0	0	0	23.2156	0	0	0	0	LOC_Os01g20900.5	OsWAK4 - OsWAK receptor-like cytoplasmic kinase OsWAK-RLCK, expressed	2.5	1.19	1.18	0	1.25	4.69	3.37	1.52	2.16	1.88	#DIV/0!	0.845248
siR500594	TCGGAGCAGAAATCGAAGTCGCAC	0	0	0	0	0	0	14.2457	0	0	0	LOC_Os03g44780.1	elongation factor Tu family protein, putative, expressed	3.54	0.68	1.78	0.66	1.56	6.82	17.01	9.12	1.23	0.94	#DIV/0!	0.844597
siR275362	CGAAAATACTTGCAGATGGAGACG	1.8247	1.05284	0	0	0	13.3275	5.97125	5.0081	2.14657	0	LOC_Os06g49930.3	OsFBX207 - F-box domain containing protein, expressed	0	0	0	0	0	0.43	0.35	0	0	0	#DIV/0!	0.84456
siR510673	TCTGATGATGTAGCTGGCATAGAC	0	0	0	0	0	0	0	0	21.1268	0	LOC_Os04g41510.1	serine/threonine-protein kinase GCN2, putative, expressed	0	0	0	0	0.93	0	0.35	0	0.62	0	#DIV/0!	0.843645
siR101983	AGAAGAATGAAAGAGCTAACTTAC	0	2.10568	0	0	0	0	16.0371	6.84652	0	0	LOC_Os04g59140.1	expressed protein	7.5	4.58	2.07	1.99	0.93	8.95	15.41	6.69	6.47	6.57	0.246102	0.843585
siR41144	AATAGCGGACTTCTGCAGAAAGGC	5.61447	3.45934	1.84556	2.40393	1.40734	0	4.00927	10.5234	6.5527	3.03742	LOC_Os12g06010.1	retrotransposon protein, putative, unclassified, expressed	22.7	12.55	26.35	26.2	28.03	1.92	0.89	11.55	9.86	5.63	-0.461299	0.843439
siR571017	TTCAAGAGACCTGACAAAATGGCT	0	0	0	0	0	20.2922	0	0	11.4672	0	LOC_Os06g16420.2	amino acid transporter, putative, expressed	0	0	0	0	0	0.43	0	0	0	0	#DIV/0!	0.84335
siR571017	TTCAAGAGACCTGACAAAATGGCT	0	0	0	0	0	20.2922	0	0	11.4672	0	LOC_Os03g55960.1	EF hand family protein, putative, expressed	0	0	0	0	0	0.85	0	0	0	0	#DIV/0!	0.84335
siR305328	CGTGGTTTTGGGTTGCTCGTCGTC	3.50904	3.08332	0.790953	0	0	10.3181	15.3546	4.69113	6.32674	1.01247	LOC_Os01g09760.1	DIRP family protein, putative, expressed	8.12	6.1	3.55	1.99	3.11	15.98	20.73	9.12	14.48	12.83	0.966196	0.843138
siR44308	AATCCTCAGCATGAGACGTAGATG	5.19338	2.4817	0	0.343418	0	10.834	10.6629	4.43756	4.97101	2.09727	LOC_Os01g16060.1	expressed protein	1.04	0	0.59	0	1.56	2.77	2.48	2.13	0.62	0	0.0467341	0.842732
siR31831	AAGCATATCAGCCGTGGTAACTAA	2.73705	1.27845	0.263651	0	0	12.1237	10.9189	7.0367	2.25955	0.867836	LOC_Os06g49200.1	expressed protein	6.25	0.68	2.66	1.33	0	19.6	8.68	3.34	1.85	1.57	0.801136	0.842648
siR223123	CACGGGCACTGCATTCATACACGT	13.966	9.40037	0	0	0	38.0909	34.3773	16.102	19.7711	6.29181	LOC_Os05g25350.1	TKL_IRAK_CrRLK1L-1.12 - The CrRLK1L-1 subfamily has homology to the CrRLK1L homolog, expressed	3.75	2.71	3.55	0.66	3.74	11.08	5.14	0.91	5.85	0.94	0.302946	0.842152
siR129088	AGGACAGGAACTGCATGCATTGGA	0	9.32517	0	0	0	108.512	71.5697	56.8641	0	0	LOC_Os03g08960.1	homeobox associated leucine zipper, putative, expressed	2.71	3.22	2.96	1.66	0	14.06	6.56	9.73	6.47	2.19	0.470096	0.841499
siR155803	ATACTCGCAGATCGGACACACTAC	0	3.15852	0	0	0	11.6078	0	0	0	0	LOC_Os12g33289.1	hypothetical protein	2.71	0.85	1.48	1.33	1.56	21.94	12.58	9.12	4.31	1.25	-0.59974	0.840919
siR215582	CAATGGAACCGTGCGAATCAACAG	7.64971	2.4817	1.40614	0	0	14.3593	12.7955	7.48045	5.14048	1.73567	LOC_Os10g36550.3	CRP3 - Cysteine-rich family protein precursor, expressed	0.42	0	0	0	0	0.43	0.71	0	0	0	0.94401	0.840909
siR290635	CGCGGACCATGGCTGTGATGGCAG	0	0	0	0	0	11.3499	0	0	0	0	LOC_Os02g21510.2	NOL1/NOP2/sun family protein, putative, expressed	0	0	0	0	0	1.07	0	0.61	0	0	#DIV/0!	0.840841
siR361019	GAGGAGTGTAGTGATGGATCAGAT	0	0	0	0	0	13.1555	0	0	0	0	LOC_Os01g45439.1	expressed protein	0.42	0.85	0	0	0.93	3.2	0.71	2.13	0.92	0.63	#DIV/0!	0.840775
siR524005	TGACTGCTTTACGGGACGGAGTGT	25.4055	0	5.44878	0	0	72.3124	61.9304	38.48	25.9848	7.3766	LOC_Os03g25945.1	expressed protein	1.46	0.51	0	0.66	4.05	2.56	4.07	2.13	1.54	0.63	-0.0584246	0.840774
siR342770	GAAGACGAAGTTAGAGGACTCAGG	11.4395	0	0.878836	0	0	31.7281	34.9744	21.0467	0	0	LOC_Os03g57320.2	expp1 protein precursor, putative, expressed	0	0	0	0	0	0.43	0.35	0	0	0	#DIV/0!	0.840762
siR226096	CAGAAGAGTAGAGCAACAAAAGGA	0	0	0	0	0	13.9294	18.4256	0	0	0	LOC_Os08g03430.1	extracellular ligand-gated ion channel, putative, expressed	2.08	2.2	1.48	2.65	2.18	3.41	4.61	3.34	2.16	2.19	#DIV/0!	0.840597
siR591720	TTGTGTCGCGACTCCGGCTAAACC	4.56176	2.03048	1.0546	0	0	13.6714	17.8284	6.21258	6.5527	1.80799	LOC_Os03g02450.2	pyridoxamine 5'-phosphate oxidase family protein, putative, expressed	0.42	0.68	0	0.66	1.25	1.92	5.14	1.82	0.62	0.94	-0.379812	0.840395
siR117789	AGCAGACAACTCAGGGATCACATG	0	0	0	0	0	10.662	11.6866	6.90991	2.93742	0	LOC_Os03g16369.2	retrotransposon protein, putative, unclassified, expressed	7.91	2.71	5.62	0.99	1.56	17.68	9.39	12.46	2.77	0	#DIV/0!	0.84001
siR398922	GGAAATTGGACTTGCAGGATGATG	0	0	0	0	0	24.1615	0	0	0	0	LOC_Os03g55200.1	ORC5 - Putative origin recognition complex subunit 5, expressed	0.62	0	0.59	0	0.62	5.75	2.48	3.04	1.23	0	#DIV/0!	0.839877
siR532727	TGCAGTTGAGTAGTGTTTTGGTAG	6.66718	4.66258	0.615185	0	0	19.9483	12.6249	7.16349	6.38323	2.16959	LOC_Os06g33600.1	cyclic nucleotide-gated ion channel 1, putative, expressed	0	0	0	0	0	0.43	0	0	0	0	#DIV/0!	0.839723
siR421341	GTAGATTTGTAGCTGTCATGGGTG	2.66687	1.57926	0	0	0	13.9294	9.29809	4.56434	3.61528	2.53119	LOC_Os03g17880.1	expressed protein	0.83	0	0	0	0.62	0.43	0	0	0	0	0.496236	0.839652
siR32772	AAGCGACCGAAGAACGTGTGATGT	3.93013	0	0	1.11611	0	0	4.9476	11.2841	5.93132	2.82047	LOC_Os12g07960.1	hypothetical protein	0	0	0	0	0	0	0	0.61	0	0	#DIV/0!	0.839527
siR165223	ATCAGAACTGGCAAGCGTAGGACG	0	0	0	0	0	18.6585	11.0895	0	0	0	LOC_Os02g57430.1	DNL zinc finger domain containing protein, putative, expressed	1.67	1.53	2.07	0.99	5.92	4.9	5.49	2.13	3.39	1.88	#DIV/0!	0.839439
siR140886	AGTAGAAGAGAGCTTGCATGCTAG	0	0	0	0	0	12.6396	10.0658	0	0	0	LOC_Os11g14420.1	inactive receptor kinase At1g27190 precursor, putative, expressed	13.12	12.21	8.88	2.98	8.72	48.99	29.59	27.05	17.25	8.76	#DIV/0!	0.839417
siR46078	AATCTTTGATGTTTGGTTGGTTGC	2.9476	3.53454	0.439418	0	0	17.1108	13.9045	2.78932	4.40612	1.51871	LOC_Os06g02430.1	expressed protein	9.37	7.8	7.99	2.32	6.54	18.53	17.36	10.33	16.64	10.33	0.625827	0.839316
siR151898	ATAAGCAATGCAAGACCGTAGTTA	0	0	0	0	0	33.1038	28.4061	19.8422	5.76185	0	LOC_Os10g28590.1	CAF1 family ribonuclease containing protein	0	0	0	0	0	0.43	0.71	0.61	0	0	#DIV/0!	0.839252
siR299814	CGGTGAAGATGCTGAACGAGATGG	2.66687	0	0	0	0	16.4229	14.4163	8.87512	1.12978	1.22943	LOC_Os01g07560.1	receptor-like protein kinase 2 precursor, putative, expressed	0.42	0.85	0.89	1.66	2.18	22.37	9.92	4.26	2.46	3.13	-0.616798	0.839128
siR150497	ATAAACAGGAGGTAGGCAAAGTTG	0	0	0	0	0	71.0227	0	0	0	0	LOC_Os08g02040.1	expressed protein	0	0.34	0	0	1.56	2.77	1.42	0.91	1.23	0	#DIV/0!	0.839031
siR373537	GCAAAGTGACAGACAAGGACGACA	0	0	0	0	0	0	0	15.4047	0	0	LOC_Os09g13540.1	retrotransposon protein, putative, unclassified	0	0	0	0	0	0	0.35	0.61	0	0	#DIV/0!	0.838985
siR518006	TGAACAAACAACAGAGCTTCTCAC	0	0	0	0	0	12.9836	0	0	0	0	LOC_Os05g06130.1	transcription factor X1, putative, expressed	0.42	0	0	0	0	33.87	19.31	11.85	4	0.63	#DIV/0!	0.838727
siR324730	CTGCATAGACGGTAGAGTAGGTAT	26.7389	18.0487	0	0	0	96.044	60.4802	50.8417	23.6123	10.0524	LOC_Os04g57154.1	expressed protein	0.62	0.34	0.89	1.33	1.56	4.47	2.13	0.91	2.16	0	-0.780309	0.838292
siR33320	AAGCTCAAGCGACTTCAAGACCAA	0	0	0	0	0	0	58.6035	0	0	0	LOC_Os03g03140.1	RNA recognition motif containing protein, putative, expressed	7.29	2.2	3.85	4.64	10.28	12.78	20.02	10.64	5.24	5.01	#DIV/0!	0.837958
siR224609	CACTGAACAACGCTACACCATATT	3.50904	2.93292	0	0.343418	0	11.2639	8.53035	9.0019	2.9939	0	LOC_Os07g04480.1	transposon protein, putative, unclassified, expressed	2.29	2.37	0	0.66	1.25	8.52	11.87	5.47	2.16	0	0.890816	0.837709
siR95127	ACTGCGTGATGATATCGGTACTAA	4.14067	2.70731	0	0	0	9.71618	11.516	4.50095	3.61528	1.22943	LOC_Os01g25610.1	40S ribosomal protein S4, putative, expressed	114.56	81.22	85.26	82.91	86.59	239.21	226.77	218.24	141.71	81.07	0.718445	0.837707
siR447755	TAACAAGAGTTTGACATGGGCTGC	0	3.83535	0	0	0	0	14.9281	0	0	0	LOC_Os01g43130.1	DEAD/DEAH box helicase, putative, expressed	11.46	7.12	2.37	11.94	14.02	29.61	47.48	16.41	13.25	3.76	-0.271672	0.837563
siR118320	AGCAGGGCCGGCTCTACAATCTTG	2.87741	0.601624	0.0878836	0	0	27.7728	10.4923	19.1449	1.63817	0.940155	LOC_Os02g07630.1	copper-transporting ATPase, putative, expressed	19.37	11.53	18.65	3.32	10.9	39.41	32.42	25.84	22.49	18.47	0.579969	0.837431
siR318636	CTCGACGAGATTGGAGGTGGCTAT	62.882	42.9409	14.325	0	0	172.484	116.013	75.6921	67.5041	24.8056	LOC_Os04g04060.1	dynamin family protein, putative, expressed	0.42	0	0	0	0	2.77	0.71	1.52	0	0	0.778149	0.837307
siR184053	ATGCCATGGAACCGTACGAAGACG	3.50904	0	0	0	0	19.0024	10.2364	12.4252	3.10688	0	LOC_Os07g36400.1	expressed protein	2.92	1.36	1.18	0.99	1.56	4.47	2.83	5.17	2.77	0.63	0.961234	0.837297
siR158689	ATATAAAAATCGGTCTTGTCGTGC	0	0	0	0	0	0	47.6847	22.1878	0	0	LOC_Os12g07370.1	csAtPR5, putative, expressed	1.46	1.36	2.07	1.33	8.72	7.46	19.13	5.47	7.39	4.7	#DIV/0!	0.837112
siR342790	GAAGACGACGAAGACAACGATGAG	34.7395	13.0101	5.97609	5.92396	5.53555	0	7.50671	33.662	18.5283	6.87037	LOC_Os09g23570.1	inactive receptor kinase At2g26730 precursor, putative, expressed	1.87	3.9	1.78	2.32	1.56	0.43	0.71	3.95	0.92	1.88	-0.00623017	0.837005
siR151235	ATAACGAACTTGAGGAATGCAGCG	15.2994	7.5955	1.93344	0.686836	0	57.5232	54.1677	40.6987	0	7.15964	LOC_Os10g27090.1	expressed protein	6.25	3.56	2.96	1.99	3.11	18.11	16.65	7.9	7.7	6.89	0.934882	0.836476
siR187785	ATGGTAGACGCTGAAGAACATGGC	30.3181	9.47557	0	0	0	113.757	86.7537	0	13.7833	0	LOC_Os05g45040.1	OsFBX170 - F-box domain containing protein, expressed	8.12	2.88	6.51	3.65	7.16	28.54	15.24	10.64	16.33	9.39	0.400761	0.83605
siR136550	AGGGGTGTATGGAGTAAAATCGGT	6.31628	4.28657	0	0	0	22.9577	13.8192	9.95281	7.28705	2.24191	LOC_Os10g35280.1	nucleolar complex protein 2, putative, expressed	15.41	5.93	14.8	9.29	20.56	41.75	29.41	20.67	32.35	17.53	-0.252165	0.835989
siR128580	AGGAAGTAGCATGAGTAGAGTCCA	0	0	0	0	0	38.0049	0	0	0	0	LOC_Os09g32040.1	no apical meristem protein, putative, expressed	3.12	1.02	1.48	1.66	2.49	8.95	6.02	1.82	3.7	2.5	#DIV/0!	0.835845
siR520585	TGAATTGGGCTGCATCGGTTTCGA	0	0	0	0	0	0	13.9898	0	0	0	LOC_Os07g40270.1	frigida, putative, expressed	11.66	13.23	4.74	7.63	12.77	29.82	45.18	22.49	16.33	9.39	#DIV/0!	0.835699
siR478719	TCAATGTCAGGGAAGGGGTAAGAT	2.66687	0	0	0	0	19.0884	9.89521	0	0	0	LOC_Os05g07650.1	transmembrane 9 superfamily member, putative, expressed	11.25	7.63	4.74	5.64	5.92	33.87	28.17	21.88	11.09	3.76	0.913904	0.835635
siR101435	AGAACCGTCGAACATATGGCGTCA	28.0022	10.1524	0	0.429272	0	15.5631	0	13.1859	0	0	LOC_Os08g24390.4	expressed protein	0	0	0	0	0	1.07	0.53	0.61	0	0	#DIV/0!	0.83549
siR152088	ATAAGGATGGAGAGGTTGGTTTGT	0	0	0	0	0	0	27.1265	0	0	0	LOC_Os03g04390.1	pentatricopeptide, putative, expressed	1.04	1.36	0.59	0	0.62	3.41	6.73	4.26	3.08	1.25	#DIV/0!	0.835231
siR538484	TGCTAGCAGGCAAGAATATGGGCG	0	0	0	0	0	13.8434	9.98051	0	0	0	LOC_Os12g07800.1	S-locus-like receptor protein kinase, putative, expressed	1.25	0.34	0	0	1.56	5.96	2.66	2.74	0	0.63	#DIV/0!	0.835151
siR128672	AGGAATACATACTCTGCCGGTACC	2.38615	0.601624	0	0	0	12.9836	13.3074	7.35367	1.07329	0.433918	LOC_Os02g01840.1	retrotransposon protein, putative, unclassified	0	0	0	0	0	0.64	0.35	0	0	0	#DIV/0!	0.835127
siR125201	AGCTAGTTAGGACGAATGGTGGCG	0	10.5284	0	0	0	35.6833	37.1923	10.5867	20.6749	0	LOC_Os12g01180.1	OsWRKY57v2 - Superfamily of TFs having WRKY and zinc finger domains, expressed	2.08	0	0	0	0	5.54	8.68	4.56	2.46	0.63	-0.25	0.835099
siR358820	GAGCAATGCGTTCTGATCGCCACG	1.12289	0.827232	0.175767	0	0	4.21321	10.3217	0.887512	3.16337	0	LOC_Os01g63480.1	transferase family protein, putative, expressed	0.42	0.34	0	0	1.25	0.85	4.43	2.13	1.23	0	-0.0960425	0.83502
siR372436	GATTGTAGATTTGTAGCTGTCATG	3.22832	1.42886	0.615185	0	0	14.9612	15.9518	13.1859	3.38933	3.47134	LOC_Os02g44550.1	NADP-dependent malic enzyme, putative, expressed	8.75	4.24	5.33	0	8.41	23.86	15.77	13.37	9.24	3.76	0.488766	0.834516
siR183600	ATGCATAGTTTGACGGTTGAGTGA	10.4569	0	0	0	0	19.0884	0	0	10.3939	0	LOC_Os02g51110.1	aquaporin protein, putative, expressed	0	0	2.96	0	0	5.75	0.53	0	0	0	-0.25	0.834251
siR18071	AACATGGAGTTGGGTACGTAAACA	9.5446	0	0	0	0	31.2121	0	0	0	0	LOC_Os03g17610.1	OsTOP6A3 - Topoisomerase 6 subunit A homolog 3, expressed	3.12	2.03	1.18	0	1.25	16.19	9.21	8.51	3.39	2.19	0.777585	0.833356
siR53509	ACAACAGATCGGCATACCTCGCAA	35.9326	0	0	0	0	37.489	38.3013	0	0	0	LOC_Os12g10200.1	SAM-dependent methyltransferase, putative, expressed	20.2	18.99	16.28	15.26	27.41	56.87	65.2	46.51	29.88	16.59	0.066826	0.83328
siR135456	AGGGCAACAAACTGGATCGGAGGC	0	0	0	0	0	45.7434	46.9169	0	0	0	LOC_Os08g19114.1	expressed protein	40.2	22.72	15.99	11.94	34.26	109.27	133.23	89.06	60.07	29.42	#DIV/0!	0.833241
siR80618	ACGACGGAGGATGATGGCTGCAGC	9.33405	1.65446	0	0	0	55.7176	50.4997	16.5458	3.72826	0.361598	LOC_Os05g49990.2	expressed protein	1.46	0.34	0	0	0.62	5.33	2.66	3.34	0	0	0.905658	0.833174
siR58732	ACACGTGTGGAGAGAAGGTGCCTA	0	0	0	0	0	11.0059	0	0	0	0	LOC_Os08g23730.1	class I glutamine amidotransferase, putative, expressed	34.78	4.92	18.35	9.29	38	84.78	35.96	62.92	56.07	44.76	#DIV/0!	0.833108
siR7079	AAACTGCAAGAAGAATCGACTGAG	0	17.7479	0	0	0	0	0	74.8679	0	0	LOC_Os07g43740.1	zinc finger, C3HC4 type domain containing protein, expressed	9.79	3.05	6.22	0	0	3.41	1.24	7.9	3.7	5.01	-0.10098	0.833089
siR114056	AGATGATGGCTTGCATTCTAGATG	5.26356	0	0.790953	0	0	48.5809	27.6383	25.8012	6.10079	1.15711	LOC_Os10g35230.1	Rf1, mitochondrial precursor, putative, expressed	0.62	1.02	0.89	0	3.74	5.54	6.38	3.34	1.85	1.57	-0.273888	0.832871
siR565397	TTAAGTATGTAGATGTGTCTTGAT	0	0	0	0	0	27.1709	18.7668	9.31887	0	0	LOC_Os05g35650.1	peptide transporter PTR2, putative, expressed	2.08	1.87	2.07	0	0	11.08	4.78	5.47	4.62	2.5	#DIV/0!	0.832811
siR180031	ATGAAAAGAAGCCTCGCTGGATTG	2.38615	0	0	0	0	9.02831	10.1511	4.31077	2.20306	0	LOC_Os05g05390.2	expressed protein	0.42	0.34	0	0.66	0	4.05	1.95	1.22	0.62	0	0.266997	0.832531
siR529898	TGATTGTAGATTTGTAGCTGTCAT	3.2985	0	0	0	0	12.1237	10.7482	0	0	0	LOC_Os02g44550.1	NADP-dependent malic enzyme, putative, expressed	8.75	4.24	5.33	0	8.41	23.86	15.77	13.37	9.24	3.76	0.534078	0.832137
siR445462	GTTTTCGACTGACCAAGCAAAGCC	1.96506	1.57926	0	0	0	12.2097	9.12748	7.16349	3.05039	0	LOC_Os08g30810.1	puromycin-sensitive aminopeptidase, putative, expressed	35.2	20.69	5.92	3.65	12.46	37.49	49.43	42.86	23.41	12.52	0.927999	0.831944
siR9337	AAAGGAATGAATTGAAGGATGGTG	0	0	0	0	0	51.9343	0	0	0	0	LOC_Os12g44000.2	ubiquitin-conjugating enzyme E2 W, putative, expressed	3.75	2.54	2.07	1.66	3.11	8.73	4.61	4.86	3.7	0.94	#DIV/0!	0.831402
siR231936	CAGGGGTAGAAGCGATCTTCAGTA	5.54429	0	1.0546	0	0	15.993	13.478	0	4.57559	0	LOC_Os12g37550.1	PPR repeat domain containing protein, putative, expressed	17.29	6.95	6.81	1.99	9.97	42.18	48.54	28.88	32.66	8.45	0.853608	0.831145
siR130744	AGGAGTGTAGTGATGGATCAGATA	2.87741	0	0	0	0	11.2639	0	0	0	0.433918	LOC_Os01g45439.1	expressed protein	0.42	0.85	0	0	0.93	3.2	0.71	2.13	0.92	0.63	-0.0250659	0.831096
siR463034	TAGATGTGTGGTTCAAGGCGATGT	0	0	0	0	0	27.2569	15.7812	6.71973	0	0	LOC_Os09g39530.1	Cupin domain containing protein, expressed	0	0	0	0	0	1.49	0	0	0	0	#DIV/0!	0.831088
siR223645	CACGTGCGGATATGACGGTGATGA	3.50904	0	0.615185	0	0	10.2321	11.0895	4.43756	3.27635	0	LOC_Os10g30550.1	tRNA methyltransferase, putative, expressed	4.37	3.05	1.48	2.98	13.08	8.31	10.81	9.12	7.09	3.44	-0.153695	0.831074
siR271711	CCTCTGTTTGTTGGCTAGTTGGAG	10.1762	3.98576	0	0	0	18.4865	15.4399	10.0796	0	2.89279	LOC_Os06g26234.2	1,4-alpha-glucan-branching enzyme, putative, expressed	0	0	0	0	0	5.96	6.91	0.61	1.23	0	#DIV/0!	0.830784
siR80947	ACGACTGGGGGCATGCATCTAAAC	0	0	0	0	0	23.0437	0	0	0	0	LOC_Os05g09650.1	ubiquinone biosynthesis protein COQ4, putative, expressed	1.67	0.34	2.07	0	0	6.82	2.13	3.34	4.93	2.5	#DIV/0!	0.83067
siR360685	GAGGACGAGCGCAACGAGTACACC	0	0	0	0	0	21.324	0	9.19208	8.92522	0	LOC_Os10g41420.1	hypothetical protein	0.42	0	1.18	0	1.25	7.67	2.48	2.43	0.92	0.63	#DIV/0!	0.830241
siR17149	AACAGGAAGCATGTGTGTAATCAG	0	0	0	0	0	11.6078	0	0	2.37253	0	LOC_Os09g15750.1	proteasome/cyclosome repeat containing protein, expressed	11.66	5.43	5.92	1.99	3.43	28.33	19.49	10.64	11.09	10.33	#DIV/0!	0.8297
siR43273	AATCATACTACCTGCAAGAGCTGC	7.29881	4.21137	0	0	0	32.7599	31.5623	16.7993	8.69927	3.76062	LOC_Os02g07350.1	inositol-1-monophosphatase, putative, expressed	16.45	15.77	21.61	11.28	10.28	38.55	22.32	23.4	16.64	11.89	0.213376	0.829654
siR164056	ATCAATCGGCCATAGCAGAGTACA	4.14067	2.33129	0	0	0	9.45823	11.8572	0	4.91452	0	LOC_Os05g34630.1	hydrolase, alpha/beta fold family domain containing protein, expressed	1.04	1.02	2.66	1.66	3.74	5.11	11.34	3.65	2.46	0.63	-0.728615	0.828957
siR112283	AGATAGACCAAAGCTCAAGCGACT	24.5633	0	2.81228	0	0	98.6235	0	59.1463	16.4947	3.90526	LOC_Os03g14080.1	transmembrane amino acid transporter protein, putative, expressed	3.33	1.7	1.18	0.66	0.62	8.52	0.89	1.82	2.77	2.19	0.920939	0.828918
siR160859	ATATCTTGTAGAGGCATTCTTTCG	0	8.72354	0	0	0	28.4607	36.9364	20.9833	19.3756	0	LOC_Os09g03750.1	ankyrin, putative, expressed	12.91	4.92	5.33	3.32	1.87	33.02	30.12	9.73	12.63	6.26	-0.0981029	0.828784
siR373027	GATTTGTTTGGTTGGTTGCGAGGG	0	0	0	0	0	16.079	0	0	0	0	LOC_Os08g40060.1	expressed protein	4.58	1.53	0.89	0	0	11.93	3.01	8.51	4.93	4.38	#DIV/0!	0.828654
siR92700	ACTCGACGAGATTGGAGGTGGCTA	59.0923	0	12.1279	0	0	307.564	230.49	145.362	87.2751	0	LOC_Os04g04060.1	dynamin family protein, putative, expressed	0.42	0	0	0	0	2.77	0.71	1.52	0	0	0.978758	0.828087
siR336229	CTTTACGTGTTGAGCTGGGGCGGC	12.5624	6.84347	2.19709	0	0	78.8472	41.884	40.0014	15.252	5.35165	LOC_Os08g14860.1	cytochrome b-c1 complex subunit 7, putative, expressed	9.58	3.9	1.48	184.73	2.49	77.96	71.22	11.25	7.7	3.76	-0.415693	0.827648
siR559173	TGTGCCAAGAAGGAAAAGACCGAG	4.14067	3.91055	0	0	0	20.0342	16.8901	9.12869	5.70537	0	LOC_Os06g12790.3	ras-related protein, putative, expressed	0.62	0	1.48	0	0	3.62	1.42	1.82	1.54	0	-0.141828	0.827273
siR249479	CCACATGTAAGTAACCTTAGACGG	0	3.15852	0	0	0	10.2321	0	0	0	0	LOC_Os03g43670.1	TKL_IRAK_CR4L.1 - The CR4L subfamily has homology with Crinkly4, expressed	5.42	2.2	1.18	0.99	1.25	40.68	26.04	13.07	8.63	2.82	-0.00240989	0.826293
siR33502	AAGCTGAAGCTGGACTTGTTGTCG	2.10543	0	0	0	0	23.5596	25.9323	7.16349	1.29924	0	LOC_Os03g06139.1	ABC-2 type transporter domain containing protein, expressed	0	0	0	0	0.93	1.28	0.53	0	0	0	-0.25	0.826243
siR334237	CTTGATGAGATTATGGAGCAGATT	3.78977	1.88007	0	0	0	15.0472	7.42141	7.35367	0	1.59103	LOC_Os05g25430.1	receptor-like protein kinase At3g46290 precursor, putative, expressed	0	0	0	0	0	0.43	0	0	0	0	#DIV/0!	0.825978
siR117775	AGCAGAATAGAAAGGAACCACCGA	0	0	0	0	0	21.7539	10.4923	4.75453	0	0.723196	LOC_Os05g51610.1	sodium/calcium exchanger protein, putative, expressed	0	0	0	0	0.62	1.49	1.06	1.22	0	0	#DIV/0!	0.825637
siR567727	TTAGATGCGTGAGACCGTGAGGGA	0	0	0	0	0	0	13.9898	0	0	0	LOC_Os11g41034.1	expressed protein	0	0	0.59	0	0.62	1.49	2.48	0	0	0	#DIV/0!	0.825177
siR241424	CATGACTGCTTTACGGGACGGAGT	17.3347	0	0	0	0	0	34.4626	19.2717	0	0	LOC_Os05g08100.1	DNA replication licensing factor MCM3 homolog 3, putative, expressed	6.25	5.93	2.66	1.66	5.61	12.14	18.78	12.16	10.47	5.32	0.48496	0.824975
siR413122	GGGTTTCATCTCAAGACTAGGACA	6.597	0	1.14249	0	0	34.8235	26.7853	13.0591	10.6199	4.84542	LOC_Os11g26880.1	RALFL14 - Rapid ALkalinization Factor RALF family protein precursor, expressed	22.91	4.92	0	0.66	0.93	136.96	40.75	66.26	17.87	4.7	0.948619	0.824557
siR353031	GACGGAAGAACATACTCCATTGCA	4.49157	1.95528	0	0.0858545	0	18.4006	18.4256	14.1368	4.34963	2.53119	LOC_Os04g50100.1	RING-H2 finger protein ATL5G, putative, expressed	0.62	0.34	0	0	0	9.37	3.9	3.34	0	0.63	0.993415	0.824403
siR221282	CACCTCATCGTTGTCTTCGTCGTC	18.1067	12.7845	10.8097	10.8177	14.5425	0	6.14185	8.30457	16.0428	22.3468	LOC_Os03g04920.1	multidrug resistance-associated protein, putative, expressed	157.67	153.11	245.12	75.62	133.63	155.92	122.78	153.5	184.53	215.05	-0.0524514	0.824349
siR69394	ACCATGGCGCTAGAGGAGGATGAG	10.106	5.86583	0	0	0	87.7895	61.7598	40.7621	12.6535	2.82047	LOC_Os02g50910.1	expressed protein	6.67	2.03	0.89	0.66	1.87	39.41	15.59	33.13	2.77	3.13	0.896975	0.824277
siR38830	AAGTTGAGATGGAGATGGATCGGA	0	0.150406	0	0	0	12.0377	0	0	0	0	LOC_Os08g16820.1	retrotransposon protein, putative, SINE subclass, expressed	1.67	0.34	0	0	0	2.34	0	0.91	0	1.25	-0.0478742	0.824142
siR153668	ATACATACTCTGCCGGTACCTTAT	3.08796	1.72967	0.878836	0	0	15.821	12.0278	9.95281	4.40612	2.02495	LOC_Os08g16810.1	retrotransposon protein, putative, SINE subclass, expressed	28.33	14.07	2.96	0	0.62	67.74	30.47	67.48	13.55	6.57	0.981305	0.823721
siR17659	AACATCACGATCAATCAGGAACTG	2.59669	1.80487	0.439418	0	0	15.993	16.2077	9.88941	5.08399	0	LOC_Os02g50860.1	ras-related protein, putative, expressed	15.41	6.61	5.33	7.96	4.98	38.55	27.81	28.88	19.1	20.03	0.761673	0.823491
siR222452	CACGATGTAATAGGCCCAGATCGC	2.24579	1.72967	0	0	0	12.4677	9.04217	6.14919	4.06719	1.66335	LOC_Os04g51710.1	expressed protein	7.5	3.05	2.96	0.66	4.98	32.59	34.37	33.74	11.09	6.89	0.609876	0.823433
siR398041	GCTTGTGAGGCAGTGGTAGGCATA	0.84217	0	0	0	0	10.404	4.9476	3.61344	0	0	LOC_Os02g02590.1	PPR repeat domain containing protein, putative, expressed	5.83	3.05	5.62	0.66	2.49	9.59	4.96	6.99	5.85	3.76	0.58675	0.823261
siR144194	AGTCTAGAACACTGCAGGTGCCGC	0	0	0	0	0	208.081	0	0	0	0	LOC_Os03g59680.1	PAPA-1-like conserved region family protein, expressed	11.04	5.76	7.7	2.32	6.54	24.5	18.25	10.33	16.64	13.77	#DIV/0!	0.82274
siR353822	GACGGTAGTTGAGAGTAGGATGAA	0	0	0	0	0	0	10.2364	0	0	0	LOC_Os12g04180.1	RNA recognition motif containing protein, expressed	0	0	0	0	0	0.43	0.71	0	0	0	#DIV/0!	0.822684
siR224611	CACTGAACAGTCCGACATTGAAGC	3.50904	0	0	0	0	17.4547	10.6629	0	0	2.67583	LOC_Os12g08060.1	universal stress protein family protein	0.42	0	0	0	0	0.85	0	0	0	0	1	0.822313
siR236674	CATCAAGGACAAGTTTAGATCGGC	6.38646	3.76015	1.75767	0	0	17.6267	18.5962	5.07149	4.57559	1.51871	LOC_Os05g45850.1	expressed protein	3.54	1.53	3.26	4.64	2.49	15.12	8.15	5.17	2.46	3.76	-0.214092	0.822281
siR582448	TTGAGATAACGAGCATTACCTGAC	0	0	0	0	0	44.8836	0	0	0	0	LOC_Os11g12330.1	disease resistance protein RPM1, putative, expressed	0.62	0.51	0	0	0.93	5.75	3.19	2.43	0.62	0	#DIV/0!	0.822203
siR600017	TTTGGGAAGAGGAAGAAGGATGAA	0	0	0.615185	0	0	17.9706	0	0	0	0	LOC_Os03g50320.1	phosphatidylinositol 4-kinase PI4K, putative, expressed	16.04	11.19	6.81	2.65	4.67	46.22	28.88	25.23	17.25	7.51	-0.152044	0.822126
siR139609	AGGTTGGATTGTAGCAGCAGCAGG	1.96506	0	0	0	0	25.2793	19.2786	0	0.395421	0	LOC_Os04g59400.1	expressed protein	7.5	3.9	3.26	2.65	4.98	12.78	8.86	3.95	8.63	6.26	0.891881	0.822072
siR321533	CTCTGTCTTGATGTAGTGGGCGCT	8.14098	7.14428	0	0	0	25.0213	24.6527	8.051	10.6764	2.60351	LOC_Os06g17970.1	NBS-LRR disease resistance protein, putative, expressed	0	1.7	0	0.99	0	2.77	5.85	0	2.16	0.63	0.299884	0.821656
siR398966	GGAACAGGAAGTAGCATGAGTAGA	3.2985	0	0.175767	0	0	10.404	7.50671	3.42326	2.25955	0	LOC_Os12g38950.1	zinc finger, C2H2 type family protein, expressed	0.42	1.53	2.07	0	0.62	5.33	2.66	3.65	2.16	1.57	-0.298118	0.821346
siR358443	GAGATGGAACGAGCAAGAAACACG	4.7723	3.00812	0	0	0	47.4631	27.7236	31.9504	0	6.14717	LOC_Os06g37080.1	L-ascorbate oxidase precursor, putative, expressed	49.36	35.95	32.27	6.96	0	102.67	31.36	47.72	31.42	22.54	0.814851	0.820632
siR370668	GATGTCAGATAAAACGAAACGGAG	6.45664	0	0	0	0	14.7032	14.5016	10.5867	7.96492	3.3267	LOC_Os02g39820.1	PPR repeat domain containing protein, putative, expressed	8.33	4.24	7.4	5.31	11.21	45.8	22.32	28.27	16.02	6.57	0.211779	0.820591
siR138950	AGGTGGATGCTGCGAACATATCGG	0	0	0	0	0	0	38.8984	0	0	0	LOC_Os04g37530.1	expressed protein	2.29	0.85	0.89	0.66	0	2.98	5.49	2.13	0	0	#DIV/0!	0.820529
siR370360	GATGGTGTTGAAGGCGGATGATGT	6.73736	3.00812	0	0	0	37.7469	17.7431	17.1163	7.00461	1.80799	LOC_Os07g48850.1	PPR repeat containing protein, expressed	0	0	0	0	0	0.43	0.35	0	0	0	#DIV/0!	0.820285
siR541756	TGGAACGACAGTGAGGAGAGGCCA	0	1.50406	0	0	0	11.1779	0	0	0	0	LOC_Os06g08850.1	cyclic nucleotide-gated ion channel 14, putative, expressed	8.75	5.93	2.37	3.65	5.92	20.66	13.46	10.33	8.93	3.44	0.138334	0.820142
siR450681	TAAGTATGTAGATGTGTCTTGATC	3.78977	0	0	0	0	10.2321	6.99489	0	0	0	LOC_Os09g09980.1	glucan endo-1,3-beta-glucosidase precursor, putative, expressed	4.37	2.37	6.22	1.66	4.67	15.98	6.73	6.38	6.47	5.01	0.155533	0.819773
siR76045	ACCTAAGTCGACGCAAAGGGCATA	10.3166	6.16664	0	0	0	24.8493	20.6435	10.9671	12.2016	0.867836	LOC_Os07g31250.1	OsWAK69 - OsWAK receptor-like cytoplasmic kinase OsWAK-RLCK, expressed	0.42	0	0.59	0	0.62	8.09	2.3	0.61	0.92	0	-0.178398	0.81938
siR526398	TGAGGTCACAAGTTTTGAATGCCA	12.7729	5.0386	0	0	0	37.8329	31.3917	16.5458	9.26416	3.83294	LOC_Os01g25600.1	tetratricopeptide repeat domain containing protein, expressed	1.87	0.85	0.89	0.66	0.62	12.14	4.25	4.56	4	0.94	0.938299	0.819325
siR91001	ACTATGCATAGTTTGACGGTTGAG	5.33374	2.4817	0	0	0	9.11429	10.5776	5.0081	5.76185	0	LOC_Os10g16640.1	expressed protein	2.92	1.87	1.48	0.66	2.8	14.91	9.57	5.17	3.7	1.57	0.56116	0.819138
siR136449	AGGGGTAGAAGCGATCTTCAGTAG	2.10543	1.88007	0	0	0	13.1555	9.98051	7.10009	2.20306	0	LOC_Os07g02780.1	STE_MEKK_ste11_MAP3K.20 - STE kinases include homologs to sterile 7, sterile 11 and sterile 20 from yeast, expressed	1.46	0.85	0	0	0	2.98	1.42	0	0.62	0	0.967489	0.818843
siR176251	ATCTCCCGAGTCGTCGTGTTTTAC	3.78977	3.45934	0.96672	0	0	11.1779	14.6722	6.21258	4.0107	1.08479	LOC_Os02g57170.1	expressed protein	5	1.53	4.14	1.66	1.25	7.24	9.74	8.81	5.85	4.7	0.463026	0.818559
siR5873	AAACCTATGAGAGAATATGAGCTT	7.43917	0	0	0	0	0	23.2879	0	0	0	LOC_Os12g22744.1	expressed protein	21.66	10.68	8.29	9.62	27.72	46.86	75.65	37.69	24.95	8.14	0.393517	0.818075
siR145456	AGTGAGACGTGAGTGGGAAGACTA	0	0	0	0	0	30.0944	0	12.0448	0	0	LOC_Os03g45420.1	armadillo/beta-catenin repeat family protein, putative, expressed	3.12	2.03	2.07	3.65	3.74	6.6	4.78	5.78	3.08	2.19	#DIV/0!	0.818004
siR283865	CGAGGATGATGCAACGGAAGCAGC	9.5446	0	0	0	0	31.7281	26.4441	20.3494	8.5298	0	LOC_Os09g39020.1	N-rich protein, putative, expressed	5.42	6.44	6.22	9.29	18.38	21.73	38.98	15.5	5.55	1.88	-0.388787	0.817959
siR538969	TGCTCCAAACATCGATCTCCGGCA	4.35121	2.25609	1.14249	0	0	15.4771	16.0371	7.92421	8.0214	1.51871	LOC_Os09g28040.1	OsPOP18 - Putative Prolyl Oligopeptidase homologue, expressed	0.42	0	0	0	2.8	4.9	2.83	0.61	0.62	0.63	-0.3556	0.817956
siR224018	CACTACTCAACTGCATACATCTGC	4.98284	2.93292	0.263651	0	0	13.4135	9.12748	4.94471	2.59848	1.37407	LOC_Os10g17510.1	transposon protein, putative, Ac/Ds sub-class	0	0.34	0	0	0.62	2.77	3.9	1.82	0.62	0.63	-0.227465	0.817751
siR554522	TGTAGGTATTGTCGAGGCAGTTGA	9.33405	5.71542	0	0	0	38.9507	23.5438	14.4538	7.45652	0	LOC_Os01g19020.1	peroxidase precursor, putative, expressed	0.83	0	0	0	0	1.28	0	0	0	0	0.819217	0.817445
siR57861	ACACCGGATCGAGAAGAAGGGCGA	0	0	0	0	0	114.015	102.876	46.9113	0	0	LOC_Os12g34220.1	OsFBL61 - F-box domain and LRR containing protein, expressed	3.12	0.68	0	0	1.87	6.82	7.97	2.43	4.31	0	#DIV/0!	0.817216
siR398601	GGAAAAAGGACAACGAGAATGGCC	0	8.64834	0	0	0	38.6068	0	0	0	0	LOC_Os01g66130.1	armadillo/beta-catenin repeat family protein, putative, expressed	3.54	3.22	1.48	1.33	0	15.12	7.97	10.33	4	4.07	0.499586	0.817137
siR140822	AGTACTGTATAAGCCAAAGTGGTA	4.56176	0	0	0	0	12.1237	13.5633	10.3966	5.30994	0	LOC_Os01g09800.1	BTBA1 - Bric-a-Brac,Tramtrack, Broad Complex BTB domain with Ankyrin repeat region, expressed	0	0	0.59	0	2.49	10.22	9.04	2.43	3.08	0.63	-0.31935	0.816926
siR32875	AAGCGATGGCACTCCGATTAGTAT	5.89519	5.26421	0	0	0	48.065	27.3824	26.0548	0	0	LOC_Os12g04590.1	zinc finger, C3HC4 type domain containing protein, expressed	3.75	2.71	1.48	2.65	0.93	10.01	10.1	6.69	6.16	2.19	0.782539	0.816896
siR141008	AGTAGAGGCATGTGGATTTAGTCA	0	0	0	0	0	24.1615	0	0	0	0	LOC_Os12g09290.1	tRNA pseudouridine synthase family protein, putative, expressed	6.46	4.24	5.33	2.65	3.74	24.71	17.54	13.98	10.78	6.89	#DIV/0!	0.815988
siR126217	AGCTGACGATGGAATAATGGAAGG	2.73705	1.35365	0.615185	0.343418	0	11.4359	10.6629	6.9733	2.93742	0	LOC_Os11g07040.1	CAMK_CAMK_like.43 - CAMK includes calcium/calmodulin depedent protein kinases, expressed	61.65	23.74	11.55	5.97	6.85	107.78	52.62	75.38	47.44	11.27	0.979772	0.815939
siR81335	ACGAGCATAGAGCGGTTGAATTGG	0	0	2.28497	0	0	0	44.0166	0	0	0	LOC_Os11g37900.1	3-ketoacyl-CoA synthase, putative, expressed	13.75	1.53	2.07	1.66	0.62	12.57	28.17	18.85	6.47	4.7	-0.188052	0.815406
siR471535	TATCGACGGAAGAACATACTCCAT	8.49188	0	0	0	0	18.8305	25.9323	19.2083	7.79545	5.27933	LOC_Os08g26230.4	expressed protein	0	0	1.18	1.33	0.62	0.43	2.13	0.91	0.62	0	-0.555692	0.815233
siR331883	CTTCCGAGAACAGGTGTCTGCATG	4.00031	2.18089	0.439418	0	0	15.4771	11.7719	5.95901	3.44581	1.73567	LOC_Os08g23720.1	glucan endo-1,3-beta-glucosidase precursor, putative, expressed	1.87	1.53	0.59	0	0.62	2.56	0.71	1.22	0.62	0	0.935219	0.815033
siR364062	GAGTTGACAAGTTTAGAATGACAG	3.01778	1.80487	0	0	0	13.4135	8.78626	8.68493	4.34963	1.73567	LOC_Os04g40830.1	cullin family domain containing protein, putative, expressed	4.79	4.92	2.96	0.66	14.33	49.42	27.11	17.33	27.11	10.33	-0.115491	0.814746
siR429650	GTCTGCAAGAGCGAGCTAGAGAGG	0.912351	1.05284	0.175767	0.171709	0	14.9612	7.42141	4.18398	1.46871	0.723196	LOC_Os02g20160.1	PPR repeat domain containing protein, putative, expressed	1.04	0.34	0	1.66	0	3.2	3.72	1.52	0.92	0	0.132661	0.814704
siR174048	ATCGGCTTTAGAGAGATGTGTGTG	0	3.76015	0	0	0	40.5844	34.292	0	0	0	LOC_Os06g04580.1	transcription factor TFIIF, putative, expressed	6.67	3.9	2.37	2.65	2.49	16.4	16.83	12.16	8.93	3.13	0.087524	0.814511
siR422278	GTAGTATAAACAGGAGGTAGGCAA	0	0	0	0	0	52.0202	30.0268	17.9404	10.9588	4.0499	LOC_Os03g50340.1	coatomer alpha subunit, putative, expressed	50.61	30.69	21.61	15.92	24.61	140.37	130.57	127.97	54.22	24.42	#DIV/0!	0.814485
siR100973	AGAAATTAGAACAGCAGCCAATAA	0	0	0	0	0	27.6868	0	0	0	0	LOC_Os06g41660.1	CC-NBS-LRR protein, putative, expressed	1.04	1.19	0	0.66	0	7.03	4.25	2.74	1.54	0	#DIV/0!	0.814275
siR39169	AAGTTTTGGAATGACGGACAATGG	0	0	0	0	0	22.4418	23.7144	12.1716	0	0	LOC_Os09g04924.1	expressed protein	17.08	10.51	7.99	4.97	7.48	35.36	28.35	32.52	19.72	8.45	#DIV/0!	0.813669
siR125461	AGCTCAAGCGACTTCAAGACCAAT	0	0	0	0	0	19.2604	16.6342	12.6153	6.27025	0	LOC_Os03g03140.1	RNA recognition motif containing protein, putative, expressed	7.29	2.2	3.85	4.64	10.28	12.78	20.02	10.64	5.24	5.01	#DIV/0!	0.813599
siR85002	ACGGCCGAGGAGCATCAATAAGTT	7.08827	5.41461	0	0	0	12.5536	14.2457	7.54385	9.15118	1.44639	LOC_Os01g54580.1	transporter family protein, putative, expressed	17.5	13.23	12.43	6.96	13.39	15.12	18.6	16.41	17.87	10.33	0.703806	0.812983
siR394662	GCTGACATCGCATGACGTATGACA	1.8247	0	0	0	0	12.2097	12.9661	0	3.33284	0	LOC_Os01g32720.1	expressed protein	12.91	7.46	10.07	1.33	9.97	33.87	22.68	16.72	19.72	7.51	0.583344	0.812886
siR377477	GCAGCTAGTTAGGACGAATGGTGG	7.43917	3.23373	0	0	0	31.7281	25.5911	8.30457	8.75576	0	LOC_Os12g01180.1	OsWRKY57v2 - Superfamily of TFs having WRKY and zinc finger domains, expressed	2.08	0	0	0	0	5.54	8.68	4.56	2.46	0.63	0.904256	0.81288
siR109477	AGAGATGGTAAGCCTGTGAAAATG	0	0	0	0	0	0	13.3927	0	0	0	LOC_Os12g40380.1	expressed protein	5.21	2.37	4.44	1.66	4.67	8.73	12.22	6.08	4	3.13	#DIV/0!	0.812837
siR165737	ATCAGGTCTAGCAGAAGAATGTGT	0	17.7479	0	0	0	0	0	85.0743	35.4749	33.7733	LOC_Os03g06330.1	tyrosine protein kinase domain containing protein, putative, expressed	19.37	20.52	36.41	1.99	1.56	5.96	7.44	12.16	6.78	5.95	0.174163	0.812653
siR16333	AACACCCACCAGCAGTCGTACTGA	3.6494	0	0	0	0	11.6938	14.2457	0	0	0	LOC_Os02g48620.1	tetratricopeptide repeat, putative, expressed	21.45	13.56	10.66	7.63	23.36	59	56.52	22.8	45.59	15.03	0.501318	0.812247
siR509943	TCTGAACTGAAAAGATGGTGCTCT	4.49157	0	0	0	0	37.9189	22.8613	15.4047	3.21986	2.45887	LOC_Os07g46400.1	expressed protein	2.08	1.7	2.37	1.99	1.25	5.54	6.56	4.86	2.77	1.25	0.265885	0.812175
siR437477	GTGTGGTTCAAGGCGATGTCGGCG	0	3.53454	0	0.171709	0	23.0437	16.2077	9.25548	8.92522	0	LOC_Os01g03950.1	glycosyl hydrolase, family 31, putative, expressed	2.92	1.02	2.07	1.33	5.61	51.12	8.33	10.33	1.23	1.57	-0.500928	0.811904
siR586697	TTGGAATCTGAATATGCAAGGTAT	0	0	0	0	0	15.2191	0	0	5.81834	0	LOC_Os11g02570.1	esterase, putative, expressed	1.46	0.85	0	0.99	0	8.95	3.72	1.82	0.92	0.63	#DIV/0!	0.811904
siR508621	TCTCGTGAGTGTAGCCAAGCAGCG	3.71958	2.10568	0.527302	0	0	43.6798	35.401	25.2941	6.83514	3.6883	LOC_Os12g30540.1	ubiquitin carboxyl-terminal hydrolase, putative, expressed	70.61	52.22	33.16	11.61	28.97	120.78	99.57	114.59	95.5	77.94	0.95568	0.81181
siR1544	AAAACGACAACCAGCTTAGAGCAT	8.00062	4.36177	0.439418	0	0	49.4407	48.1965	25.4843	8.41683	1.44639	LOC_Os01g69840.1	expressed protein	0	0.68	0	0	0	1.07	1.42	0.91	0	0.63	0.283553	0.81152
siR421103	GTAGAGCTGGGTTTAAGAGCTGGT	0	1.05284	0	0	0	12.2957	0	0	0	0	LOC_Os01g48980.1	GPI transamidase component family protein, putative, expressed	14.37	5.09	4.74	1.33	10.9	40.26	21.44	25.53	23.72	8.76	-0.23407	0.811368
siR161723	ATATGTGACGATGGATACAATTTA	2.87741	1.80487	0	0	0	10.0601	10.1511	4.37416	1.80764	0.0723196	LOC_Os06g41780.2	guanine nucleotide exchange family protein, putative, expressed	1.87	0	0	0	0	2.34	2.3	0.91	1.54	1.25	0.811424	0.811344
siR40922	AATAGATCTGATTTCCACGGCTGC	0	8.49793	0	0	0	24.4194	0	7.29027	0	0	LOC_Os01g68940.1	ubiquitin family domain containing protein, expressed	24.16	2.71	2.37	1.99	0.62	30.03	19.49	19.76	22.49	23.48	-0.205081	0.811145
siR516044	TCTTGTACTCAGAATTCAGATGGT	5.68465	2.78251	0.790953	0	0	14.7892	12.5396	10.6501	3.84124	1.88031	LOC_Os01g56100.1	BSD domain containing protein, expressed	9.79	6.27	13.03	4.97	10.9	38.98	39.15	13.98	17.56	10.33	0.00484492	0.810851
siR139726	AGGTTTCAGGCGCTAAGTAGGCAG	0	0	0	0	0	23.3016	18.0843	0	0	0	LOC_Os03g15190.1	expressed protein	2.08	1.02	3.55	0.99	5.92	22.37	6.91	5.47	4	4.38	#DIV/0!	0.810828
siR489124	TCCATGCGAGCAGGCTGCGCTGAG	1.68434	0.827232	0	0	0	13.6714	10.7482	3.93041	1.86413	0	LOC_Os02g43740.1	AGC_PVPK_like_kin82y.6 - ACG kinases include homologs to PKA, PKG and PKC, expressed	2.71	1.02	1.18	0	2.8	47.93	9.92	7.9	5.85	2.19	0.426792	0.809733
siR134117	AGGCTCCGAAGACTTGCAGCAGCC	1.89488	0	0.263651	0	0	10.748	9.98051	0	0	0	LOC_Os05g22830.1	DNA-directed RNA polymerase subunit beta, putative	0.62	0.34	4.44	2.98	48.59	4.05	3.19	1.22	2.16	2.82	-0.322829	0.809684
siR54259	ACAACTGCTAACCGTCGACCACAT	8.98315	5.71542	1.58191	0	0	52.9661	37.7042	23.2021	19.0932	4.99005	LOC_Os04g47900.1	ATTIM23-2, putative, expressed	0	0.34	0	0	0	7.67	5.14	0	2.46	2.19	0.346819	0.809635
siR536063	TGCCTGCAAGAGAGAAGAGGACAA	4.07049	2.70731	0	0	0	14.2733	10.3217	9.82602	0	3.25438	LOC_Os11g34850.1	maf, putative, expressed	3.54	6.61	2.66	4.64	6.23	12.78	13.11	7.6	6.47	4.7	0.0157801	0.80888
siR128336	AGGAACGTTGGTAGCAGCAGTAGC	3.50904	0	0	0	0	15.0472	12.0278	6.59294	0	0	LOC_Os01g39260.1	OsFtsH5 FtsH protease, homologue of AtFtsH4, expressed	33.95	18.82	14.21	5.64	16.82	53.47	60.41	43.47	41.28	17.22	0.872586	0.80872
siR311734	CTAGCACCACCAACGGAAGGACAT	0	0	0	0	0	16.079	7.50671	0	0	0	LOC_Os03g50540.1	2Fe-2S iron-sulfur cluster binding domain containing protein, expressed	62.28	42.39	50.33	15.59	32.08	160.61	78.48	98.48	77.94	39.13	#DIV/0!	0.808719
siR537969	TGCGTGTTGTCTGGCGATGGCGTT	5.26356	1.72967	0.351534	0	0	15.735	14.0751	6.40276	4.23666	0.289279	LOC_Os08g38570.1	WD domain, G-beta repeat domain containing protein, expressed	7.91	3.73	4.74	8.29	12.77	12.78	24.09	10.94	6.47	3.44	-0.165078	0.80871
siR595331	TTTCATCAGCAGGAGAGGAGAGCT	0	0	0	0	0	20.2062	0	5.76882	0	0	LOC_Os09g33510.2	hydroxyproline-rich glycoprotein family protein, putative, expressed	1.87	1.36	0.59	0.99	0.62	2.56	1.59	1.52	0.62	0	#DIV/0!	0.808254
siR50848	AATTGAAGAACCTATCCGAAGTCG	0	0	0	0	0	0	16.7195	0	0	0	LOC_Os02g03600.1	dnaJ domain containing protein, expressed	6.04	4.75	2.37	1.66	3.74	13.42	23.92	10.94	13.55	2.5	#DIV/0!	0.807694
siR330444	CTTATATTTTAGGACTACGGTATT	0	0	0	0	0	19.1744	0	0	5.19697	0	LOC_Os12g06650.1	tetratricopeptide-like helical, putative, expressed	0.42	0	0	0	0.62	3.62	1.95	0.91	0.62	0	#DIV/0!	0.80755
siR433267	GTGCTAAATTGTATCCATCGTCAC	3.15814	0	0	0	0	17.1968	0	0	5.30994	0	LOC_Os03g14690.1	vacuolar ATP synthase 98 kDa subunit, putative, expressed	4.79	1.02	0.59	0.99	10.9	16.61	6.73	7.9	3.39	1.25	0.144027	0.807481
siR583747	TTGATTTTGTTCCATCCGTCTGAC	0	0	1.0546	0	0	15.1332	14.5869	10.143	5.25345	0	LOC_Os01g27590.1	transposon protein, putative, Pong sub-class, expressed	0.42	0.34	0	0	0.93	2.34	0.89	0.61	0	0	-0.493789	0.807283
siR370495	GATGTAGAAAGTAGCAAGAGTGGG	0	0.300812	0	0	0	12.8116	8.27444	6.08579	4.29315	0	LOC_Os01g14970.1	expressed protein	0	0	0	0	0	0.85	0.89	0	0	0	#DIV/0!	0.807246
siR81865	ACGATATCAGAACCGTACTGCCTC	0	0	0	0	0	10.3181	13.6486	0	0	0	LOC_Os12g05655.2	expressed protein	0	0	0	0	0	0.85	0.89	0	0	0.63	#DIV/0!	0.807229
siR215137	CAATCTGATCATGAAAGCTGGAAG	0	0	0	0	0	13.0695	8.10384	0	0	0	LOC_Os12g04590.1	zinc finger, C3HC4 type domain containing protein, expressed	3.75	2.71	1.48	2.65	0.93	10.01	10.1	6.69	6.16	2.19	#DIV/0!	0.80701
siR379617	GCATCTTTTCGATTTGTTCGTCGT	0	0	0	0	0	24.4194	0	0	0	0	LOC_Os04g39780.1	AMP-binding enzyme family protein, expressed	1.87	1.36	0	0	1.87	5.75	2.48	3.34	2.16	0	#DIV/0!	0.806746
siR456850	TACCTAAGTCGACGCAAAGGGCAT	0	0	0	0	0	0	16.293	0	0	0	LOC_Os11g03910.1	zinc finger DHHC domain-containing protein, putative, expressed	4.58	1.87	2.37	0	0.93	1.07	4.25	0.61	2.77	0	#DIV/0!	0.806265
siR81275	ACGAGATTGGAGGTGGCTATAGAT	0	0	0	0	0	74.806	70.8019	0	20.11	4.91773	LOC_Os10g34430.1	Dicer, putative, expressed	1.87	1.02	0	0	1.56	6.39	3.37	2.43	2.16	0	#DIV/0!	0.805974
siR139238	AGGTGTTGCAAATCGTTGGCGTGC	6.03555	0	0	0	0	12.2957	11.7719	0	0	0	LOC_Os05g43120.1	GDSL-like lipase/acylhydrolase, putative, expressed	1.46	1.53	1.78	1.33	6.23	5.33	6.02	4.86	3.39	2.82	-0.266463	0.805948
siR135737	AGGGCCGGCTCTACAATCTTGAGG	4.84248	2.10568	1.14249	0.257563	0.0938228	37.9189	23.2026	20.4762	7.0611	2.45887	LOC_Os07g12110.1	eukaryotic translation initiation factor 3 subunit E, putative, expressed	46.66	24.59	33.75	19.57	68.53	142.08	100.81	120.67	107.21	34.75	0.0113459	0.805899
siR450649	TAAGTAGTATCAGGAGTTCAGGAC	0	2.70731	0	0	0	25.7952	14.0751	12.6153	0	0	LOC_Os03g36830.1	expressed protein	0.62	0	0	0	0	2.34	3.01	2.74	0	0	-0.25	0.805858
siR87905	ACGTGTAGAAGAGATCATCAGTAG	11.0184	0	0	0	0	0	42.0546	25.2307	0	0	LOC_Os01g21420.1	pre-mRNA-splicing factor SF2, putative, expressed	16.25	8.48	11.84	7.63	25.85	16.83	23.92	26.14	5.55	4.07	0.168389	0.805701
siR296838	CGGCTAGCAGTAGAGGCGACCTTC	8.28134	5.56502	0	0	0	33.8776	24.4821	25.2307	0	7.88284	LOC_Os01g66500.1	phosphoribosylformylglycinamidine synthase, putative, expressed	20.62	14.58	10.66	15.59	33.33	44.31	48.54	51.37	23.1	7.83	-0.0769165	0.805597
siR556213	TGTCCAGATTCGTAGTCCAAGGTT	13.1238	0	0	0	0	38.4348	38.6425	19.652	0	7.95516	LOC_Os02g45490.1	expressed protein	1.04	0	0	0	0.62	0.85	0.35	0	0	0	0.827573	0.805577
siR528855	TGATGCTTGGTTGGATGTGTGCAT	100.218	0	0	0	0	368.785	312.893	0	0	0	LOC_Os02g07690.1	VQ domain containing protein, putative, expressed	5.83	8.31	7.11	10.94	4.36	22.58	37.91	14.59	12.32	4.7	-0.330214	0.805263
siR172761	ATCGACAGTTGATTTGCGCGGACC	2.10543	0	0	0	0	14.3593	13.478	5.76882	2.76795	0	LOC_Os01g14550.1	pathogen-related protein, putative, expressed	1.25	0	0	0	0	8.52	12.76	10.33	4.31	0	1	0.805246
siR61540	ACAGTGAGTGGGGGCAAATGCGGA	0	0	0	0	0	14.1014	9.21278	3.23308	0	0	LOC_Os08g44510.1	UDP-N-acetylglucosamine--peptide N-acetylglucosaminyltransferase SPINDLY, putative, expressed	27.91	23.57	7.7	3.98	19.62	64.97	48.9	50.46	44.05	23.48	#DIV/0!	0.805234
siR542604	TGGACATGTTCAGCATTGGAAGGC	4.35121	3.08332	0	0	0	20.1202	14.1604	10.3966	6.10079	1.95263	LOC_Os03g62420.1	expressed protein	72.48	33.74	44.11	23.22	54.2	102.67	64.13	50.46	70.86	42.26	0.510399	0.805118
siR542471	TGGACACTGTCAGTTGACTAACTT	9.19369	4.06096	0	0	0	11.6938	0	3.16968	0	0	LOC_Os10g16990.1	expressed protein	0	0	0	0	0	1.92	0.71	0	0.62	0	#DIV/0!	0.804694
siR375085	GCACACAAGAGGCTATGATCTCCA	2.66687	0	0	0	0	11.2639	11.4307	0	0	0	LOC_Os02g56280.1	zinc finger family protein, putative, expressed	3.96	1.7	0.89	1.33	3.11	23.86	15.06	12.77	6.78	2.19	0.764	0.804635
siR323892	CTGATCCGAGTAGACCTTGTGGTG	8.35152	5.26421	2.28497	0.171709	0	46.7752	43.0783	10.2064	10.4504	2.53119	LOC_Os03g08530.1	aminotransferase, classes I and II, domain containing protein, expressed	0.42	0	0	0	1.25	4.05	1.06	0.61	0	0	-0.239615	0.804366
siR101376	AGAACCGAGAGAAATCAAGACTGA	6.38646	4.36177	1.14249	0	0	13.3275	14.331	0	0	0	LOC_Os07g35985.1	expressed protein	0.42	0.34	0	0.66	0	4.9	2.3	0.61	1.54	0	0.241566	0.804333
siR31296	AAGCAACGACAGCGGAGAGGTAGC	0	0	0	0	0	19.2604	11.3454	11.5376	3.78475	0	LOC_Os12g44170.1	pentatricopeptide, putative, expressed	3.33	4.24	17.47	5.97	18.69	52.4	24.98	10.03	15.4	10.33	#DIV/0!	0.804157
siR192757	ATTACCTGAGCACTACAGGACGTG	0	0	0	0	0	11.4359	0	0	0	0	LOC_Os05g40810.1	BRCA1 C Terminus domain containing protein, expressed	3.12	1.19	2.07	0.66	1.25	22.79	15.94	6.08	5.55	2.5	#DIV/0!	0.804024
siR133589	AGGCGATGGCACTCCGGTTAGTAT	6.597	6.54266	1.84556	0.257563	0	54.1698	31.5623	29.2879	12.0886	4.0499	LOC_Os03g55760.1	MYB family transcription factor, putative, expressed	0	0	0	0	0	0.43	0	0	0	0	#DIV/0!	0.803735
siR130356	AGGAGCTGGCTTGCTGGAATTCAT	0	0	0	0	0	14.2733	9.12748	0	0	0	LOC_Os01g18660.1	aminotransferase, putative, expressed	0.83	0.85	0	0	0.62	4.47	6.02	1.52	2.46	0	#DIV/0!	0.803709
siR50231	AATTCAGAAGTGAGAGCAAATGGA	17.4048	6.16664	0	0	0	33.8776	32.5006	20.4762	0	0	LOC_Os09g15750.1	proteasome/cyclosome repeat containing protein, expressed	11.66	5.43	5.92	1.99	3.43	28.33	19.49	10.64	11.09	10.33	0.914433	0.803548
siR582674	TTGAGGAGAGAGAATGGTATGGGC	0	0	0	0	0	23.2156	15.4399	5.64204	10.7894	0	LOC_Os06g48600.1	macrophage migration inhibitory factor, putative, expressed	12.91	3.73	1.18	1.99	4.36	36.42	13.82	15.5	8.63	7.83	#DIV/0!	0.803176
siR179966	ATCTTTTGCTCTGTTGGCCATGAT	9.5446	8.27232	2.54862	0	0	37.317	35.3157	17.7502	12.9924	3.90526	LOC_Os07g29220.1	Cyclopropane-fatty-acyl-phospholipid synthase, putative, expressed	0.62	0.85	0.59	0.99	1.87	13.63	5.31	7.29	0.92	0	-0.586918	0.802708
siR557934	TGTCTGTGTGTACTGGCAAGTGGA	0	0	0	6.95421	0	0	0	11.5376	0	11.7158	LOC_Os10g20510.1	expressed protein	3.12	1.87	7.4	1.66	1.25	5.33	4.25	6.99	6.47	9.7	-0.310017	0.802625
siR118523	AGCAGTGATCTGGTGTAGTTGTCG	2.45633	1.50406	0.439418	0	0	11.5218	12.0278	2.72593	2.88093	0.361598	LOC_Os04g43340.1	disease resistance RPP13-like protein 1, putative, expressed	0.62	0.34	0	0.99	0	3.83	2.48	2.43	0.62	0	0.174667	0.802577
siR181064	ATGACCAGATAGACAAACATGCAT	0	0	0	0	0	0	11.3454	0	0	0	LOC_Os09g24990.1	CAF1 family ribonuclease containing protein, putative, expressed	1.04	0.68	1.78	1.66	2.18	1.7	2.3	0.61	0.62	0.94	#DIV/0!	0.802376
siR7701	AAAGAAGGTGGAACTAGAAGGTGT	0	0	0	0	0	117.282	0	0	0	0	LOC_Os10g35100.1	expressed protein	10.21	12.04	7.11	7.96	6.54	37.06	27.99	18.24	24.95	15.03	#DIV/0!	0.802295
siR461313	TAGAAAATGATATGTTGGACACAA	0	0	0	0	0	0	11.2601	0	0	0	LOC_Os08g01620.2	shwachman-Bodian-Diamond syndrome protein, putative, expressed	0	0	0	0	0	0	1.24	0.61	0	0.63	#DIV/0!	0.801709
siR209571	CAACGGTAGTAGGAAGGACAGTGT	16.9136	0	0	0	0	0	41.031	0	0	0	LOC_Os07g22710.4	CAMK_CAMK_like.32 - CAMK includes calcium/calmodulin depedent protein kinases, expressed	0	0	0.59	0	0	0	1.24	0.61	0	0.63	-0.25	0.801709
siR129788	AGGACTTGCATGCACGAGATTTGA	0	6.09144	0	0	0	8.85634	9.04217	2.78932	13.6703	1.15711	LOC_Os01g25990.2	expressed protein	0	0	0.59	0	0.93	0.43	0	0	0.62	0	-0.392222	0.801499
siR22114	AACGACAGCGGAGAGGTAGCAGTA	7.15845	2.25609	0	0	0	45.4855	33.7802	21.6806	3.84124	0	LOC_Os04g37950.1	ubiquitin carboxyl-terminal hydrolase domain containing protein, expressed	30.2	20.69	12.43	9.29	15.57	35.15	40.57	34.35	28.96	16.9	0.951565	0.80126
siR49637	AATTAATGCAGCAGGACAGTGTCG	0	0	0	0	0	11.3499	10.1511	5.51525	0	0	LOC_Os02g37050.1	phosphatidylinositolglycan class N family protein, expressed	7.5	4.92	2.96	0.66	5.3	18.32	23.39	6.99	10.17	7.51	#DIV/0!	0.801145
siR160859	ATATCTTGTAGAGGCATTCTTTCG	0	8.72354	0	0	0	28.4607	36.9364	20.9833	19.3756	0	LOC_Os07g15600.1	H-BTB6 - Bric-a-Brac, Tramtrack, Broad Complex BTB domain with H family conserved sequence, expressed	4.79	2.54	2.37	0.66	5.3	25.35	19.31	13.68	5.85	3.76	-0.173871	0.801088
siR127728	AGCTTGTGGGTGAATATTGTCGGT	0	0	0	0	0	66.7235	67.0486	39.8746	0	11.0649	LOC_Os10g07582.1	retrotransposon protein, putative, Ty3-gypsy subclass, expressed	0.42	0	0	0.66	0	1.49	0.53	0.91	0	0	#DIV/0!	0.801083
siR141700	AGTATATGATAATCAGGAAGGTGG	0	0	0	0	0	42.3041	38.0454	0	0	7.7382	LOC_Os03g55270.1	TIP41, putative, expressed	16.66	13.56	3.85	10.94	12.46	49.42	76.36	31.31	15.1	3.44	#DIV/0!	0.800604
siR113935	AGATGAGATGTATGCGGTTGGATG	3.57922	0	0	0	0	15.821	0	8.24118	4.23666	0.940155	LOC_Os05g38190.2	pentatricopeptide, putative	0	0	0	0	1.87	5.11	1.59	0.61	0.92	0	-0.25	0.800089
siR298600	CGGGTTAGTAGGAACGCATGGTGC	11.7904	0	3.33958	0	0	75.6658	50.9262	0	11.2978	0	LOC_Os01g42040.1	ubiquitin-conjugating enzyme, putative, expressed	0.42	0	0	0	0	7.67	3.9	3.95	0	0	0.959097	0.79978
siR44671	AATCGACTGTTTATCCATACCTAT	5.82501	3.53454	0	0	0	12.0377	14.4163	13.8198	0	0	LOC_Os08g38410.3	RNA recognition motif containing protein, putative, expressed	29.16	21.7	9.47	10.28	12.77	55.6	63.25	35.26	30.19	15.34	0.989639	0.799762
siR4738	AAACAGGAGGTAGGCAAAGTTGGT	0	0	0	0	0	216.421	184.682	0	0	0	LOC_Os08g02040.1	expressed protein	0	0.34	0	0	1.56	2.77	1.42	0.91	1.23	0	#DIV/0!	0.799709
siR580847	TTCTTTGAAGGGCAGTTGTAGCAG	5.75483	0	0	0	0	40.0685	33.1831	11.8546	5.25345	0	LOC_Os01g56930.1	eukaryotic aspartyl protease domain containing protein, expressed	6.46	3.9	2.66	5.97	7.48	12.57	5.14	6.08	4.62	1.88	0.331375	0.79934
siR401391	GGAGACGGTCAGGCGAGGTGGAGA	0	0	0	0	0	20.3782	14.6722	0	3.44581	0	LOC_Os04g51950.1	serine/threonine-protein kinase HT1, putative, expressed	18.54	5.6	4.14	3.65	7.16	37.92	18.78	20.06	8.32	3.13	#DIV/0!	0.799296
siR130151	AGGAGCAACGGAGCACACTGATGG	0	0	0	0	0	72.7424	83.1709	0	57.2231	0	LOC_Os03g62080.1	mRNA-decapping enzyme, putative, expressed	1.87	0.34	0	0	0	7.67	5.31	3.04	3.39	1.25	#DIV/0!	0.79922
siR116690	AGCAAGGGGCTTGGCACTGAAGGA	0	0	0	0	0	29.4065	0	0	0	0	LOC_Os02g56520.1	expressed protein	2.08	2.2	4.74	7.96	1.87	7.24	0.53	3.34	2.16	4.7	#DIV/0!	0.799046
siR367580	GATCTCGACATGGACGGCCTAGAT	10.4569	6.61786	5.00937	1.37367	2.43939	0	0	0.253575	9.99851	2.24191	LOC_Os10g24810.1	cytidylyltransferase domain containing protein, expressed	17.08	10.68	13.62	3.32	6.85	25.35	15.77	15.5	33.27	16.59	0.917816	0.79897
siR445774	GTTTTTAGGACAAACTACACCAAG	4.42139	1.12804	0.439418	0	0	11.5218	10.1511	5.76882	3.16337	1.88031	LOC_Os06g14750.1	phosphatidylinositol-4-phosphate 5-Kinase family protein, putative, expressed	12.29	7.29	8.59	3.32	8.72	24.07	18.78	12.46	17.87	9.7	0.756794	0.798942
siR102375	AGAAGATTAACAAGACCGCAACAA	0	6.61786	0	0	0	66.7235	0	39.1139	0	0	LOC_Os09g36700.1	ribonuclease T2 family domain containing protein, expressed	2.29	6.78	9.77	1.99	5.3	102.03	0	0	5.24	10.96	0.267581	0.798864
siR106616	AGACGATGGGGTGGGCTGGCGCAT	0	0	0	0	0	0	24.3115	0	0	0	LOC_Os06g46030.1	DUF640 domain containing protein, putative, expressed	6.46	6.1	3.85	10.28	14.95	23	32.78	6.08	5.85	3.44	#DIV/0!	0.798806
siR101376	AGAACCGAGAGAAATCAAGACTGA	6.38646	4.36177	1.14249	0	0	13.3275	14.331	0	0	0	LOC_Os08g22852.1	expressed protein	4.17	4.58	7.4	1.99	4.05	30.67	15.06	9.12	7.39	7.51	0.103233	0.798546
siR52752	ACAAACGAGCAGAAACAACGAGTA	4.07049	0	0	0	0	17.9706	0	13.1859	0	0	LOC_Os01g16910.1	outer mitochondrial membrane porin, putative, expressed	22.08	13.73	33.75	24.87	29.59	168.92	52.09	56.54	52.37	34.75	-0.199521	0.798444
siR307929	CTAAGAAAGTAAGAAAAGGGCGGA	0	0	0	0	0	37.575	0	0	0	0	LOC_Os06g47590.1	AP2 domain containing protein, expressed	1.87	0.68	1.78	2.32	1.25	7.24	4.96	3.34	2.46	0.94	#DIV/0!	0.798436
siR523033	TGACGCGATTGGGGTTGAGGTGTA	1.61416	0	0	0	0	11.8658	5.28882	3.55005	0	0.0723196	LOC_Os06g38990.1	receptor-like protein kinase 2 precursor, putative, expressed	0	0	0	0.66	0	1.7	0.35	0	0.62	0	-0.25	0.79842
siR170205	ATCCGCGCGCTGCAGGACGGTTGT	23.7211	14.2886	0	0	0	202.32	129.405	115.25	38.8078	0	LOC_Os02g49670.1	zinc knuckle family protein, expressed	2.5	1.53	0.89	2.65	2.18	13.63	14.88	2.74	3.39	0.94	0.22003	0.79842
siR362287	GAGGTACTGAACAGTAAGAGCATT	0	0	0	0	0	31.6421	29.515	19.9056	0	0	LOC_Os04g08410.1	ELM2 domain containing protein, putative, expressed	8.75	3.9	3.26	1.66	4.67	16.19	8.33	10.64	6.78	3.13	#DIV/0!	0.797833
siR230753	CAGGAAGTAGCATGAGTAGAGTCC	0	0	0	0	0	26.0531	22.3495	0	0	0	LOC_Os10g33230.1	RNA recognition motif containing protein, putative, expressed	56.86	40.69	25.46	28.52	40.8	162.1	244.84	121.89	101.97	48.52	#DIV/0!	0.797803
siR496966	TCGAACATTCCGAAGACTCGTCAC	0	0	0	0	0	0	48.1112	0	0	0	LOC_Os01g16490.1	retrotransposon protein, putative, unclassified	0.83	0.68	0	0	0	0.85	2.48	1.52	0	0	#DIV/0!	0.797721
siR476436	TCAAACTGTACAGATAACTCGGCA	4.98284	0	0	0	0	0	13.478	0	0	0	LOC_Os01g47620.1	expressed protein	9.16	11.53	11.55	8.62	7.16	14.27	23.03	18.24	14.17	9.7	-0.129761	0.797574
siR284110	CGAGGGGAATGCGAGAGAGAAGAC	0	0	2.28497	0	0	0	20.8141	24.7869	11.6932	0	LOC_Os03g24184.1	TRAF-type zinc finger domain-containing protein 1, putative, expressed	55.82	34.93	26.05	13.93	25.85	64.97	72.82	112.16	54.22	28.49	-0.188709	0.797494
siR123702	AGCGCCTCATCAAGATCTGAAGAT	1.33344	2.33129	0	0	0	12.2957	7.67732	0	6.0443	0	LOC_Os09g15030.1	retrotransposon protein, putative, Ty1-copia subclass	2.08	2.88	2.07	0	5.3	4.47	6.38	0.91	5.24	0.63	0.0554264	0.797483
siR241424	CATGACTGCTTTACGGGACGGAGT	17.3347	0	0	0	0	0	34.4626	19.2717	0	0	LOC_Os03g25945.1	expressed protein	1.46	0.51	0	0.66	4.05	2.56	4.07	2.13	1.54	0.63	0.0431863	0.797437
siR33813	AAGCTTCTGAGAACATGTGTCTGC	6.17591	4.06096	1.0546	0.257563	0	26.913	20.8141	12.7421	7.0611	2.38655	LOC_Os12g30590.1	disease resistance protein RGA2, putative, expressed	0	0	0	0	0	2.56	0.35	0	0	0	#DIV/0!	0.797204
siR281578	CGACTCCGACAGAAAGAACGGCCC	9.61478	5.0386	2.72439	0	0.0938228	36.0272	26.1882	18.2574	9.32065	3.61598	LOC_Os04g42540.1	expressed protein	2.5	0.68	0	0	0	44.31	2.48	12.16	0.92	0	0.942243	0.796991
siR48641	AATGTAGTTGTGGTGGTGTAATGT	0	0	0	0	0	11.9518	5.45943	5.13489	0	0	LOC_Os01g52050.1	systemin receptor SR160 precursor, putative, expressed	15.83	10	10.66	2.98	8.1	109.06	41.81	32.22	53.6	15.65	#DIV/0!	0.796658
siR131186	AGGATCCTCTGACGTAGTGGTTTC	1.75452	1.50406	0.263651	0	0	12.8976	11.0042	8.74833	2.65497	0	LOC_Os10g31810.1	expressed protein	39.57	26.28	9.77	5.97	10.59	47.07	37.03	41.03	38.82	20.97	0.962423	0.796604
siR495287	TCCTCTCTCACTGTGAACGACGGT	7.36899	0	0	0	0	19.6043	23.2026	10.5234	0	0	LOC_Os01g40590.1	tyrosine protein kinase domain containing protein, putative, expressed	33.74	25.09	10.95	7.63	14.95	89.46	245.55	62.31	61.61	20.03	0.792937	0.796533
siR12656	AAATCGACTAGGGCTTCCACGGTG	13.5449	0	0	0	0	64.7459	0	25.4843	17.9634	0	LOC_Os03g46330.1	pattern formation protein EMB30, putative, expressed	12.08	3.22	4.44	0	6.85	36.64	17.54	10.94	18.48	15.96	0.837306	0.79633
siR538484	TGCTAGCAGGCAAGAATATGGGCG	0	0	0	0	0	13.8434	9.98051	0	0	0	LOC_Os04g25400.2	uncharacterized protein all1601, putative, expressed	38.12	18.31	9.77	6.63	18.69	69.87	97.09	44.38	40.97	14.71	#DIV/0!	0.796168
siR80400	ACGACGAGCAACCCAAAACCACGG	0	6.46745	0	0	0	66.6375	44.955	31.0629	11.6367	3.83294	LOC_Os05g33020.1	preprotein translocase subunit secY, putative, expressed	4.58	4.24	3.26	2.32	14.33	23.22	20.73	7.6	15.4	3.44	-0.172541	0.795959
siR446117	TAAAACGACAACCAGCTTAGAGCA	2.31597	0	0	0	0	16.9388	14.5016	6.14919	3.38933	1.37407	LOC_Os01g02320.1	protein kinase domain containing protein, expressed	1.04	1.19	0.59	0.66	1.25	5.33	9.57	4.86	2.46	1.25	0.172934	0.795516
siR297667	CGGGAGCAGTATGAAGTATGTGAC	0	3.30893	0	0	0	11.0919	9.29809	6.9733	5.30994	0	LOC_Os07g08180.2	PPR repeat containing protein, expressed	0	0.34	0	0	0	1.28	1.06	0	0	0	1	0.795453
siR297034	CGGCTGATGGGAGGGAGTAGAAGG	0	0.376015	0	0	0	22.7857	11.6866	9.50905	0	0	LOC_Os10g07430.1	expressed protein	4.37	1.87	5.33	0	3.74	16.4	7.44	8.81	9.55	5.63	-0.313155	0.795437
siR227103	CAGAGAAAAAAGGAGTAGATCGAC	0	0	0	0	0	21.582	0	10.143	6.77865	0	LOC_Os05g13904.1	expressed protein	13.75	5.93	7.7	3.65	2.8	38.34	25.87	34.35	20.95	9.08	#DIV/0!	0.795396
siR599786	TTTGGATCAATGCTCTAGCAAGGC	6.597	4.28657	4.21841	3.00491	3.37762	0	2.90032	4.50095	11.5802	3.25438	LOC_Os03g19280.1	argininosuccinate lyase, putative, expressed	8.96	2.03	3.85	0.99	6.23	3.62	5.67	7.29	11.71	10.64	0.735895	0.795317
siR116753	AGCAAGTTGCAAGTATGACAGGTG	3.93013	1.65446	0	0	0	10.2321	5.88594	4.88131	2.31604	0.289279	LOC_Os04g11830.1	TCP family transcription factor, putative, expressed	6.04	2.88	10.36	3.32	8.1	47.07	14.53	14.59	17.56	14.71	-0.263929	0.794992
siR360123	GAGCTGGAGGACACAACATTCGAG	25.2651	0	0	0	0	0	6.99489	0	0	23.5762	LOC_Os06g35560.1	reticuline oxidase-like protein precursor, putative, expressed	0	0	0	3.65	5.3	0	0	0.61	0	1.25	-0.397155	0.794214
siR368692	GATGAGCTGCAAGTTTGAAATGAT	0	4.36177	0	0	0	13.0695	9.89521	7.41706	8.19087	0	LOC_Os09g31270.1	polygalacturonase, putative, expressed	3.96	2.54	0.59	0	0.93	7.88	6.38	2.43	1.54	1.25	0.323226	0.793968
siR138305	AGGTCGGTGTTAGCAATTGATGGG	19.3699	0	0	0	0	0	44.1872	0	0	0	LOC_Os06g45860.1	molybdenum cofactor sulfurase, putative, expressed	5.62	5.93	2.07	4.64	5.3	4.47	9.21	6.08	7.39	4.38	0.326981	0.793556
siR97574	ACTTCGGGAGCGGTATGGAGTATG	0	0	0	0	0	26.483	25.0792	13.4395	0	0.216959	LOC_Os11g02750.1	DUF567 domain containing protein, putative, expressed	0.62	0.34	0	0.99	2.49	2.13	4.61	3.34	0	0.63	#DIV/0!	0.793236
siR230089	CAGCTCTCTCACCTACAGATCCGG	2.10543	0	0	0	0	12.4677	9.80991	4.50095	2.54199	0	LOC_Os11g06290.1	expressed protein	2.08	0.85	0	0.66	2.18	6.82	3.37	0.91	2.77	1.88	0.547301	0.793187
siR130018	AGGAGAGTATAAAGGGACTATATG	4.91266	2.5569	0	0	0	13.4995	12.9661	6.52955	5.64888	0.578557	LOC_Os12g06440.1	expressed protein	0.42	0.51	0	0	0	3.2	4.25	2.13	0.62	1.57	0.87228	0.793056
siR62810	ACATCACGATCAATCAGGAACTGT	2.17561	1.72967	0.527302	0.171709	0	5.58895	10.1511	5.83222	2.42902	0.940155	LOC_Os03g25390.3	novel plant SNARE 11, putative, expressed	0	0	0	0	0	0.43	0.53	0	0	0	#DIV/0!	0.792972
siR600465	TTTGTAGAGTATGAGATTTGTTGG	0	3.83535	0	0	0	19.9483	12.6249	6.33937	0	0	LOC_Os12g17070.1	radical SAM enzyme, putative, expressed	0	0	0.59	0	0	0.43	0	0	0	0	-0.25	0.792363
siR14057	AAATGTTCTCCTTTGATTGTTATG	0	0	0	0	0	8.94232	13.478	0	2.71146	0	LOC_Os01g53779.2	expressed protein	0	0	0	0	0	0	1.42	0	0	0	#DIV/0!	0.791145
siR165705	ATCAGGGAAAAGCAGAAAGTGAAT	0	0	0	0	0	12.6396	8.95687	0	0	0	LOC_Os07g49240.1	MRH1, putative, expressed	4.58	2.54	1.18	0	0	22.37	9.57	11.85	4	2.19	#DIV/0!	0.791052
siR163721	ATCAAGAACCCACAACCAAAGACT	3.22832	2.85771	0.790953	0	0	19.7763	15.8665	12.8689	6.38323	0	LOC_Os01g67850.1	zinc finger, RING-type, putative, expressed	11.66	20.18	26.35	38.8	31.15	30.03	38.8	20.37	16.94	15.34	-0.928541	0.790521
siR483890	TCATCAATATCAAGAATCGTCGAG	0	0	0	0	0	22.2698	0	0	0	2.74815	LOC_Os02g41470.3	tRNA synthetases class II domain containing protein, expressed	11.87	3.05	2.37	0	8.72	41.54	19.49	22.8	16.33	4.38	#DIV/0!	0.790378
siR322376	CTGAACAGTCCGACATTGAAGCCG	0	0	0	0	0	27.1709	0	0	4.57559	0	LOC_Os09g14019.1	expressed protein	5.21	1.87	1.78	1.33	3.74	22.37	14.35	8.51	4.93	3.13	#DIV/0!	0.790214
siR8540	AAAGATGGGGACTATGCAATATAG	20.0717	0	0	0	0	28.2887	0	0	0	0	LOC_Os03g01240.1	CCR4-Not complex component, Not1domain containing protein, expressed	0.42	0	0	0	0.62	4.69	3.54	1.22	1.23	1.25	0.40384	0.790209
siR181064	ATGACCAGATAGACAAACATGCAT	0	0	0	0	0	0	11.3454	0	0	0	LOC_Os01g52260.1	serine acetyltransferase protein, putative, expressed	8.54	6.95	6.22	8.29	8.1	18.53	53.68	27.36	39.74	13.15	#DIV/0!	0.790024
siR100161	AGAAACAACGAGTAGAATGAGAGG	4.07049	2.85771	0	0	0	14.4453	11.7719	0	2.65497	0	LOC_Os03g11450.1	expressed protein	1.67	0.68	2.66	1.33	6.23	12.99	5.49	4.86	5.55	2.82	-0.507556	0.789877
siR145672	AGTGATCTGCTGTAGTTACTGGTA	3.01778	0	0	0	0	12.8116	17.3166	8.36797	3.67177	0	LOC_Os03g47980.1	expressed protein	1.04	1.02	1.18	1.99	5.92	19.17	12.05	5.78	4.62	2.19	-0.316629	0.789597
siR561610	TGTGTTGATGGGCTATGAAGGGTA	0	0	0	0	0	11.0059	0	0	0	0	LOC_Os06g29430.1	cytidine and deoxycytidylate deaminase zinc-binding region family protein, expressed	24.79	9.5	5.92	2.32	3.11	34.51	19.31	20.97	24.34	9.39	#DIV/0!	0.789536
siR138544	AGGTGAATGGAAGAAGCTGTGAGA	0	0	0	0	0	17.7987	0	0	0	0	LOC_Os03g52794.1	phosphatidylinositol kinase, putative, expressed	5.21	0	0	0	1.87	9.37	2.66	5.78	0.92	5.32	#DIV/0!	0.789034
siR140905	AGTAGAATGAGAGGTGGAGTAAGG	0	0	0	0	0	24.3334	16.293	0	0	0	LOC_Os06g28840.1	expressed protein	0	0	0	0	0	1.07	0	0	0	0	#DIV/0!	0.789019
siR140905	AGTAGAATGAGAGGTGGAGTAAGG	0	0	0	0	0	24.3334	16.293	0	0	0	LOC_Os10g42040.1	expressed protein	0	0	0	0	0	1.07	0	0	0	0	#DIV/0!	0.789019
siR304016	CGTCTTCGTACGGTTCCATGGCAT	13.0536	8.79875	3.95476	0.515127	0	10.3181	7.1655	2.85272	11.4107	1.15711	LOC_Os06g51230.1	conserved hypothetical protein	1.04	0	0	0	0.62	2.34	0.71	0	0.92	0	0.452025	0.788824
siR546134	TGGCCAATGCTAGCAAACATGACA	2.52651	0	0	0	0	10.2321	9.29809	5.57864	0	0	LOC_Os02g13850.1	leucine-rich repeat-containing protein kinase family protein, putative, expressed	16.25	8.99	2.07	2.65	8.72	65.39	136.06	48.33	30.5	10.02	0.825397	0.788754
siR158493	ATAGTGATTTAAGGGTATGGCTAA	0	0	0	0	0	37.489	26.7853	0	0	0	LOC_Os01g69950.1	ribosomal protein L27, putative, expressed	55.82	29.33	6.51	11.28	7.79	81.58	47.13	51.06	41.59	38.81	#DIV/0!	0.788638
siR140903	AGTAGAATCTAGTAGTTGACCATC	0	0	0	0	0	36.2852	34.3773	0	2.48551	0	LOC_Os03g02756.2	1,3-beta-glucan synthase component, putative, expressed	1.46	1.19	2.66	0	0.93	7.67	6.2	5.47	1.54	2.19	#DIV/0!	0.788458
siR265468	CCGGTAGGATGAAAGTTGATGGAT	10.6675	4.36177	2.63651	3.34833	0	0	0	0	5.42292	7.15964	LOC_Os01g08570.1	2-oxoglutarate and iron-dependent oxygenase domain-containing protein2, putative, expressed	52.07	26.11	24.57	9.29	2.8	0	1.42	24.92	35.43	32.55	0.936399	0.788265
siR274546	CCTTGGACTCCACTCTGAAGACGT	0	4.21137	0	0	0	31.0402	17.146	0	4.97101	0	LOC_Os06g04830.1	leucine rich repeat protein, putative, expressed	1.25	0	0	0	2.49	10.01	14.7	1.52	2.16	1.57	-0.375313	0.787477
siR569585	TTATCCTCCTCTGATTGTCTCGAC	3.01778	2.70731	0	0	0.187646	11.1779	12.8808	9.19208	5.30994	2.16959	LOC_Os02g15540.1	expressed protein	29.37	10.17	2.07	0.66	0.62	101.61	55.63	62.62	28.96	16.9	0.867004	0.787475
siR81319	ACGAGCAGAAACAACGAGTAGAAT	0	0	0	0	0	12.4677	8.95687	0	0	0	LOC_Os03g02780.1	Core histone H2A/H2B/H3/H4 domain containing protein, putative, expressed	1.25	0	0	0	0	9.8	2.83	3.65	1.23	1.57	#DIV/0!	0.787104
siR396	AAAAACTCGACGAGATTGGAGGTG	10.6675	4.88819	0	0	0	36.3712	35.8275	17.6868	0	0	LOC_Os09g09290.1	retrotransposon protein, putative, unclassified, expressed	0	0	0	0	0	1.49	0.53	0	0	0	#DIV/0!	0.786715
siR215942	CAATTAGGAATCGGAACATCGCAT	0	0	0	0	0	76.8696	0	0	0	0	LOC_Os11g06010.1	helix-loop-helix DNA-binding protein, putative, expressed	3.12	3.39	2.07	1.66	4.05	35.57	25.51	8.21	8.01	2.82	#DIV/0!	0.786684
siR250176	CCACGACCTGTTCAAGAACGGCTA	6.66718	0	0	0	0	11.0919	11.7719	0	0	0	LOC_Os03g58810.1	DEAD-box ATP-dependent RNA helicase, putative, expressed	41.24	20.01	23.68	42.12	79.12	105.01	108.96	87.84	54.84	25.98	0.000143191	0.786089
siR357562	GAGAGAAGTGGCCGGCAATCTGCG	1.61416	0	0	0	0	11.0059	0	7.29027	2.65497	0	LOC_Os08g39870.1	Os8bglu28 - beta-glucosidase homologue, similar to Os4bglu12 exoglucanase, expressed	1.25	0	0	0	0	9.16	1.59	0.91	0.62	0	1	0.786027
siR145374	AGTGACTCGATCATCAACAAGCTG	0	0	0	0	0	15.993	0	0	0	2.16959	LOC_Os09g07480.1	membrane associated DUF588 domain containing protein, putative, expressed	21.04	11.53	11.25	3.32	0.93	25.13	16.83	12.46	14.48	7.83	#DIV/0!	0.786009
siR212620	CAAGCTTTCCTTCTCACCGTCGAT	2.24579	1.42886	0.703069	0	0	10.576	14.331	3.61344	2.37253	1.08479	LOC_Os06g29490.1	expressed protein	6.67	6.27	2.37	1.99	0.93	10.01	12.76	11.25	4.62	3.76	0.945299	0.785984
siR356794	GAGAAGGAACAAGGAGGACAGGAA	0	0	0	0.171709	0	27.6868	0	11.918	2.54199	0	LOC_Os07g03050.1	expressed protein	1.25	0.34	0.59	0	1.87	4.26	2.66	3.34	2.77	0.63	-0.604734	0.785891
siR49531	AATTAAATTGGAGCCGGTAGTTGA	4.84248	0	0	0	0	0	13.5633	8.24118	2.82444	0	LOC_Os01g17390.1	OsFBX5 - F-box domain containing protein, expressed	15.83	8.65	4.14	6.63	23.05	54.53	87.7	50.46	24.03	8.45	0.302185	0.785794
siR49968	AATTAGTGGTCGAAATTGGGTTTA	0	0	0	0	0	14.7032	11.8572	4.31077	5.42292	0	LOC_Os01g51670.1	expressed protein	0	0	1.48	0	0.93	6.6	1.24	1.22	0	0	#DIV/0!	0.784725
siR150790	ATAAATATGTAAAACGAAATGGCA	0	0	0	0	0	0	43.2489	0	29.3177	0	LOC_Os05g06140.1	lipase, putative, expressed	0	0	0	0	0	0	0.35	0	0	0	#DIV/0!	0.784572
siR35222	AAGGCGTGAGCAGAGGTGGACTTA	0	0	0	0	0	15.821	0	0	0	0	LOC_Os03g50110.1	transcription regulator, putative, expressed	7.29	3.56	2.66	2.32	5.61	25.99	18.07	10.94	7.09	2.19	#DIV/0!	0.784493
siR275245	CGAAAAAATTTTCATCTGTCGTCA	0	0	0	0	0	15.2191	22.4348	0	0	0	LOC_Os09g39250.1	expressed protein	0	0	0	0	0	0	0.35	0	0	0	#DIV/0!	0.78431
siR167107	ATCATTCAGACGACTAGCATAACA	3.71958	0	0	0	0	0	15.6958	0	0	0	LOC_Os02g16650.1	PPR repeat domain containing protein, putative, expressed	5.62	2.2	0	0	1.56	5.75	11.34	7.9	2.77	1.88	0.907816	0.783973
siR358638	GAGATTGTGTGACGTAATATGCGG	6.31628	3.30893	0	0	0	8.34044	10.5776	7.48045	7.73896	0	LOC_Os04g15820.1	expressed protein	5.83	7.29	4.74	5.64	12.15	20.66	19.84	12.16	8.01	4.7	-0.228909	0.783757
siR555682	TGTCAGAAATGGTGTGGAATCGGT	3.2985	0	0	0	0	9.80216	10.9189	7.86082	0	0	LOC_Os09g39860.1	protein kinase family protein, putative, expressed	1.67	1.02	0	0.66	0	4.05	6.2	3.65	3.39	0	0.786568	0.783723
siR553806	TGTACTCAGAATTCAGATGGTGGT	6.80754	4.88819	1.75767	0	0	30.8682	26.3588	16.5458	9.99851	4.33918	LOC_Os01g67180.1	ribonuclease T2 family domain containing protein, expressed	37.7	19.84	9.47	16.58	6.85	60.92	52.62	63.53	28.03	30.05	0.857193	0.783363
siR498092	TCGACTCTTGAACCCAAAGGAAGC	10.3868	5.33941	0	0	0	63.8	41.1163	34.2326	10.3374	0	LOC_Os07g06670.1	OsFBL35 - F-box domain and LRR containing protein	0	0.34	2.07	1.66	7.16	16.19	4.61	1.22	1.85	2.5	-0.623685	0.783008
siR36920	AAGTATACTCTTGATCTCACGTGC	28.5636	0	0	0	0	83.5763	85.1329	0	0	0	LOC_Os08g19370.1	expressed protein	2.71	2.88	3.85	1.66	4.67	25.77	13.82	12.16	6.47	2.5	-0.215892	0.782968
siR596596	TTTCGGTAGAGGGTAAATTGATGG	8.21116	3.38413	0	0	0	36.8011	21.7524	0	0	0	LOC_Os03g07890.1	mitochondrial carrier protein, putative, expressed	12.08	1.53	14.51	4.31	4.67	25.56	12.58	15.81	11.71	10.33	0.228403	0.782625
siR95759	ACTGGTGGAACTTCTCTTGTGGCA	8.0708	3.30893	0	0	0	52.2782	52.8029	24.3432	6.27025	0	LOC_Os03g50220.1	homologous-pairing protein meu13, putative, expressed	3.75	0.85	5.62	1.66	2.8	35.15	11.87	9.42	4	1.25	-0.0126163	0.782336
siR558286	TGTGAAGAAAGGATATCGTGACAT	0	2.70731	0	0	0	15.3051	13.3074	8.24118	0	0	LOC_Os06g05190.1	BRCA1 C Terminus domain containing protein, expressed	7.71	4.41	1.48	1.99	1.25	17.89	9.92	6.99	6.78	6.57	0.213095	0.781984
siR394536	GCTGAACGAGATGGGGACGTGGAT	0	0	0	0	0	10.662	6.65368	3.48665	0	0	LOC_Os10g28360.1	1,2-dihydroxy-3-keto-5-methylthiopentene dioxygenase protein, putative, expressed	6.67	3.22	13.62	4.31	4.05	14.27	8.68	10.94	9.24	5.95	#DIV/0!	0.781568
siR299199	CGGTCAGTTCAGAAGTCTCCGGTT	3.85995	2.78251	0	0.257563	0	7.39461	10.6629	6.14919	2.20306	0.795516	LOC_Os01g62800.1	methyltransferase, putative, expressed	1.46	1.53	2.66	0.99	1.87	2.34	4.61	0.91	1.54	1.25	-0.35407	0.781227
siR560409	TGTGTAGAAAGTTCGATGTGACGG	0	0	0	0	0	36.6291	32.33	13.8832	0	0	LOC_Os04g53060.1	NBS-LRR disease resistance protein, putative, expressed	0	0	0	0	0.62	0.43	0.71	0.61	0	0	#DIV/0!	0.781203
siR25930	AACTGAAGTGGTGAGCATGATGCG	0	0	0	0	0	11.2639	0	0	0	0	LOC_Os12g02750.1	expressed protein	5.42	5.43	7.7	4.97	13.08	56.23	39.69	16.11	8.32	2.5	#DIV/0!	0.781086
siR295449	CGGCATCAAAGAGAAATCGAGCTA	5.61447	0	0	0	0	16.6809	19.0227	8.87512	5.76185	0	LOC_Os03g12590.1	coatomer subunit gamma-1, putative, expressed	50.82	26.11	11.84	4.64	21.8	82.86	46.95	37.08	41.59	12.83	0.879583	0.779712
siR526588	TGAGTAGATACAAGAAGATAAGAG	0	0	0	0	0	23.7316	0	0	9.49011	0	LOC_Os08g43180.1	expressed protein	4.17	0.51	2.66	0	6.54	10.65	7.26	2.43	4.93	0.94	#DIV/0!	0.779407
siR131606	AGGATGTAAGACCGTGTTGGCGAA	2.59669	0.977638	0	0	0	10.49	0	0	0	0	LOC_Os03g10600.1	expressed protein	4.37	1.36	2.66	0.99	12.77	13.63	5.67	2.43	10.17	5.63	-0.143622	0.778974
siR480058	TCACCTCATCGTTGTCTTCGTCGT	13.194	8.87395	3.69111	0	6.5676	0	0	12.0448	16.0993	8.89531	LOC_Os01g55410.1	expressed protein	10.41	6.44	1.18	1.33	0	3.62	1.77	4.56	5.24	2.82	0.831669	0.778237
siR108343	AGAGAAGGAACAAGGAGGACAGGA	0	3.38413	0	0	0	85.8119	0	38.0362	4.74506	0	LOC_Os06g14530.1	expressed protein	1.46	0.34	0	0	3.43	28.33	13.82	4.26	1.85	1.57	-0.27008	0.778138
siR108343	AGAGAAGGAACAAGGAGGACAGGA	0	3.38413	0	0	0	85.8119	0	38.0362	4.74506	0	LOC_Os07g03050.1	expressed protein	1.25	0.34	0.59	0	1.87	4.26	2.66	3.34	2.77	0.63	-0.350895	0.778037
siR127840	AGCTTTGAGTTGTATACACCTGAT	0	0	0	0	0	16.6809	0	0	0	1.88031	LOC_Os01g31870.8	natural resistance-associated macrophage protein, putative, expressed	0.42	0	0.59	0.66	0	1.07	0.35	0	0.62	0	#DIV/0!	0.777975
siR48386	AATGGTGAAGACGAAGAGGGATAT	0	0	0	0	0	37.7469	25.5058	0	0	0	LOC_Os06g02580.1	high-affinity nickel-transport family protein, putative, expressed	7.29	2.71	3.26	3.98	7.79	23	16.65	16.72	8.93	3.44	#DIV/0!	0.777618
siR356794	GAGAAGGAACAAGGAGGACAGGAA	0	0	0	0.171709	0	27.6868	0	11.918	2.54199	0	LOC_Os06g14530.1	expressed protein	1.46	0.34	0	0	3.43	28.33	13.82	4.26	1.85	1.57	-0.400147	0.777343
siR228079	CAGATGGTGTTGAAGGCGGATGAT	14.8783	9.32517	3.779	0	0	76.2677	52.8882	38.9871	17.3985	8.75068	LOC_Os03g52170.1	4-hydroxy-3-methylbut-2-enyl diphosphate reductase, putative, expressed	14.79	6.61	5.03	5.31	6.54	36.85	56.16	26.75	17.25	5.32	0.828363	0.777203
siR132098	AGGCAACCGAGACATGGGCATTCA	0	0	0	0	0	0	11.0895	7.67064	0	0	LOC_Os02g09260.2	cytochrome P450 71A1, putative, expressed	10.21	4.07	6.51	2.65	4.05	1.92	8.33	9.42	6.78	3.44	#DIV/0!	0.777161
siR129088	AGGACAGGAACTGCATGCATTGGA	0	9.32517	0	0	0	108.512	71.5697	56.8641	0	0	LOC_Os05g08840.1	DnaK family protein, putative, expressed	25.62	13.56	9.77	6.96	16.2	64.33	89.82	51.06	36.35	20.66	-0.0670462	0.777072
siR360520	GAGGACAAGATAGCAGAAATGGTG	0	8.42273	0	0	0	72.6564	55.7885	63.3303	28.9787	0	LOC_Os12g40010.2	expressed protein	1.46	1.02	0.89	0	1.25	15.12	8.33	5.17	1.85	2.19	0.0957049	0.776899
siR271711	CCTCTGTTTGTTGGCTAGTTGGAG	10.1762	3.98576	0	0	0	18.4865	15.4399	10.0796	0	2.89279	LOC_Os08g05340.1	expressed protein	6.46	5.93	5.92	2.32	2.18	14.91	9.92	10.94	9.24	6.89	0.655084	0.776704
siR581532	TTGAATACTCCTAGACAGTCGGCC	0	0	0	0	0	63.972	66.7074	36.1344	27.623	0	LOC_Os07g28850.1	retrotransposon protein, putative, unclassified, expressed	2.08	2.03	1.48	1.99	2.18	132.92	54.74	27.05	8.63	4.07	#DIV/0!	0.776546
siR16174	AACACAGATTGTCAAACGTTGGAT	0	0	0	0	0	0	0	0	13.5573	9.40155	LOC_Os03g50390.1	AGC_AGC_other_GWLd.2 - ACG kinases include homologs to PKA, PKG and PKC, expressed	0	0	0	0	0	0	0	0	0.92	0	#DIV/0!	0.776202
siR536063	TGCCTGCAAGAGAGAAGAGGACAA	4.07049	2.70731	0	0	0	14.2733	10.3217	9.82602	0	3.25438	LOC_Os06g13330.1	conserved hypothetical protein	0.42	0	0	0	0.93	0.64	0.53	0	0	0	-0.0381573	0.776136
siR15578	AACAAGATAATGGGGTACTTTCAC	6.73736	0	0	0	0	23.4736	19.108	0	0	0	LOC_Os04g50660.1	WD domain, G-beta repeat domain containing protein, expressed	3.12	3.56	2.07	1.99	6.85	15.76	25.87	12.46	4.93	1.88	-0.112324	0.775399
siR462924	TAGATGCAGAACTAGTTAAGGGTG	0	0	0	0	0	13.7574	0	0	0	0	LOC_Os01g51250.1	mitochondrial carrier protein, putative, expressed	3.75	2.37	5.03	2.32	8.1	13.21	9.74	6.99	4.31	2.82	#DIV/0!	0.774948
siR149307	AGTTGGTTGTAGGACGGATGTAAA	0	3.30893	0	0	0	36.0272	30.3681	22.9485	5.19697	1.59103	LOC_Os03g53000.1	XRCC4, putative, expressed	6.87	4.07	1.48	2.98	6.85	17.68	29.59	9.12	6.78	4.7	-0.0890879	0.774819
siR132622	AGGCATAAGGACGGGAAGAGATGT	12.8431	0	0	0	0	0	51.0968	0	5.87483	0	LOC_Os07g27120.2	expressed protein	0	0	0	0	0	1.28	2.13	0.61	0	0	#DIV/0!	0.774791
siR131380	AGGATGACAACTTAAGATGAGATT	2.45633	0.827232	0	0	0	8.94232	10.4923	0	1.41222	0	LOC_Os03g44450.2	expressed protein	8.33	5.6	2.07	2.98	4.36	18.74	12.05	9.73	7.09	3.44	0.933913	0.774159
siR130292	AGGAGCGCGTAGTACATCCAACAC	0	0	0	0	0	126.224	127.785	0	20.2795	0	LOC_Os06g44250.1	haemolysin-III, putative, expressed	0.42	0	4.14	0	2.8	1.92	1.77	1.22	0	0.63	#DIV/0!	0.774015
siR332736	CTTCTAATTCGGTTTGTCAGACGG	6.31628	4.06096	1.58191	0	0	12.9836	14.9281	8.93851	6.66567	3.25438	LOC_Os08g03390.1	pre-mRNA-splicing factor SLU7, putative, expressed	53.53	31.03	22.2	14.26	45.79	67.31	117.28	61.1	83.18	30.05	0.560602	0.773935
siR118326	AGCAGGGGTAGAAGCGATCTTCAG	4.56176	0.75203	0	0	0	39.2946	28.2355	12.3618	1.5252	0.433918	LOC_Os12g37550.1	PPR repeat domain containing protein, putative, expressed	17.29	6.95	6.81	1.99	9.97	42.18	48.54	28.88	32.66	8.45	0.85894	0.773752
siR314797	CTCAACTCAGCACCGACGAGCACC	8.91297	5.64022	0	0	0	44.7976	25.5911	26.7521	10.6764	0	LOC_Os08g12430.1	VERNALIZATION-INSENSITIVE, putative, expressed	2.92	0.68	1.18	1.33	5.3	14.91	12.58	2.74	5.85	1.57	-0.107069	0.772965
siR114168	AGATGCAGAACTAGTTAAGGGTGA	5.54429	0	0	0	0	21.324	19.2786	12.7421	9.99851	0	LOC_Os02g10540.1	ribosomal protein L7/L12 C-terminal domain containing protein, expressed	14.58	9.33	17.17	11.28	9.97	35.79	25.51	17.63	23.1	17.53	0.356041	0.77292
siR226096	CAGAAGAGTAGAGCAACAAAAGGA	0	0	0	0	0	13.9294	18.4256	0	0	0	LOC_Os03g51880.1	GA15368-PA, putative, expressed	6.46	2.37	2.07	0.99	1.87	18.96	17.72	12.46	11.4	2.19	#DIV/0!	0.772126
siR244506	CATTCGAACAACGCCGGTCACCGC	2.9476	1.80487	0	0.171709	0	10.3181	0	5.19828	3.05039	1.44639	LOC_Os06g10000.1	expressed protein	2.5	0.34	0	0	0	5.33	2.48	1.82	2.16	0	0.891107	0.77207
siR283865	CGAGGATGATGCAACGGAAGCAGC	9.5446	0	0	0	0	31.7281	26.4441	20.3494	8.5298	0	LOC_Os09g40000.5	AGAP005770-PA, putative, expressed	0.83	0.34	0	0	0.62	0.64	0.89	0	0	0	0.712812	0.771869
siR199664	ATTGTATGAGTGGACTATCGGTTT	10.4569	7.89631	0	0	0	0	0	14.2636	20.8444	6.65341	LOC_Os03g31839.1	transposon protein, putative, unclassified	51.45	20.86	64.54	15.59	46.72	51.76	49.43	54.71	96.42	72.93	-0.066458	0.771499
siR560126	TGTGGTCATCATCAGTAGTACGTA	0	0	0	0	0	28.7186	28.4061	16.6091	0	0	LOC_Os11g41365.1	expressed protein	0.42	1.19	1.78	0.66	2.8	4.9	4.96	0.61	1.23	1.88	#DIV/0!	0.771424
siR235927	CATATCAGACTCTCAGTTGTACGT	4.49157	2.70731	0	0	0	14.3593	10.8335	5.38846	3.89772	2.16959	LOC_Os12g38460.1	RNA recognition motif family protein	1.25	0	0.59	0.66	0	0.43	0	0	0	0	0.464883	0.771166
siR541601	TGGAAATAGAAATCATACAGGCAA	18.3172	0	0	0	0	21.6679	19.4492	0	0	0	LOC_Os03g57349.1	expressed protein	21.66	10.51	17.47	11.61	10.9	73.49	51.91	31	49.6	11.58	0.819502	0.770615
siR509948	TCTGAACTTCTGTAGAAACGCTGT	4.49157	0	0	0	0	0	0	12.3618	2.82444	0	LOC_Os02g32690.2	pleiotropic drug resistance protein 15, putative, expressed	0.62	0.34	0	0	0	0	0	0.61	0.62	0	0.851678	0.770116
siR190414	ATGTGCAAGAGGGGAATGAACGTG	0	0	0	0	0	18.0566	14.5869	0	1.58169	0	LOC_Os04g41150.1	DUF565 domain containing protein, putative, expressed	9.16	4.07	0.59	1.66	3.74	11.08	13.46	7.9	8.63	2.19	#DIV/0!	0.769879
siR280543	CGACGGAGGATGATGGCTGCAGCA	3.43886	1.95528	0.878836	0	0	10.404	9.21278	0	2.82444	0.0723196	LOC_Os01g36130.1	conserved hypothetical protein	1.04	0.85	0	1.66	0	1.7	2.48	0.91	0	0.63	0.187888	0.769482
siR128406	AGGAAGAATGACGACAAAGGATAT	3.2985	1.80487	0.263651	0	0	33.1898	24.9939	14.7073	4.12368	0	LOC_Os02g06880.1	EMB2758, putative, expressed	0.42	1.87	0.89	0.66	2.18	6.39	9.92	7.6	3.39	0.63	-0.32542	0.769396
siR583747	TTGATTTTGTTCCATCCGTCTGAC	0	0	1.0546	0	0	15.1332	14.5869	10.143	5.25345	0	LOC_Os05g50260.1	polygalacturonase, putative, expressed	3.75	2.03	0	0	0.62	3.41	2.83	4.86	0.92	0	-0.444277	0.76926
siR480784	TCACTCTTGGCATTGCAGATTTCA	0	0	0	0	0	16.9388	14.1604	0	0	0	LOC_Os01g03650.1	sufB/sufD domain containing protein, putative, expressed	10.62	6.61	3.55	2.98	5.61	15.34	24.45	13.07	6.16	4.07	#DIV/0!	0.769239
siR141031	AGTAGATACAAGAAGATAAGAGCA	0	0	0	0	0	66.8095	0	25.4843	0	0	LOC_Os01g66590.3	DUF260 domain containing protein, putative, expressed	0	0	0	0.66	0	8.31	3.72	0	0	0.63	#DIV/0!	0.769231
siR371249	GATGTTTGCATATGGTCGTCTGGT	21.335	11.2052	4.92148	0	0	41.7022	37.4483	15.8484	33.5543	7.15964	LOC_Os02g47360.1	PPR repeat domain containing protein, putative, expressed	0	0	0	0	0.62	0.43	0.35	0	0	0	-0.465168	0.769172
siR527642	TGATCAACCAGTGCAGGGCGTCGT	0	0	0	0	0	10.834	15.6105	5.19828	0	1.51871	LOC_Os04g59460.1	expressed protein	0.42	0	0.89	0	0.62	0.64	0.53	0.61	0	0	#DIV/0!	0.768698
siR152639	ATAATCTCATCAAGCAGTAGACTA	0	0	0	0	0	91.1429	0	81.3341	0	0	LOC_Os03g06710.1	PPR repeat domain containing protein, putative, expressed	0	0.34	0	0	0	1.7	1.06	4.56	0	0	#DIV/0!	0.76868
siR524649	TGAGACCGTCAAATGTGCAGCATG	0	0	0	3.43418	3.37762	0	0	8.81172	12.71	6.65341	LOC_Os02g07490.1	glyceraldehyde-3-phosphate dehydrogenase, putative, expressed	35.2	15.94	54.47	15.26	23.36	41.32	26.22	76.29	56.99	56.97	-0.532058	0.768296
siR479004	TCACAAGCCATGTAGCATCTTCAT	0	0	4.48206	0	0	98.7095	71.5697	63.5839	29.4871	0	LOC_Os03g16690.1	oxysterol-binding protein, putative, expressed	81.02	54.6	26.64	30.51	24.3	122.48	130.57	154.11	109.67	52.9	-0.386653	0.768078
siR230660	CAGGAAAATAATGCAAGGGGCTAT	19.791	0	0	0	0	41.0143	31.7329	17.3699	19.6016	0	LOC_Os01g60270.2	homeobox domain containing protein, expressed	1.04	1.19	0.89	0.66	0.93	9.8	7.97	8.21	4	4.38	0.279676	0.768059
siR87720	ACGTGCGTGTAGAGGGAGTTAGAG	5.82501	0	0	0	0	21.496	23.2026	11.7912	4.68857	0.506237	LOC_Os01g20900.5	OsWAK4 - OsWAK receptor-like cytoplasmic kinase OsWAK-RLCK, expressed	2.5	1.19	1.18	0	1.25	4.69	3.37	1.52	2.16	1.88	0.806353	0.768053
siR315489	CTCAGCCGGAGCACATAAACACAC	0	0	0	0	0	24.7634	0	0	0	0	LOC_Os04g45990.1	histone-lysine N-methyltransferase, putative, expressed	7.71	2.37	2.37	1.66	2.49	17.04	13.29	5.17	5.55	3.44	#DIV/0!	0.768035
siR165705	ATCAGGGAAAAGCAGAAAGTGAAT	0	0	0	0	0	12.6396	8.95687	0	0	0	LOC_Os03g55660.1	nucleoporin, putative, expressed	0	0	0	0	0	0.43	0	0	0	0	#DIV/0!	0.768024
siR460748	TACTTATCATGCTACAGGACGAGA	2.66687	0	0	0	0	10.748	9.12748	3.9938	2.48551	1.22943	LOC_Os04g41320.1	nucleotide-sugar transporter family protein, putative, expressed	6.46	6.1	3.55	4.64	8.41	13.85	19.67	14.59	9.24	5.01	0.189413	0.767653
siR537283	TGCGGAGAGGGCAGGATAGAAGAG	0	0	0	0	0	11.7798	0	0	0	0	LOC_Os02g13660.1	meiosis 5, putative, expressed	8.12	0.68	0.59	0	0.62	74.98	20.2	54.1	9.24	1.57	#DIV/0!	0.767283
siR167234	ATCATTGGGAGTCAGAGTCAGGTA	4.70212	2.4817	1.40614	0	0	27.8588	18.6815	10.6501	5.19697	2.9651	LOC_Os11g37080.1	h/ACA ribonucleoprotein complex subunit 1-like protein 1, putative, expressed	84.56	66.3	13.32	55.39	75.38	172.75	217.91	174.17	76.4	29.74	0.339819	0.767246
siR58885	ACACTAGAGACTGCAAGATAAGGA	0	0	0	0	0	0	26.1882	14.1368	5.42292	0	LOC_Os04g17050.1	glutaredoxin family protein, expressed	5.62	3.73	1.78	2.65	5.3	8.52	10.98	9.42	7.39	3.44	#DIV/0!	0.766469
siR442474	GTTGGAATCTGAATATGCAAGGTA	0	0	0	0	0	33.9636	0	0	0	0	LOC_Os05g23860.1	rab GDP dissociation inhibitor alpha, putative, expressed	21.87	9.66	10.07	10.61	8.41	32.16	14.53	26.14	11.4	10.96	#DIV/0!	0.766292
siR525814	TGAGCTGCAAGTTTGAAATGATGA	5.82501	0	0	0	0	15.3051	0	6.71973	0	0	LOC_Os01g65400.3	DNA polymerase I, putative, expressed	0	0	0	0	0	0.85	0.35	0	0	0	#DIV/0!	0.766282
siR88717	ACTAACTTGTAGGAAAAAGGCTTG	6.45664	0	0	0	0	0	12.4543	7.22688	6.32674	0	LOC_Os02g12900.2	cysteine synthase, putative, expressed	0	0	0	0	0	0	0.53	0	0	0	#DIV/0!	0.765926
siR171386	ATCCTCAGCATGAGACGTAGATGT	0	0	0	0	0	18.0566	15.4399	11.1573	0	0	LOC_Os10g36550.3	CRP3 - Cysteine-rich family protein precursor, expressed	0.42	0	0	0	0	0.43	0.71	0	0	0	#DIV/0!	0.765918
siR128946	AGGACAAGATAGCAGAAATGGTGG	0	0	0	0	0	371.622	260.602	0	92.1897	0	LOC_Os04g38885.1	expressed protein	0	0	0	0	0	0.43	0	0	0	0	#DIV/0!	0.76587
siR582020	TTGACGAAGATGAGGCTGAGCTAG	0	1.05284	0	0	0	13.9294	13.1367	3.67683	2.48551	0.723196	LOC_Os03g02530.1	OsRhmbd7 - Putative Rhomboid homologue, expressed	13.75	0.68	8.88	0.66	2.49	43.88	17.19	20.67	6.47	5.32	-0.443809	0.765532
siR72348	ACCGACAAGAAGACACATGATGGT	4.84248	1.12804	0.351534	0	0	26.9989	23.7997	16.1654	2.20306	0.433918	LOC_Os01g65220.1	XRN 5'-3' exonuclease N-terminus domain containing protein, expressed	37.91	26.11	9.47	15.92	31.77	45.37	71.04	49.85	37.89	21.6	0.665309	0.765389
siR536752	TGCGAGTCTTCACTGTGTCATCGG	1.33344	1.57926	0.527302	0.0858545	0	11.5218	9.21278	4.88131	3.21986	0.940155	LOC_Os06g06400.1	NBS-LRR type disease resistance protein, putative, expressed	0.42	0	0	0	0	5.11	1.42	0	1.23	0.63	0.488074	0.765358
siR163988	ATCAATATCAAGAATCGTCGAGTT	0	0	0	0	0	11.6938	0	0	0	0	LOC_Os04g45860.1	transposon protein, putative, unclassified, expressed	4.58	4.24	4.74	1.99	2.18	18.32	4.25	9.73	12.32	12.21	#DIV/0!	0.764982
siR416345	GGTGGATGTAAGAAGTAAAATGGG	2.66687	0	0	0	0	12.6396	0	7.35367	0	1.51871	LOC_Os10g33440.2	NB-ARC domain containing protein, expressed	0	0	0	0	0	3.83	1.77	0.91	0	0	#DIV/0!	0.764803
siR571298	TTCAATTATTGTAGATGATGGCAT	0	0	0	0	0	0	58.177	0	0	0	LOC_Os11g26160.1	RNA polymerase sigma factor, putative, expressed	5	4.24	1.78	0.99	0	11.5	18.96	12.16	11.09	3.44	#DIV/0!	0.764731
siR199448	ATTGGTTGTTCGTGAGCGTCGTCA	5.19338	0	0	0	0	10.3181	13.7339	4.37416	3.89772	0.795516	LOC_Os03g22580.1	CW-type Zinc Finger, putative, expressed	0	0	0	0	0.93	1.28	1.59	0	0.92	0.63	-0.25	0.764159
siR441715	GTTGAGTCCAAGGCGGTCGAGCAT	0	0	0	0	0	32.244	22.8613	9.19208	0	1.95263	LOC_Os11g35980.1	leucine rich repeat protein, putative, expressed	0	0	0	0	0	0.64	0	0	0	0	#DIV/0!	0.763896
siR328991	CTGTGTTGCGGCTCTAGTACGGTT	8.70242	0	0	0	0	19.4324	0	0	0	0	LOC_Os01g07660.1	expressed protein	0	0	0	0	0	0.85	0	0.61	0	0	#DIV/0!	0.76315
siR146275	AGTGGAACGACTGCACAAAGGCAT	0	0	0	0	0	24.1615	0	0	0	0	LOC_Os11g26594.2	expressed protein	0	0.68	0	0.66	0	3.62	2.48	0.91	1.54	0	#DIV/0!	0.762951
siR137161	AGGGTTGTTTGTCTATAAGCGGGT	6.52682	3.08332	0	0	0	32.5879	20.3875	14.5172	8.24736	0	LOC_Os08g21879.1	expressed protein	1.04	1.19	0.59	0.99	0.62	12.35	18.07	5.47	1.85	1.57	0.62703	0.762787
siR527780	TGATCATGAAAGCTGGAAGAGCCA	0	0	0	0	0	0	42.5665	0	0	0	LOC_Os02g33580.1	digalactosyldiacylglycerol synthase, chloroplast precursor, putative, expressed	64.15	63.24	25.16	17.25	26.16	74.98	111.08	68.39	90.57	47.58	#DIV/0!	0.762751
siR7699	AAAGAAGGCACCTGTCATACTTGC	0	0	0	0	0	38.7787	0	20.7297	0	0	LOC_Os08g33045.1	expressed protein	0	0	0	0	0	1.7	0.53	0	0	0	#DIV/0!	0.762665
siR29858	AAGAGCAAAAGATCCGAATTGAAC	0	0	0	0	0	12.8976	8.78626	0	0	2.60351	LOC_Os08g42630.1	expressed protein	0	0	0	2.65	0.93	0.43	0.89	0	0	0	#DIV/0!	0.762442
siR46816	AATGATCTGACCGTTGGATTTTCA	0	0	1.58191	0	0	8.42642	13.0514	4.62774	8.19087	0	LOC_Os02g01520.1	IQ calmodulin-binding motif family protein, putative, expressed	6.04	7.97	0.89	2.65	5.61	30.89	36.67	13.07	3.08	2.19	-0.739438	0.762177
siR550734	TGGTCAACATAAGTAGATAAGCAT	0	55.3494	0	0	0	165.777	149.537	0	87.6141	0	LOC_Os01g41310.1	OsFBX18 - F-box domain containing protein, expressed	3.96	0.68	2.37	0	0	10.65	6.2	5.47	5.85	4.38	-0.233679	0.762153
siR17149	AACAGGAAGCATGTGTGTAATCAG	0	0	0	0	0	11.6078	0	0	2.37253	0	LOC_Os02g05340.1	proteasome/cyclosome repeat containing protein, expressed	115.18	51.88	66.31	19.9	34.89	211.09	77.6	171.74	136.47	94.85	#DIV/0!	0.762095
siR111186	AGAGGTTGGGATTCATGGTATAAA	3.08796	0	0	0	0	10.0601	7.84792	0	0	0	LOC_Os01g50930.1	expressed protein	1.67	0.85	0	0.99	0	3.83	1.24	1.22	0	1.25	0.760067	0.762023
siR280543	CGACGGAGGATGATGGCTGCAGCA	3.43886	1.95528	0.878836	0	0	10.404	9.21278	0	2.82444	0.0723196	LOC_Os02g01130.1	expressed protein	0.42	0	0	0	0	12.78	1.95	0	0	0	0.835117	0.761601
siR589776	TTGTAGAGTATGAGATTTGTTGGT	0	6.09144	0	0	0	0	24.4821	0	11.4672	5.64093	LOC_Os10g42420.1	GTPase-activating protein, putative, expressed	39.78	23.74	30.2	8.95	31.46	29.18	45.71	16.41	47.13	40.07	-0.149906	0.761579
siR193122	ATTAGAGATTTAGAGTAAACCGGT	0	0	0	0	0	0	52.547	30.112	19.6581	0	LOC_Os01g53130.2	zinc finger, C3HC4 type domain containing protein, expressed	1.46	0.34	0	0.99	0.93	7.67	23.56	3.65	2.77	0	#DIV/0!	0.761327
siR280711	CGACGGGACATGGCAGGCATTCAC	8.63224	0	0	0	0	12.9836	16.4636	6.90991	12.4275	2.24191	LOC_Os06g19070.1	cytochrome P450, putative, expressed	0	0	0	1.33	0	1.49	3.01	0	0	0	-0.25	0.760965
siR476593	TCAAAGTAGAATGGAGGAGGTTGT	4.7723	0	0	0	0	13.4995	0	5.45186	3.72826	0	LOC_Os09g09290.1	retrotransposon protein, putative, unclassified, expressed	0	0	0	0	0	1.49	0.53	0	0	0	#DIV/0!	0.760787
siR102436	AGAAGCAGAAGGAAGAACAGCTCC	0	0	0	0	0	0	0	14.4538	0	0	LOC_Os03g63060.1	P21-Rho-binding domain containing protein, putative, expressed	2.92	3.56	0	0	0	2.34	6.73	9.12	4.31	1.25	#DIV/0!	0.760544
siR165705	ATCAGGGAAAAGCAGAAAGTGAAT	0	0	0	0	0	12.6396	8.95687	0	0	0	LOC_Os11g14120.1	expressed protein	1.04	0	0	0	0	7.46	1.95	2.74	1.23	1.57	#DIV/0!	0.760502
siR531824	TGCAGAAGTTGTGAAAAGTGGAGC	14.6678	0	0	0	0	55.3736	34.4626	41.9666	12.71	11.6435	LOC_Os06g27860.1	poor homologous synapsis 1 protein, putative	0	0	0	0	0	2.13	0.53	0	0	0	#DIV/0!	0.760346
siR547922	TGGGAAATTGGACTTGCAGGATGA	0	0	0	0	0	74.72	52.4617	28.2736	10.9023	0	LOC_Os02g15870.4	molybdenum cofactor biosynthesis protein 1, putative, expressed	0	0	0	0	0	0.85	0	0	0	0	#DIV/0!	0.759931
siR193026	ATTAGAACATGAGTAATAAGCAGA	0	0	0	0	0	0	0	42.0934	0	0	LOC_Os05g01290.1	expressed protein	29.37	19.5	8.88	9.95	0	10.01	31.54	44.99	27.11	10.64	#DIV/0!	0.759776
siR443586	GTTGTTGTCGGCGGCAAAAATCCA	0	5.86583	0	0	0	7.30863	6.31246	2.40896	11.8062	0	LOC_Os08g05350.1	expressed protein	3.75	1.7	1.48	2.65	2.18	14.27	9.04	4.26	10.47	4.38	-0.403839	0.759712
siR339471	GAAAGAGACAGGAGACCATGATCA	0	0	0	0	0	0	13.9898	0	0	0	LOC_Os05g32970.1	expressed protein	16.04	10.85	18.65	11.61	40.18	65.18	78.66	35.56	43.75	29.74	#DIV/0!	0.75965
siR172761	ATCGACAGTTGATTTGCGCGGACC	2.10543	0	0	0	0	14.3593	13.478	5.76882	2.76795	0	LOC_Os05g48790.3	expressed protein	1.04	3.39	0	1.66	4.05	8.95	25.87	6.69	2.16	1.57	-0.330542	0.759495
siR52730	ACAAACCGAGTCTGGACAGTGGCA	0	0	0	0	0	86.5858	103.9	0	0	11.4988	LOC_Os05g33100.1	endo-1,3;1,4-beta-D-glucanase precursor, putative, expressed	26.45	18.99	7.4	4.64	5.61	103.52	65.73	47.72	30.19	8.45	#DIV/0!	0.759411
siR4386	AAACAATGATCGAGACGGTTATGC	0	0	0	0	0	11.3499	0	0	0	0	LOC_Os12g09250.1	bZIP transcription factor domain containing protein, expressed	3.96	1.02	0	0.99	0.93	14.06	8.5	7.9	2.77	0	#DIV/0!	0.759319
siR386800	GCGAACACGAACAGAAGGAGGCCA	0	0	0	0	0	13.8434	0	0	0	0	LOC_Os02g03700.1	expressed protein	3.75	1.7	2.96	1.66	13.71	22.37	16.65	3.34	8.93	3.13	#DIV/0!	0.759309
siR44486	AATCCTTAGCACGAGACGTAGATG	0	0	0	0	0	15.907	17.8284	0	0	0	LOC_Os01g16060.1	expressed protein	1.04	0	0.59	0	1.56	2.77	2.48	2.13	0.62	0	#DIV/0!	0.759308
siR395500	GCTGCTCTGAACTGAAAAGATGGT	23.1597	17.5223	4.65783	0	0	135.167	98.1844	89.7021	40.8414	0	LOC_Os01g65900.1	chitin-inducible gibberellin-responsive protein, putative, expressed	20	17.97	24.28	21.23	26.16	75.19	126.67	56.54	20.33	10.02	-0.734914	0.759037
siR413122	GGGTTTCATCTCAAGACTAGGACA	6.597	0	1.14249	0	0	34.8235	26.7853	13.0591	10.6199	4.84542	LOC_Os11g27450.1	Leucine Rich Repeat family protein	0	0	0	0	0	0.43	0	0	0	0	#DIV/0!	0.759034
siR549891	TGGGTGGAACCGAAAGCCTGAGGA	11.7904	0	3.33958	3.00491	0	0	0	0	4.12368	5.56861	LOC_Os01g01470.1	no apical meristem protein, putative, expressed	96.23	101.4	70.16	22.22	11.84	0	14	69	129.7	86.71	0.425297	0.758657
siR422659	GTATAAAGGGACTATATGGCACAG	0	0	0	0	0	31.814	0	0	0	0	LOC_Os03g22900.1	SNF2 family N-terminal domain containing protein, expressed	15.41	12.55	16.87	2.32	23.98	73.49	42.7	31.31	62.23	40.69	#DIV/0!	0.758402
siR327492	CTGGTGGAACTTCTCTTGTGGCAT	0	0	0	0	0	0	131.453	0	0	0	LOC_Os12g02620.1	zinc finger, C3HC4 type domain containing protein, expressed	4.58	2.54	1.18	0	0	9.16	12.4	6.38	3.08	2.19	#DIV/0!	0.758306
siR314797	CTCAACTCAGCACCGACGAGCACC	8.91297	5.64022	0	0	0	44.7976	25.5911	26.7521	10.6764	0	LOC_Os01g67510.1	recA protein, putative, expressed	6.04	6.44	6.51	5.97	15.57	43.03	51.38	17.93	14.48	5.95	-0.40086	0.758253
siR491502	TCCGACGCGAACTGGATGAGGCCG	14.4573	3.53454	3.07593	0	0	0	0	0	0	2.02495	LOC_Os02g47200.1	transposon protein, putative, unclassified, expressed	4.58	3.05	10.95	10.94	15.89	2.34	3.72	3.34	4.62	5.63	-0.645111	0.758059
siR449232	TAAGAAGACTCTACCGGTGACGCT	10.3166	0	0	0	0	60.4467	0	27.3861	0	0	LOC_Os05g40150.1	RGH2B, putative, expressed	1.04	1.02	0	0	1.56	5.11	2.66	3.34	3.7	0.94	0.254	0.758056
siR106489	AGACGATCCTAGCAGAGCTTCATC	16.0012	9.32517	0	1.20196	0	45.8294	41.7987	32.3942	15.8169	4.84542	LOC_Os05g35650.1	peptide transporter PTR2, putative, expressed	2.08	1.87	2.07	0	0	11.08	4.78	5.47	4.62	2.5	0.596892	0.757939
siR444234	GTTTCATTGTGGTCATCGTCGTAC	2.66687	1.42886	0.527302	0	0	9.45823	10.407	5.32507	2.65497	1.22943	LOC_Os08g09270.1	pentatricopeptide, putative, expressed	20.41	8.48	3.85	1.33	7.16	26.63	69.45	45.29	21.87	4.38	0.911755	0.757792
siR32875	AAGCGATGGCACTCCGATTAGTAT	5.89519	5.26421	0	0	0	48.065	27.3824	26.0548	0	0	LOC_Os07g08300.3	major facilitator superfamily antiporter, putative, expressed	0.62	0	0	0	0	1.7	0	0	0	0	0.668303	0.757711
siR344361	GAAGGCTGCCTGAGCGGACGCGCT	41.8278	26.5466	0	0	0	0	0	10.0796	0	0	LOC_Os04g47450.1	expressed protein	0	0	0.59	0	0	0	1.77	2.43	0	0	-0.392248	0.757328
siR459365	TACTAGAGCTTGGAACAATGAAGA	10.0359	0	0	0	0	45.0556	0	0	0	0	LOC_Os06g02370.3	expressed protein	0	0	0	0	0	0.85	0	0	0.62	0	#DIV/0!	0.756777
siR323892	CTGATCCGAGTAGACCTTGTGGTG	8.35152	5.26421	2.28497	0.171709	0	46.7752	43.0783	10.2064	10.4504	2.53119	LOC_Os01g10690.1	POLD3 - Putative DNA polymerase delta complex subunit, expressed	6.25	3.9	2.66	1.66	1.87	29.61	12.05	10.64	7.7	8.45	0.98668	0.75672
siR372436	GATTGTAGATTTGTAGCTGTCATG	3.22832	1.42886	0.615185	0	0	14.9612	15.9518	13.1859	3.38933	3.47134	LOC_Os02g33110.3	glycosyl hydrolases, putative, expressed	0	0	0	0	0	0.64	0.53	0	0	0	#DIV/0!	0.7564
siR519686	TGAAGTCTGTAGATTCAAGGTATG	0	1.65446	0	0	0	11.4359	0	7.54385	0	0	LOC_Os04g52606.1	SHR5-receptor-like kinase, putative, expressed	0	0.68	1.48	0	0.93	5.75	0.89	0.61	0.92	0.94	0.0546629	0.756154
siR139703	AGGTTTAGTAGAATTGCATGGCAA	0	0	0	0	0	0	0	0	12.9359	0	LOC_Os03g47949.1	HECT-domain domain containing protein, expressed	11.87	5.6	6.81	0.99	4.05	8.95	9.04	6.38	14.48	12.21	#DIV/0!	0.755823
siR101435	AGAACCGTCGAACATATGGCGTCA	28.0022	10.1524	0	0.429272	0	15.5631	0	13.1859	0	0	LOC_Os03g27990.1	STRUBBELIG-RECEPTOR FAMILY 7 precursor, putative, expressed	2.29	0.85	0.59	0	1.87	16.19	3.01	4.26	4	1.57	0.646623	0.755745
siR560187	TGTGGTGACCAAGGAGAGCGCATC	0	0	0	0	0	0	19.7904	0	5.36643	0	LOC_Os09g33876.1	expressed protein	20	13.56	13.91	7.3	12.77	11.5	30.12	23.1	20.95	6.26	#DIV/0!	0.755255
siR305328	CGTGGTTTTGGGTTGCTCGTCGTC	3.50904	3.08332	0.790953	0	0	10.3181	15.3546	4.69113	6.32674	1.01247	LOC_Os01g16060.1	expressed protein	1.04	0	0.59	0	1.56	2.77	2.48	2.13	0.62	0	-0.129415	0.755109
siR47335	AATGCCATGTGCTCGATCTCGTTA	2.73705	0.902435	0.263651	0.0858545	0	6.27682	11.0895	1.20448	2.88093	0.433918	LOC_Os02g39050.1	pre-mRNA-splicing factor ISY1, putative, expressed	4.17	1.87	1.48	1.33	1.56	14.06	11.52	8.21	7.39	5.63	0.981749	0.755022
siR250745	CCACTCTGAAGACGTGCTCCCGAT	2.80723	1.72967	0	0	0	15.4771	0	0	0	0	LOC_Os04g54840.1	DNA-directed RNA polymerase subunit, putative, expressed	3.96	0.34	0	0	1.87	9.16	6.73	3.65	3.39	0.63	0.687402	0.754916
siR411829	GGGGGCAAGCCGGCTTTTGACAGT	0	0	0	0	0	10.748	0	0	0	0	LOC_Os08g40530.2	calcium-transporting ATPase 9, plasma membrane-type, putative, expressed	2.71	0.34	1.18	0	0	4.05	0.53	2.74	1.85	0	#DIV/0!	0.754048
siR542876	TGGACGATGGTTGATGCTGGTGGA	0	3.68494	2.72439	0	0	0	0	3.55005	10.281	0	LOC_Os06g31210.1	methionyl-tRNA synthetase, putative, expressed	77.27	50.53	39.37	12.27	23.98	70.08	104.53	177.81	165.43	102.36	0.182059	0.753215
siR452556	TAATTGGTTCTGAATGAAAGATGG	0	21.8841	0	0	0	0	118.316	66.8803	0	0	LOC_Os04g52100.1	peptidase, M24 family protein, putative, expressed	1.25	1.36	0	0.99	0	0.85	3.37	5.17	1.54	1.25	0.533304	0.752961
siR166822	ATCATGATGCTTGGTTGGATGTGT	7.50935	2.85771	0.703069	0.171709	0	38.0909	28.9179	10.7769	7.0611	2.09727	LOC_Os01g47490.3	Lg106, putative, expressed	0	0	0	0	0	0.43	0	0	0	0	#DIV/0!	0.752646
siR114433	AGATGCTCTAAGCTGGTTGTCGTT	32.0025	0	0	0	0	72.9143	98.2697	26.3084	29.939	7.30428	LOC_Os03g16870.1	expressed protein	12.29	8.48	9.47	9.62	15.26	46.01	30.83	27.05	17.25	5.63	0.256696	0.752606
siR98194	ACTTGCAGGGCATGTAGCAATAAA	0	0	0	0	0	12.3817	14.2457	0	1.69466	0	LOC_Os03g13770.1	tubulin, putative, expressed	14.37	11.19	4.44	5.31	16.2	17.47	57.05	14.29	18.79	2.5	#DIV/0!	0.752504
siR486099	TCATTGGGATGGTAGCGTTGTTAA	2.66687	0	0	0	0	11.0919	10.0658	3.74023	0	0	LOC_Os01g68760.1	WW domain containing protein, expressed	5.83	4.24	4.44	0.99	7.48	14.91	18.07	11.85	13.86	9.08	0.287712	0.752427
siR351506	GACGAGATTGGAGGTGGCTATAGA	4.21085	1.80487	0.263651	0.171709	0	23.7316	17.4872	10.2064	6.5527	1.59103	LOC_Os10g37340.1	cystathionine gamma-synthase, putative, expressed	52.91	0.68	5.92	1.66	0	27.48	14.88	22.19	15.4	10.96	0.899806	0.75239
siR558782	TGTGAGTTGTACGAGGTGGGACGT	4.98284	0	0	0	0	22.4418	19.2786	8.30457	5.36643	1.37407	LOC_Os02g02950.1	pentatricopeptide, putative, expressed	1.67	1.02	1.78	0.66	0	5.75	2.48	2.13	2.77	1.57	0.488786	0.752284
siR187723	ATGGTAATTGTATTGATCTGTGGA	0	8.12192	0	0	0	32.158	38.9837	0	0	0	LOC_Os09g33630.3	protein kinase domain containing protein, expressed	0	0.34	0	0	0	0.85	0.71	0	0.62	0	1	0.751944
siR60820	ACAGGAAGTAGCATGAGTAGAGTC	0	0	0	0	0	29.0626	21.4112	0	1.69466	0	LOC_Os06g30730.1	ABC-2 type transporter domain containing protein, expressed	17.91	9.33	4.14	0	5.61	52.19	36.14	30.4	40.05	20.03	#DIV/0!	0.751459
siR146811	AGTGGTCTGAACGAGGTACTAGAG	0	9.92679	0	0	0	81.8567	0	50.2078	21.6917	0	LOC_Os03g16870.1	expressed protein	12.29	8.48	9.47	9.62	15.26	46.01	30.83	27.05	17.25	5.63	-0.515826	0.751173
siR245592	CATTTCATGAACGCAACGGAACGC	0	0	0	0	0	0	10.407	0	0	0	LOC_Os07g43730.1	transcription elongation factor 1, putative, expressed	157.67	80.03	35.53	53.4	68.53	142.08	193.64	143.77	146.64	86.08	#DIV/0!	0.750486
siR312576	CTAGTAGAATGTACGCTGTGTTAT	10.5973	6.91867	1.66979	0	0	26.9989	22.3495	12.9957	0	0	LOC_Os10g27300.1	expressed protein	0.42	2.03	2.07	0.66	2.8	6.82	6.56	1.52	4	1.25	-0.451719	0.750443
siR127728	AGCTTGTGGGTGAATATTGTCGGT	0	0	0	0	0	66.7235	67.0486	39.8746	0	11.0649	LOC_Os03g31150.1	expressed protein	0	0	0	0	0.62	1.7	0.53	1.22	0	0	#DIV/0!	0.750399
siR247778	CCAAGAAGGAAAAGACCGAGCTAC	4.21085	3.98576	0.878836	0	0	19.6043	12.2837	6.71973	4.34963	1.95263	LOC_Os03g37490.1	MATE efflux family protein, putative, expressed	13.12	6.61	5.33	7.3	9.34	22.15	26.04	18.54	16.94	6.89	0.411288	0.750226
siR60820	ACAGGAAGTAGCATGAGTAGAGTC	0	0	0	0	0	29.0626	21.4112	0	1.69466	0	LOC_Os10g33230.1	RNA recognition motif containing protein, putative, expressed	56.86	40.69	25.46	28.52	40.8	162.1	244.84	121.89	101.97	48.52	#DIV/0!	0.750189
siR187785	ATGGTAGACGCTGAAGAACATGGC	30.3181	9.47557	0	0	0	113.757	86.7537	0	13.7833	0	LOC_Os02g46600.1	RING-H2 finger protein ATL5G, putative, expressed	6.25	1.87	0.89	0.99	0	11.72	6.2	6.69	3.39	5.01	0.983325	0.750012
siR463220	TAGCAAAGGCTAAGACTACACCAT	0	0	0	0	0	34.3076	0	0	0	0	LOC_Os04g47590.1	niemann-Pick C1 protein precursor, putative, expressed	16.87	8.82	7.7	1.99	8.1	51.12	32.07	33.44	10.78	7.2	#DIV/0!	0.749182
siR496129	TCCTGTTGCAAATCTTGAAGACAA	1.96506	1.88007	0	0	0	17.7987	12.0278	7.22688	2.71146	1.15711	LOC_Os01g48920.1	beclin-1, putative, expressed	3.12	2.37	2.07	1.66	2.18	11.08	13.29	12.77	5.24	1.25	0.804683	0.748902
siR444553	GTTTCTGAGGGATGGGAGTACGGT	1.96506	0.451218	0.175767	0	0	10.0601	4.52109	3.10629	0.508399	0.433918	LOC_Os04g56740.1	IQ calmodulin-binding motif family protein, putative, expressed	42.7	29.5	15.99	7.63	22.43	106.93	36.32	84.5	52.06	28.8	0.87368	0.748882
siR102829	AGAAGGCGTATCCGTATCTGTTCA	9.96568	6.09144	0	0	0	57.1793	51.6086	38.163	13.1054	5.85789	LOC_Os03g08730.1	uroporphyrinogen III synthase, putative, expressed	7.08	2.71	8.59	3.32	7.48	36	16.65	11.55	12.32	8.14	-0.13647	0.748526
siR48909	AATGTCGGACTGTTCAGTGTCATC	8.70242	5.56502	0.790953	0	0	14.8752	18.8521	6.27597	8.64278	2.09727	LOC_Os05g31690.1	expressed protein	19.79	16.28	27.24	11.61	11.21	26.2	26.93	26.44	23.72	22.54	0.239428	0.748238
siR207322	CAACAAGGCAGAACACAGACCATG	0	0	0	0	0	42.476	36.4246	24.0262	9.20767	5.35165	LOC_Os11g03620.1	expressed protein	1.25	1.19	1.18	0.66	1.56	2.98	4.07	0.91	2.16	0	#DIV/0!	0.748003
siR279920	CGACGAGATTGGTAAAAAGACAGC	19.5103	11.0548	0	0	0	30.1803	27.1265	23.2655	12.5405	0	LOC_Os05g27780.1	expressed protein	100.39	69.35	224.1	64.67	236.42	351.25	420.06	101.52	215.65	51.96	-0.506547	0.747853
siR234324	CATAACGAACTTGAGGAATGCAGC	0	0	0	0	0	10.49	0	5.76882	0	0	LOC_Os11g05540.1	rhoGAP domain containing protein, expressed	7.08	5.93	6.81	0.66	3.11	38.98	29.23	24.01	6.78	3.44	#DIV/0!	0.747235
siR370668	GATGTCAGATAAAACGAAACGGAG	6.45664	0	0	0	0	14.7032	14.5016	10.5867	7.96492	3.3267	LOC_Os01g12260.1	vacuolar ATP synthase subunit E, putative, expressed	8.12	3.05	6.81	0.66	1.56	30.25	10.28	15.5	5.55	2.5	0.696654	0.747194
siR59112	ACACTGAAAGAAAAAAGAAGATGT	8.35152	0	0	0	0	0	20.6435	0	0	0	LOC_Os01g12480.1	expressed protein	17.7	11.87	8.88	6.3	8.41	29.82	45.89	33.13	29.88	13.46	0.893255	0.747027
siR7570	AAAGAAAAACTGCAGCGGAAAACA	0	0.526421	0	0	0	15.1332	12.369	10.7135	0	0.0723196	LOC_Os05g15820.1	retrotransposon protein, putative, unclassified, expressed	2.92	0	0	0	2.18	2.34	4.25	3.95	1.54	0.63	-0.401269	0.746784
siR31740	AAGCAGTCACTCTCACAAGCTCTC	0	0	0	0	0	12.3817	0	0	0	0	LOC_Os02g56880.1	transcriptional corepressor LEUNIG, putative, expressed	10.41	9.66	7.7	1.66	0.93	22.58	17.36	13.68	18.48	10.96	#DIV/0!	0.745034
siR601244	TTTGTTCGAAGAAGCTTACAACTG	0	0	0	0	0	22.6138	15.0134	10.2064	0	0	LOC_Os08g32370.1	mucin-associated surface protein, putative	2.08	0.34	1.18	0	0	0.85	0	0	0	0	#DIV/0!	0.745027
siR280129	CGACGATGACCTAGGCAACGACAA	0	6.31705	0	0	0	18.4006	15.2693	7.60724	0	0	LOC_Os05g25920.1	expressed protein	0.83	0.51	2.07	0	0	16.61	3.72	1.52	1.23	2.19	-0.112763	0.74495
siR82574	ACGATTAGACTGCATGCATCTTTT	6.38646	2.5569	1.40614	1.20196	1.2197	0	3.32684	12.5519	9.60309	1.66335	LOC_Os02g41610.1	expressed protein	38.74	20.35	14.8	3.65	19	19.6	31	34.65	50.52	26.92	0.900528	0.744893
siR342106	GAACTGGTGTGCTGATTGGAGGAG	0	0	0	0	0	13.2415	0	4.31077	0	0	LOC_Os07g46790.1	4-alpha-glucanotransferase, putative, expressed	66.65	44.42	24.28	42.78	84.41	136.96	103.64	107.6	51.14	21.6	#DIV/0!	0.7445
siR13541	AAATGCGGGAGACGAGATGAAGAG	2.9476	0	0.0878836	0	0	17.8846	12.1984	10.0162	1.07329	0	LOC_Os09g36920.1	la domain containing protein, putative, expressed	16.45	14.07	10.66	3.32	5.92	43.03	29.23	40.43	32.04	20.97	0.656542	0.744382
siR237073	CATCAGAATTATTGTGCGGCTCAT	13.966	7.7459	0	0	0	18.7445	15.6105	0	11.8062	3.3267	LOC_Os12g13660.1	expressed protein	3.12	0.68	0	0	1.25	11.08	4.25	2.13	2.16	1.88	0.822529	0.743894
siR542086	TGGAAGTGCGGAATCGAGATGGTC	8.63224	0	0	0	0	0	32.1594	25.928	0	0	LOC_Os08g36774.1	zinc finger family protein, putative, expressed	35.62	23.23	16.28	21.23	26.48	47.07	94.96	51.37	53.6	19.72	0.857955	0.743419
siR149160	AGTTGCTGCTCAGATAGAGGGACG	3.2985	1.20325	0	0	0	12.5536	13.7339	5.83222	3.38933	2.02495	LOC_Os01g68390.1	Uncharacterized ACR, COG1565 containing protein, putative, expressed	4.58	1.87	3.26	1.99	3.74	24.92	9.74	7.29	5.55	1.88	0.518429	0.743367
siR404423	GGCAACTGAGCAAAGATCCAGGCA	0	0	0	0	0	10.834	0	0	0	0	LOC_Os10g27340.2	oxidoreductase, putative, expressed	42.91	20.18	9.77	13.93	28.03	121.41	84.33	63.53	26.49	5.63	#DIV/0!	0.743338
siR578155	TTCTATTAGTGACAAGTGTAGGCC	0	2.03048	0	0	0	14.9612	12.2837	9.69923	4.18017	2.02495	LOC_Os02g53384.1	expressed protein	2.08	1.53	3.85	6.63	8.1	23.22	20.91	5.47	9.86	8.76	-0.569627	0.743282
siR458621	TACGTAGCGCGCGAGGGGAGAACG	0	0	0	0	0	19.6043	0	0	0	0	LOC_Os02g56600.1	no apical meristem protein, putative, expressed	3.96	4.58	0.89	0	0	6.39	2.48	5.17	1.23	2.19	#DIV/0!	0.742344
siR232313	CAGGTGGAAGAAGACGAAGAGTGG	6.597	3.45934	0	0	0	43.5938	19.8757	17.8136	4.97101	1.73567	LOC_Os03g07840.1	adenylosuccinate synthetase, chloroplast precursor, putative, expressed	86.23	20.18	10.95	12.6	10.28	90.53	39.69	69	62.54	35.68	0.916483	0.742254
siR480784	TCACTCTTGGCATTGCAGATTTCA	0	0	0	0	0	16.9388	14.1604	0	0	0	LOC_Os12g06464.1	expressed protein	6.67	3.22	2.96	0.66	1.56	18.32	9.39	11.25	3.7	4.07	#DIV/0!	0.742123
siR551388	TGGTCTGCGAGATCGAGGAAGGCT	8.84279	0	0	0	0	17.1108	11.6013	4.24738	7.45652	0.723196	LOC_Os04g47550.1	expressed protein	0.62	0	0	0	0	0.64	1.06	0	0	0	1	0.742085
siR38830	AAGTTGAGATGGAGATGGATCGGA	0	0.150406	0	0	0	12.0377	0	0	0	0	LOC_Os08g44530.1	dihydroxy-acid dehydratase, putative, expressed	45.41	16.62	27.83	12.93	31.15	107.36	94.07	74.77	60.07	58.22	-0.441728	0.741965
siR227103	CAGAGAAAAAAGGAGTAGATCGAC	0	0	0	0	0	21.582	0	10.143	6.77865	0	LOC_Os08g33045.1	expressed protein	0	0	0	0	0	1.7	0.53	0	0	0	#DIV/0!	0.741754
siR202383	ATTTGGGAATCGTTGCACAAATGG	6.597	2.78251	0	0	0	8.5124	12.0278	3.80362	0	1.59103	LOC_Os11g05552.1	signal recognition particle 54 kDa protein, chloroplast precursor, putative, expressed	3.96	1.87	0	0	1.25	26.2	14.53	9.12	4.62	4.38	0.950088	0.741751
siR165774	ATCAGTAAGACAGTAACCTAACCA	0	0	0	0	0	18.0566	0	0	0	0	LOC_Os06g39624.2	transposon protein, putative, Pong sub-class, expressed	0	0	0	0	0	1.92	1.06	0.61	0	1.25	#DIV/0!	0.741674
siR36838	AAGTAGGCAGGGCAAGTGGCTGAC	0	0	0	0	0	11.1779	0	0	0	0	LOC_Os09g39580.1	calmodulin-binding heat-shock protein, putative, expressed	8.33	4.07	2.37	0	0.93	12.57	9.92	9.42	5.24	6.89	#DIV/0!	0.741528
siR69269	ACCATGACGGTAAGTGGGGATGTG	0	4.28657	0	0	0	12.1237	11.6013	6.21258	8.58629	0	LOC_Os10g36490.1	HEAT repeat family protein, putative, expressed	5	1.02	1.18	0.99	3.11	5.33	6.56	5.47	8.32	1.57	-0.391387	0.741485
siR440157	GTTCCCTCACGCGATCGGCAGAAC	0.982532	0	0	0	0	11.6938	8.95687	4.81792	1.69466	1.51871	LOC_Os11g10820.1	retrotransposon protein, putative, Ty3-gypsy subclass	0	0	0	0	0.62	0.43	0	0	0	0	-0.25	0.740842
siR541601	TGGAAATAGAAATCATACAGGCAA	18.3172	0	0	0	0	21.6679	19.4492	0	0	0	LOC_Os03g50470.1	expressed protein	0	0.85	0	0	2.8	0.85	1.59	0.61	0.62	0	-0.336067	0.740663
siR357641	GAGAGAGCTGTATATCCAACGTCA	0	0	0	0	0	16.5089	0	0	0	0	LOC_Os02g54580.1	serine esterase family protein, putative, expressed	7.91	2.88	3.26	1.33	10.59	26.2	19.49	14.59	12.63	4.38	#DIV/0!	0.740394
siR447733	TAACAACACACGGCACCTGAATGA	6.31628	0	0	0	0	11.5218	8.10384	4.75453	4.85803	0	LOC_Os01g36950.3	N-rich protein, putative, expressed	0	0	0	0	0	0.43	0	0	0	0	#DIV/0!	0.739188
siR141235	AGTAGCTGAGTGTAGATAGACCAA	0	0	0	0	0	0	31.5623	0	0	0	LOC_Os03g17910.1	kinesin like protein, putative, expressed	3.75	3.05	2.07	3.98	11.84	14.7	20.02	10.03	5.24	1.57	#DIV/0!	0.73898
siR89981	ACTAGAAGAGCTGCAACAGATTGA	0	0	0	0	0	26.913	22.3495	0	0	0	LOC_Os06g01400.1	glycyl-tRNA synthetase 2, chloroplast/mitochondrial precursor, putative, expressed	0.83	0.68	0	0.66	1.56	4.9	13.11	1.52	2.46	0	#DIV/0!	0.73891
siR583956	TTGCACAAAGACATCGCTCGGTCA	0	0	0	0	0	27.4289	21.6671	0	3.78475	0	LOC_Os02g24750.1	expressed protein	2.5	0	2.37	0.99	2.18	5.33	2.13	1.52	2.46	2.19	#DIV/0!	0.738886
siR2241	AAAAGCAGGATGCGTTGTGTAGAG	0	0	0	0	0	0	298.477	0	0	0	LOC_Os06g01980.1	AAA family ATPase, putative, expressed	8.96	4.24	10.36	0.66	4.98	9.59	22.68	15.2	19.1	12.83	#DIV/0!	0.738651
siR136697	AGGGTAGATGGGTCCACTTCGACT	0.982532	0	0	0	0	11.4359	5.80064	2.0286	0	0	LOC_Os05g30390.1	Os5bglu23 - beta-glucosidase homologue, similar to G. max isohydroxyurate hydrolase, likely pseudogene in japonica	0	0	0	0	0	1.07	0	0.61	0	0	#DIV/0!	0.738621
siR22114	AACGACAGCGGAGAGGTAGCAGTA	7.15845	2.25609	0	0	0	45.4855	33.7802	21.6806	3.84124	0	LOC_Os02g45150.2	expressed protein	1.25	1.7	0	1.99	1.56	2.34	3.9	3.04	0.62	0.94	0.056613	0.738373
siR198639	ATTGCGTGTACGATTGATCTTGAG	7.29881	3.00812	1.14249	0.600981	0	11.6938	13.3074	6.71973	6.38323	1.51871	LOC_Os06g45500.1	copper-transporting ATPase, putative, expressed	3.75	2.88	4.74	0	3.43	21.51	13.64	10.94	13.55	7.83	0.273497	0.73836
siR43152	AATCAGCTTAGCAGAATAGAACGA	0	0	0	0	0	0	0	0	13.7268	0	LOC_Os02g03790.1	expressed protein	27.7	16.45	22.8	2.32	1.87	8.31	4.07	32.83	49.29	29.11	#DIV/0!	0.738223
siR444234	GTTTCATTGTGGTCATCGTCGTAC	2.66687	1.42886	0.527302	0	0	9.45823	10.407	5.32507	2.65497	1.22943	LOC_Os05g50640.1	transposon protein, putative, unclassified, expressed	2.08	1.36	0	0.99	4.67	8.52	13.11	1.82	7.39	2.5	-0.115477	0.737911
siR234918	CATACCGAGGAATGCATGCACCAT	0	0	0	0	0	0	18.8521	0	0	0	LOC_Os08g43450.1	MYB-like protein 1, putative, expressed	3.75	2.88	0.59	1.33	3.43	7.88	11.52	6.69	1.85	1.25	#DIV/0!	0.737812
siR544910	TGGATGCTGGAGCCACGAGGAGAA	6.597	4.81299	0	0	0	34.9095	25.7617	13.0591	9.0382	0	LOC_Os10g31950.1	3-ketoacyl-CoA thiolase, peroxisomal precursor, putative, expressed	56.24	51.04	82.3	26.86	49.21	214.93	102.22	94.23	113.68	97.98	0.0413909	0.737622
siR496869	TCGAAACAGATGCAGCAGAGCTCC	3.85995	1.72967	0	0	0	13.1555	13.5633	8.17778	2.59848	0.723196	LOC_Os08g43880.1	expressed protein	0	0	0	0	0.93	2.56	0.89	0	0	0	-0.366311	0.73751
siR15453	AACAACGAGTAGAATGAGAGGTGG	0	10.1524	0	0	0	75.3219	75.2377	0	0	0	LOC_Os06g25294.1	60S ribosomal protein L18a-1, putative, expressed	8.54	5.93	3.55	7.3	4.05	26.84	20.55	20.67	10.78	6.89	0.01481	0.736518
siR294716	CGGATGCTGTTTCTGAGGGATGGG	0	4.66258	0	0.429272	0	15.735	17.7431	8.17778	8.81225	0	LOC_Os12g44240.1	N-acetylglucosaminyltransferase, putative, expressed	6.87	1.53	2.07	3.65	3.74	17.68	8.86	5.78	8.93	3.13	-0.556939	0.736227
siR563995	TGTTTCTGAGGGATGGGAGTACGG	0	0	1.58191	0	0	65.0038	31.7329	21.4905	0	0	LOC_Os04g56740.1	IQ calmodulin-binding motif family protein, putative, expressed	42.7	29.5	15.99	7.63	22.43	106.93	36.32	84.5	52.06	28.8	-0.320521	0.735456
siR315149	CTCACCATAGACGACACGGAACAA	0	0	0	0	0	18.9165	0	15.3413	0	0	LOC_Os06g51270.1	1,3-beta-glucan synthase component domain containing protein, expressed	74.57	33.57	17.17	7.63	11.84	177.86	144.74	141.95	45.29	25.35	#DIV/0!	0.735367
siR127965	AGGAAAAAGGACAACGAGAATGGC	0	10.002	0	0	0	26.9989	31.3064	9.88941	11.6367	1.73567	LOC_Os10g13694.1	expressed protein	0.42	0.68	2.07	0	1.25	2.98	1.24	0.91	0	0	-0.142025	0.735306
siR549786	TGGGTCTGAGATCTAAAGCGGTAC	2.59669	0	0	0	0	10.49	10.0658	4.94471	0	1.59103	LOC_Os04g56646.1	MEE34, putative, expressed	61.24	31.03	21.02	20.23	36.44	80.3	62.36	68.09	49.91	23.16	0.912378	0.735099
siR79079	ACGAACACTCCGATCAATGAGCAA	3.01778	1.42886	0.263651	0	0	12.5536	12.7102	8.17778	4.06719	1.59103	LOC_Os12g39440.1	expressed protein	0.62	0.34	0	0	0	0.43	0.35	0.61	0	0	0.992752	0.734918
siR473430	TATGGGAGACTTGTTGATGGGTGC	0	0	0	0	0	38.7787	33.439	0	0	0	LOC_Os09g02810.1	CCAAT/enhancer-binding protein, putative, expressed	12.29	4.92	11.55	0.99	10.59	24.71	17.01	11.85	18.18	14.4	#DIV/0!	0.734407
siR339592	GAAAGCCTAAGACTGCATAGCCAC	0	0	0	0	0	0	0	32.9013	0	0	LOC_Os01g01369.1	3-beta-hydroxysteroid-Delta-isomerase, putative, expressed	5	2.88	1.18	1.66	1.25	11.29	10.28	15.81	8.93	3.44	#DIV/0!	0.73404
siR140903	AGTAGAATCTAGTAGTTGACCATC	0	0	0	0	0	36.2852	34.3773	0	2.48551	0	LOC_Os11g28980.1	GPI transamidase component Gpi16 subunit family protein, putative, expressed	8.75	4.07	4.14	0.99	4.98	21.51	14.88	12.16	14.79	5.32	#DIV/0!	0.733826
siR472470	TATGAAGACGTGCTCCCAATTTAT	0	0	0	0	0	14.1873	9.554	7.9876	3.38933	0	LOC_Os03g04060.1	CHIT16 - Chitinase family protein precursor, expressed	0	0.34	0.89	0.99	0	21.94	33.48	3.34	0	0	#DIV/0!	0.732906
siR221716	CACCTTGATCCTCTGGAACGTCGC	15.2994	6.16664	5.44878	0	0	0	0	0	0	4.4115	LOC_Os04g35490.1	expressed protein	17.29	39	114.57	141.62	250.12	0	0	1.82	18.48	23.79	-0.819136	0.732654
siR110520	AGAGGATCCCAGTTAGAAACATGA	0	0	0	0	0	11.1779	9.38339	3.67683	3.27635	0.216959	LOC_Os10g42830.1	transporter family protein, putative, expressed	25.62	21.19	25.46	23.55	28.03	28.54	24.8	15.2	23.41	20.03	#DIV/0!	0.732614
siR148865	AGTTGAGTCCAAGGCGGTCGAGCA	0	0	0	0	0	33.7057	24.4821	12.4886	0	0	LOC_Os11g35980.1	leucine rich repeat protein, putative, expressed	0	0	0	0	0	0.64	0	0	0	0	#DIV/0!	0.732453
siR48011	AATGGATAGAAGAGGAGGATGCGT	0	0	0	0	0	24.8493	0	7.35367	0	0	LOC_Os05g43530.1	CSLC7 - cellulose synthase-like family C, expressed	8.12	1.02	3.26	0	0	14.06	6.38	15.81	3.39	2.19	#DIV/0!	0.732348
siR485127	TCATGATTGTCATACTGATACGGT	13.4747	0	0	0	0	28.0307	25.2498	15.5948	0	3.61598	LOC_Os01g59320.1	expressed protein	2.29	1.87	1.18	2.32	1.56	4.9	6.56	2.74	3.39	2.82	0.512212	0.73232
siR126146	AGCTGAACTACTGAACTGCTGAAG	0	0	0	0	0	37.575	31.3064	28.9075	4.46261	2.74815	LOC_Os03g32270.1	hydrolase, alpha/beta fold family domain containing protein, expressed	6.87	4.07	4.74	12.27	23.67	44.73	44.11	8.81	14.48	6.57	#DIV/0!	0.732215
siR567739	TTAGATGGTGATGGCGATGTATGG	2.45633	1.42886	0	0	0	11.0919	5.97125	3.0429	2.31604	0.361598	LOC_Os07g47720.1	PPR repeat domain containing protein, putative, expressed	0.62	0.68	0	0	1.56	4.05	3.9	3.95	1.85	0	0.0944043	0.731531
siR340021	GAAATCAAGCACCGGACGTAGCAG	0	0	0	0	0	0	14.7575	0	0	0	LOC_Os01g42820.1	RNA recognition motif containing protein, putative, expressed	0	0	0	0	0	1.07	1.95	1.22	0	0	#DIV/0!	0.731065
siR343404	GAAGATGCTGAACGAGATGGGGAC	5.89519	0	0	0	0	26.0531	0	9.76263	6.32674	0	LOC_Os12g41820.1	heat shock protein DnaJ, putative, expressed	17.29	11.53	23.39	3.65	4.98	31.74	14.53	14.29	23.72	21.29	0.344201	0.7309
siR227729	CAGATCCAACCGGCGGAGGGGGCT	0	0	0	0	0	18.4006	11.8572	0	0.960309	0	LOC_Os08g44510.1	UDP-N-acetylglucosamine--peptide N-acetylglucosaminyltransferase SPINDLY, putative, expressed	27.91	23.57	7.7	3.98	19.62	64.97	48.9	50.46	44.05	23.48	#DIV/0!	0.730889
siR146504	AGTGGCAGAAGAAGGAACAGAGCA	0	0	0	0	0	34.6515	0	27.1959	2.37253	1.73567	LOC_Os10g42410.2	zinc-binding protein, putative, expressed	0	0	0	0	0	0.43	0	0	0	0	#DIV/0!	0.73045
siR96962	ACTTATCATGCTACAGGACGAGAA	6.87772	5.26421	0	0	0	26.2251	24.6527	13.1225	8.5298	3.10974	LOC_Os07g46039.1	expressed protein	0	0	0	0	1.56	0.64	0.35	0.61	0	0	-0.40237	0.730186
siR22999	AACGATGGTGCGGAGAGGGCAAGA	2.45633	0	0.0878836	0	0	15.735	17.999	10.5867	1.80764	0.506237	LOC_Os03g37970.1	ribosomal protein L13, putative, expressed	353.67	352.85	132.63	117.41	110.58	576.61	977.24	1014.91	482.43	241.34	0.605383	0.7299
siR460008	TACTCTACAAATACGGTTGTCGGG	2.87741	0	0	0	0	17.3687	19.108	8.17778	4.85803	0	LOC_Os03g01170.1	transporter family protein, putative, expressed	1.04	1.19	1.78	0.66	0	5.75	3.19	4.86	1.54	0	0.0898455	0.729856
siR34536	AAGGAGTGTGAAGATTGCATTTGG	0	1.20325	0	0	0	17.7987	0	0	3.72826	0	LOC_Os08g27240.1	ARID/BRIGHT DNA-binding domain containing protein	8.96	7.29	3.55	2.32	2.49	13.21	7.97	10.03	11.09	4.38	0.438336	0.729495
siR519550	TGAAGTACGTCTCTGAGTTTGGGC	3.15814	1.50406	0.263651	0	0	11.5218	9.29809	5.13489	3.78475	1.88031	LOC_Os04g41380.1	Leucine Rich Repeat family protein, expressed	0	0	0	0	0	0.43	0	0	0	0	#DIV/0!	0.729445
siR102071	AGAAGACGACTGTAAAGTTCCATG	0	0	0	0	0	0	0	12.1082	0	0	LOC_Os08g08070.1	transporter family protein, putative, expressed	0.42	0	0	0	0	0	0.71	0.91	0	0	#DIV/0!	0.729172
siR586697	TTGGAATCTGAATATGCAAGGTAT	0	0	0	0	0	15.2191	0	0	5.81834	0	LOC_Os03g51330.1	GRAS family transcription factor domain containing protein, expressed	5.83	1.19	2.66	1.66	3.11	22.79	11.16	11.55	4.93	2.19	#DIV/0!	0.728923
siR358948	GAGCAGAATAGAAAGGAACCACCG	0	0	0	0	0	51.3324	26.1029	0	1.63817	0.0723196	LOC_Os03g49464.1	tetratricopeptide-like helical, putative, expressed	34.78	17.46	40.85	21.56	75.38	55.81	34.9	44.68	21.26	19.41	#DIV/0!	0.728532
siR12656	AAATCGACTAGGGCTTCCACGGTG	13.5449	0	0	0	0	64.7459	0	25.4843	17.9634	0	LOC_Os03g52794.1	phosphatidylinositol kinase, putative, expressed	5.21	0	0	0	1.87	9.37	2.66	5.78	0.92	5.32	0.934228	0.72846
siR242476	CATGGAGCTCGAGCAAGAATGTGG	0	3.15852	2.54862	0	0	21.496	17.146	12.2984	4.0107	2.45887	LOC_Os06g49080.1	zinc finger C-x8-C-x5-C-x3-H type family protein, expressed	6.67	3.22	6.51	1.99	8.1	30.67	14.17	11.55	14.79	9.39	-0.214039	0.728342
siR194576	ATTCACGACATAGCCAGTAGAGCA	16.5627	0	0	0	0	26.3971	35.9128	21.4271	14.0657	4.91773	LOC_Os04g03640.1	retrotransposon protein, putative, Ty1-copia subclass	0	0	0	0	0	0	0.35	0	0	0	#DIV/0!	0.727804
siR353343	GACGGCAACAAGTAAGCTACTCAC	15.9311	6.69306	1.31825	0	0	7.30863	10.3217	5.45186	8.0214	2.38655	LOC_Os09g20040.1	resistance-like protein I2GA-SH194-2, putative, expressed	0	0	0	0	0	0.64	1.06	0	0	0	#DIV/0!	0.727786
siR126246	AGCTGAGACAACGGTGCAATGCAG	0	0	0	0	0	16.4229	14.1604	11.8546	0	0	LOC_Os06g50679.1	expressed protein	15.62	13.06	13.62	9.95	48.28	56.66	68.03	14.29	22.8	10.02	#DIV/0!	0.727642
siR409040	GGGAAATTGGACTTGCAGGATGAT	0	0	0	0	0	12.4677	9.04217	5.32507	5.0275	0	LOC_Os02g15870.4	molybdenum cofactor biosynthesis protein 1, putative, expressed	0	0	0	0	0	0.85	0	0	0	0	#DIV/0!	0.727297
siR146684	AGTGGGTGTGTTGTAGATGGTTAT	0	0	0	0	0	0	0	11.9814	0	0	LOC_Os02g54910.1	atATG18b, putative, expressed	5	1.87	1.18	0.99	3.11	9.8	5.49	10.94	6.47	5.95	#DIV/0!	0.727107
siR311657	CTAGATGTGTGGTTCAAGGCGATG	0	0	0	0	0	13.6714	10.5776	3.29647	0	0	LOC_Os09g39530.1	Cupin domain containing protein, expressed	0	0	0	0	0	1.49	0	0	0	0	#DIV/0!	0.726214
siR177693	ATCTGGAATGAAGGGAGAAGAGGT	0	0	0	0	0	11.7798	0	0	0.338933	0	LOC_Os01g54119.1	retrotransposon protein, putative, unclassified, expressed	12.5	8.14	4.74	1.99	2.18	23.64	19.31	18.24	16.64	11.27	#DIV/0!	0.725657
siR285076	CGATATGATTAGAGAAGATGTGGT	5.82501	0	0	0	0	17.7987	11.7719	10.143	0	2.53119	LOC_Os06g46890.2	zinc finger C-x8-C-x5-C-x3-H type family protein, expressed	0	0	0	0	0.62	0.43	0	0	0	0	-0.25	0.725271
siR48909	AATGTCGGACTGTTCAGTGTCATC	8.70242	5.56502	0.790953	0	0	14.8752	18.8521	6.27597	8.64278	2.09727	LOC_Os06g47550.2	cadmium/zinc-transporting ATPase, putative, expressed	0	0	0	0	0.62	0	0.35	0	0	0	-0.427712	0.724922
siR226050	CAGAAGAAGGAACAGAGCAGTGAA	15.2994	0	0	0	0	25.4512	0	19.9056	0	5.20701	LOC_Os02g11000.1	agenet domain containing protein, putative, expressed	0	0	0	0	0	0.64	0	0	0	0	#DIV/0!	0.724822
siR417137	GGTGTTGAAGGCGGATGATGTAGG	0	0	0	0	0	16.5949	11.516	0	3.38933	0	LOC_Os03g07190.1	expressed protein	12.71	8.14	11.55	8.62	11.84	15.98	9.39	10.03	11.71	6.26	#DIV/0!	0.724728
siR322433	CTGAACGAAGAAGTAAAAATTGCA	3.78977	0	0	0	0	11.3499	7.93323	8.68493	0	0	LOC_Os01g08280.2	expressed protein	0	0	0	0	0	1.07	0.89	0	0	0	#DIV/0!	0.724438
siR586245	TTGCTGTGGTGACCAAGGAGAGCG	0	0	0	0	0	14.4453	11.0042	0	0	0	LOC_Os06g11500.1	MCM9 - Putative minichromosome maintenance MCM family subunit 9, expressed	11.25	2.03	2.07	2.32	6.23	29.4	19.31	21.28	11.09	1.88	#DIV/0!	0.724004
siR530397	TGCAAATGCGGGAGACGAGATGAA	2.80723	0	0	0	0	15.1332	11.3454	7.9876	3.16337	1.73567	LOC_Os08g17400.1	WRKY DNA-binding domain containing protein, expressed	30.62	16.11	12.14	4.97	6.85	41.11	32.07	40.12	32.66	16.28	0.902716	0.723772
siR343450	GAAGATGTGCTAAAGTAACTGAAG	2.9476	2.25609	0	0	0	15.6491	10.6629	8.24118	0	0	LOC_Os04g57154.1	expressed protein	0.62	0.34	0.89	1.33	1.56	4.47	2.13	0.91	2.16	0	-0.80823	0.723503
siR128037	AGGAAACCATGCATGATCTGTACT	6.17591	0	0	0	0	0	0	0	16.6077	0	LOC_Os02g47970.1	calpain, putative, expressed	98.52	81.73	35.82	20.89	23.05	86.06	96.02	94.53	125.07	50.4	0.727148	0.72328
siR4738	AAACAGGAGGTAGGCAAAGTTGGT	0	0	0	0	0	216.421	184.682	0	0	0	LOC_Os01g20110.1	expressed protein	3.54	4.75	0	0	2.8	44.09	33.13	34.65	9.55	0.94	#DIV/0!	0.723047
siR1389	AAAACCGACAAGAAGACACATGAT	9.47441	5.86583	0	0	0	29.4925	21.1553	23.3923	9.5466	6.43645	LOC_Os02g21300.1	transposon protein, putative, unclassified, expressed	0.42	0.68	0.59	0	0	0.43	0.35	0	0	0	0.491572	0.722819
siR29858	AAGAGCAAAAGATCCGAATTGAAC	0	0	0	0	0	12.8976	8.78626	0	0	2.60351	LOC_Os01g57490.1	D-mannose binding lectin family protein	0.42	0	0	0	0	1.28	1.24	0	0.92	0	#DIV/0!	0.722434
siR362040	GAGGGCTGAAAGCAGAGGGCTAAA	1.54398	0	0	0	0	13.8434	0	8.62154	0	0	LOC_Os08g14660.1	SET domain containing protein, expressed	2.92	0.85	0.89	1.33	2.18	12.57	7.44	4.86	4	0	0.802182	0.722361
siR571882	TTCAGAAGTGAGAGCAAATGGAAT	0	0	0	0	0	37.9189	0	0	0	0	LOC_Os02g54470.1	60S ribosomal protein L35a-3, putative, expressed	106.44	80.03	51.22	75.62	93.45	347.63	242.72	218.24	99.51	35.37	#DIV/0!	0.72235
siR550411	TGGTAGAATGTTGCATCTTATGAC	0	0	0	0	0	0	0	24.153	19.1497	0	LOC_Os12g17710.1	hypothetical protein	0.83	0.34	0	0	0	0	0	0.61	0	0	#DIV/0!	0.722306
siR366282	GATCAGGGGCGGAACAGGAAGTAG	0	0	0	0	0	13.3275	8.44505	5.70543	2.37253	0.940155	LOC_Os11g07600.1	ABC-2 type transporter domain containing protein, expressed	9.16	15.94	12.14	25.21	24.3	19.38	6.02	6.08	6.78	8.14	#DIV/0!	0.722228
siR238671	CATCCTCCTCCTCGTCGACATTGT	1.40362	1.35365	0	0	0	18.7445	11.3454	3.42326	1.80764	0.506237	LOC_Os03g02010.3	DNA methyltransferase protein, putative, expressed	3.75	2.37	1.48	0	0.62	11.72	14	11.25	2.77	2.5	0.881928	0.722032
siR59730	ACAGAATGGTAGAAGGAGAGTAGG	3.57922	0	0	0	0	19.0884	0	0	0	0	LOC_Os10g02350.1	transmembrane 9 superfamily member, putative, expressed	6.67	2.2	2.07	0	1.87	7.24	4.07	5.78	5.24	6.26	0.931877	0.721758
siR295449	CGGCATCAAAGAGAAATCGAGCTA	5.61447	0	0	0	0	16.6809	19.0227	8.87512	5.76185	0	LOC_Os01g40250.1	down-regulated in metastasis family protein, expressed	11.04	5.76	7.11	3.98	15.89	30.67	24.27	17.93	27.11	8.14	0.26827	0.72046
siR140886	AGTAGAAGAGAGCTTGCATGCTAG	0	0	0	0	0	12.6396	10.0658	0	0	0	LOC_Os04g57830.1	expressed protein	0	0	0.59	0	1.25	3.2	0	0	0	0	#DIV/0!	0.720393
siR115716	AGATTGTAGAGCCGGCCCTGCTTG	2.38615	0.676827	0.439418	0	0	14.8752	12.0278	8.74833	1.5252	1.22943	LOC_Os03g21000.1	thioredoxin, putative, expressed	91.23	73.59	53.88	106.46	61.67	77.32	120.83	112.46	50.52	35.37	0.23808	0.720325
siR342364	GAAGAACACATTCAAGATCGCCTC	0	1.72967	0	0	0	9.37224	15.7812	0	4.5191	0	LOC_Os04g31030.1	nitrate-induced NOI protein, expressed	8.96	13.73	6.51	8.62	19.62	48.57	34.9	22.49	22.18	2.82	0.2384	0.719914
siR590663	TTGTCGAACTCTTGCCAGGCCTAG	0	0	0	0	0	0	19.2786	9.25548	0	0	LOC_Os04g16080.1	transposon protein, putative, CACTA, En/Spm sub-class	1.67	0	0	0	0.62	2.98	3.72	3.04	0.62	0	#DIV/0!	0.719601
siR310121	CTACGGAGGTCTGCTGCAGCGGTA	5.61447	0	1.0546	0	0	56.0615	40.0927	15.4681	7.0611	0.361598	LOC_Os01g51920.1	phosphotransferase, putative, expressed	30.41	49.17	20.43	28.19	15.89	48.57	46.24	42.25	20.95	37.25	0.000739763	0.719399
siR450525	TAAGGTCTAGGGCGAGGTGGTAAG	0	0	0	0	0	10.576	8.44505	0	0	0	LOC_Os08g01660.2	mago nashi, putative, expressed	0	0	0	0	0	0.43	0	0	0	0	#DIV/0!	0.719231
siR56040	ACACAAACGATAGAGAGATGACGG	0	0	0	0	0	38.5208	0	0	0	0	LOC_Os01g07630.1	BRASSINOSTEROID INSENSITIVE 1-associated receptor kinase 1 precursor, putative, expressed	18.54	6.78	14.21	1.99	3.74	29.4	11.16	20.37	22.49	21.6	#DIV/0!	0.719185
siR422040	GTAGGGTCTGAATGTAGATAGATC	4.7723	0	0	0	0	20.3782	15.0134	20.7931	6.5527	0	LOC_Os06g05720.1	expressed protein	25.62	20.69	9.18	6.63	4.36	32.8	59.17	72.95	23.1	20.97	0.738845	0.719077
siR113869	AGATGACGTAGGCTGCTGTGTAAC	13.5449	6.39225	0	0	0	72.3124	64.6601	59.0195	0	5.56861	LOC_Os02g46220.1	expressed protein	2.29	1.02	5.33	1.99	2.8	22.15	10.1	6.69	4.62	4.7	-0.412202	0.718971
siR373007	GATTTGTGTCGCGACTCCGGCTAA	7.57953	2.40649	0.703069	0.171709	0	14.7032	15.6105	4.37416	6.5527	1.08479	LOC_Os03g02450.2	pyridoxamine 5'-phosphate oxidase family protein, putative, expressed	0.42	0.68	0	0.66	1.25	1.92	5.14	1.82	0.62	0.94	-0.278823	0.718941
siR31424	AAGCAATGCAAGACCGTAGTTAGT	14.9485	0	0	0	0	82.2866	62.1863	46.5944	11.0153	0	LOC_Os06g29430.1	cytidine and deoxycytidylate deaminase zinc-binding region family protein, expressed	24.79	9.5	5.92	2.32	3.11	34.51	19.31	20.97	24.34	9.39	0.952041	0.718898
siR261392	CCGAGTCGTAGTGAAGTGGAGGGC	18.5979	10.3028	4.92148	0.600981	0	38.7787	35.3157	20.7297	20.0535	7.66588	LOC_Os01g63470.1	C2 domain containing protein, expressed	35.83	27.13	20.13	8.29	15.89	73.91	133.23	95.75	34.2	16.28	0.953787	0.718208
siR522352	TGACCTGGTATTGTATGAAAGGAT	19.2296	0	0	0	0	43.4219	38.6425	0	0	0	LOC_Os01g27170.1	potassium transporter, putative, expressed	0	0	0	0	0	0.85	0.53	0.61	0	0	#DIV/0!	0.718171
siR251589	CCAGATGGTGTTGAAGGCGGATGA	0	5.64022	0	0	0	81.3408	38.4719	23.1387	8.0214	0	LOC_Os10g35210.1	expressed protein	2.92	3.39	4.74	2.65	7.48	7.03	3.37	3.95	5.24	3.13	-0.238405	0.7179
siR161491	ATATGGTGACAGGCTGACAGCGAT	89.8315	25.2682	0	0	0	0	0	0	65.7529	17.5737	LOC_Os11g35220.1	OsWAK117 - OsWAK receptor-like cytoplasmic kinase OsWAK-RLCK, expressed	0.42	1.19	1.18	0.66	1.87	4.9	3.9	2.43	5.85	4.07	-0.626457	0.717119
siR409395	GGGACCAGTAGACGTCATCAGCGT	6.45664	0	0	0	0	28.5466	11.6866	9.88941	4.06719	2.02495	LOC_Os08g40890.1	spermidine synthase-related, putative, expressed	6.67	4.24	2.66	4.97	22.12	20.66	15.59	10.03	16.94	8.76	-0.102787	0.717109
siR427462	GTCCTTGATGGTGGTAGTAGGGCA	10.5973	5.64022	0	0	0	39.4666	32.0741	11.2207	9.32065	1.59103	LOC_Os01g14520.1	C4-dicarboxylate transporter/malic acid transport protein domain containing protein, expressed	0	0	0	0	0	1.28	0	0	0	0	#DIV/0!	0.716434
siR22055	AACGACAACAGATCAAGAGGATGG	0	0.526421	0	0	0	9.97413	10.407	0	0	0.216959	LOC_Os02g37910.1	expressed protein	2.71	1.87	2.07	1.66	2.18	25.99	8.86	7.29	5.24	1.25	-0.322214	0.716246
siR224609	CACTGAACAACGCTACACCATATT	3.50904	2.93292	0	0.343418	0	11.2639	8.53035	9.0019	2.9939	0	LOC_Os11g11694.1	retrotransposon protein, putative, unclassified, expressed	1.25	0.68	0.59	0	0	1.07	0.53	0	0	0	0.819868	0.715727
siR438294	GTGTTGTTTGTTCTGTATAAGACG	0	0.827232	0	0	0	12.9836	10.407	0	3.10688	0.795516	LOC_Os03g31170.3	inosine-uridine preferring nucleoside hydrolase family protein, putative, expressed	0	0	0	0	0.62	0.64	0	0	0	0	-0.25	0.715701
siR98156	ACTTGCACAAAGACATCGCTCGGT	14.1064	6.84347	2.81228	0.77269	0	77.9874	71.1431	35.8174	15.5909	0	LOC_Os02g50480.1	histidine kinase, putative, expressed	2.5	1.02	2.37	0.66	7.48	27.9	9.57	3.65	8.01	4.38	-0.3068	0.715618
siR48974	AATGTCTGAAGTCTGAACCAGAGG	28.4232	14.2886	0	0	0	89.2513	113.283	97.1191	29.0352	19.6709	LOC_Os04g53740.1	thioredoxin, putative, expressed	91.23	86.13	37.3	50.41	38.62	182.34	922.15	262.31	153.73	49.46	0.926724	0.715348
siR542086	TGGAAGTGCGGAATCGAGATGGTC	8.63224	0	0	0	0	0	32.1594	25.928	0	0	LOC_Os07g28260.5	expressed protein	0	0	0	0	0	0	0.53	0	0	0	#DIV/0!	0.715036
siR485406	TCATGGCCAACAGAGCAAAAGATG	2.9476	0	0	0	0	12.6396	12.1131	10.5867	3.33284	1.59103	LOC_Os10g25220.1	SAP domain containing protein, expressed	0	0.34	0	0	0	9.8	2.48	2.43	0.62	0	-0.25	0.714981
siR88717	ACTAACTTGTAGGAAAAAGGCTTG	6.45664	0	0	0	0	0	12.4543	7.22688	6.32674	0	LOC_Os01g09890.1	translation initiation factor SUI1, putative, expressed	74.15	55.61	27.53	12.6	19	111.83	152.89	97.87	91.19	28.8	0.777937	0.714943
siR226998	CAGACTCCGAACTAAGAAGTGCAA	5.19338	3.00812	2.46074	0	0	15.0472	16.5489	14.01	5.42292	2.74815	LOC_Os05g01320.1	expressed protein	4.79	3.39	5.03	1.99	4.05	13.63	23.03	8.21	10.47	5.01	0.594939	0.71492
siR179333	ATCTTGGTTCTGGAAGAAGAAGGC	11.65	5.1138	3.42746	0	0	55.7176	39.7514	45.897	10.9588	7.52124	LOC_Os11g37990.1	chloroplastic group IIA intron splicing facilitator CRS1, chloroplast precursor, putative, expressed	10.62	9.66	8.88	3.32	5.3	67.52	80.79	30.7	25.88	14.09	0.855302	0.714831
siR297681	CGGGAGCGGTATGGAGTATGTGAC	13.0536	8.27232	2.28497	0	0	33.3617	34.0361	28.5272	14.913	0	LOC_Os07g08180.2	PPR repeat containing protein, expressed	0	0.34	0	0	0	1.28	1.06	0	0	0	0.344749	0.714616
siR115231	AGATTATTGCATGGCAAGGACTAC	0	0	0	0	0	12.8976	0	0	0	0	LOC_Os06g31100.1	E1-BTB2 - Bric-a-Brac, Tramtrack, and Broad Complex domain with E1 subfamily conserved sequence, expressed	11.66	7.8	9.18	5.64	5.92	41.11	33.31	23.71	12.63	10.02	#DIV/0!	0.714344
siR149160	AGTTGCTGCTCAGATAGAGGGACG	3.2985	1.20325	0	0	0	12.5536	13.7339	5.83222	3.38933	2.02495	LOC_Os09g27030.2	oryzain gamma chain precursor, putative, expressed	7.91	7.29	13.62	3.98	3.43	145.7	46.95	26.14	21.26	10.33	0.0957691	0.713738
siR548094	TGGGACCAGTAGACGTCATCAGCG	3.78977	2.40649	0.96672	0	0	15.821	17.0607	6.65634	5.47941	1.37407	LOC_Os08g40890.1	spermidine synthase-related, putative, expressed	6.67	4.24	2.66	4.97	22.12	20.66	15.59	10.03	16.94	8.76	-0.385984	0.713476
siR271711	CCTCTGTTTGTTGGCTAGTTGGAG	10.1762	3.98576	0	0	0	18.4865	15.4399	10.0796	0	2.89279	LOC_Os05g02230.1	expressed protein	3.75	2.71	0	0	0.62	3.41	5.85	3.95	2.16	0	0.946247	0.713234
siR248419	CCAAGTTGTCAAGCGTGTCGGTGC	0	0	0	0	0	11.2639	7.1655	9.0019	0	0	LOC_Os03g03570.2	leucine-rich repeat transmembrane protein kinase, putative, expressed	1.04	1.7	1.48	0.66	2.18	26.41	5.85	4.86	2.46	2.82	#DIV/0!	0.713038
siR484586	TCATCGTGAGGCAGAGACATCTAA	0	0	0	0	0	11.2639	8.78626	4.50095	0	0	LOC_Os10g42660.1	expressed protein	2.08	0.51	0	0	0	21.51	3.72	15.81	0	0.63	#DIV/0!	0.713028
siR358443	GAGATGGAACGAGCAAGAAACACG	4.7723	3.00812	0	0	0	47.4631	27.7236	31.9504	0	6.14717	LOC_Os02g32530.3	SAM domain family protein, expressed	0.62	0	0	0	0	0.64	0	0	0	0	0.809811	0.712942
siR377831	GCAGGGATGAACTCTTAAAGATGG	0	0	0	0	0	0	28.2355	22.8851	0	0	LOC_Os11g09110.1	receptor-like protein kinase 5 precursor, putative	0	0	0	0	0	0	0.35	0	0	0	#DIV/0!	0.712716
siR23324	AACGCCGAGAACATGACCGCACAG	2.03524	0	0	0	0	11.9518	0	5.13489	0	0	LOC_Os01g42380.1	pleiotropic drug resistance protein, putative, expressed	3.75	4.92	8.59	3.65	9.66	43.45	29.23	16.11	14.17	20.66	-0.468766	0.712582
siR542246	TGGAATGGACAAACACTAGAAGAA	0	0	0	0	0	31.9	0	19.2717	0	6.29181	LOC_Os02g56910.1	lecithine cholesterol acyltransferase, putative	0	0	0	0.66	0	5.33	0.89	0	0.92	0	#DIV/0!	0.712363
siR177703	ATCTGGACAGAGGAAGAGGACAGG	6.9479	0	0	0	0	0	13.6486	0	0	0	LOC_Os07g08760.1	START domain containing protein, putative, expressed	0.62	0	0	0	0	0.43	0.53	0	0	0	1	0.712275
siR356977	GAGAATTGGAGAGCATCACCATGG	0	0.902435	0	0	0	12.8976	11.0895	0	0	0	LOC_Os01g34630.1	retrotransposon protein, putative, Ty1-copia subclass, expressed	3.12	3.9	2.07	2.98	1.25	20.02	7.26	8.81	5.55	4.38	0.675281	0.711846
siR554074	TGTAGAGGATAAACATGTATGCGG	0	1.20325	0	0	0	10.2321	7.2508	4.18398	2.14657	0	LOC_Os06g43210.1	zinc finger, C3HC4 type domain containing protein, expressed	29.16	27.13	13.03	9.29	28.03	54.32	79.02	27.66	38.2	25.35	0.344922	0.711697
siR134596	AGGGAAAGGGAAAAAAATCGCGCG	0	0	0	0	0	0	0	16.419	0	0	LOC_Os01g62160.1	trp repressor/replication initiator, putative, expressed	12.29	9.66	2.96	2.32	2.18	5.54	10.63	19.45	15.71	12.52	#DIV/0!	0.711505
siR548833	TGGGCCATGTATGAAAGATGGAAG	0	0	0	0	0	11.4359	0	0	0	0	LOC_Os07g22700.1	tim44-like domain containing protein, expressed	11.87	6.95	12.73	4.31	14.02	27.05	21.08	18.85	16.64	8.45	#DIV/0!	0.711209
siR582889	TTGAGTGTGAGTTGCAGAACGCAT	0	0	0	0	0	10.576	5.97125	8.93851	2.14657	0	LOC_Os02g26300.1	expressed protein	1.67	1.02	0.59	1.33	4.36	15.55	14.88	5.78	4.31	1.88	#DIV/0!	0.711163
siR325630	CTGCTCCAAACATCGATCTCCGGC	3.85995	3.15852	0.527302	0	0	10.49	7.84792	3.61344	3.72826	1.01247	LOC_Os07g38120.1	CAMK_CAMK_like.34 - CAMK includes calcium/calmodulin depedent protein kinases, expressed	13.54	7.8	8.59	3.65	4.36	51.12	15.77	34.04	12.94	5.95	0.824738	0.711139
siR463220	TAGCAAAGGCTAAGACTACACCAT	0	0	0	0	0	34.3076	0	0	0	0	LOC_Os11g34270.1	ubiquitin carboxyl-terminal hydrolase domain containing protein, expressed	26.04	8.99	25.46	16.58	49.21	125.46	103.46	77.81	47.75	36.94	#DIV/0!	0.711122
siR131186	AGGATCCTCTGACGTAGTGGTTTC	1.75452	1.50406	0.263651	0	0	12.8976	11.0042	8.74833	2.65497	0	LOC_Os07g37230.1	inositol-1-monophosphatase, putative, expressed	0	0	0	0	0	3.2	1.59	0	0.92	0	#DIV/0!	0.710992
siR422856	GTATATGATAATCAGGAAGGTGGC	0	0	0	0	0	32.3299	20.6435	25.1039	0	0	LOC_Os03g55270.1	TIP41, putative, expressed	16.66	13.56	3.85	10.94	12.46	49.42	76.36	31.31	15.1	3.44	#DIV/0!	0.710913
siR547999	TGGGAAGTTGAGCATGACGACGAA	0	0	0	0	0	32.8458	0	0	0	0	LOC_Os04g46444.1	hypothetical protein	0	0	0	0	0	0.43	0.35	0	0	0	#DIV/0!	0.710847
siR430914	GTGAAGCCTGAGAAGAAGAAGACG	0	0	0	0	0	16.7669	0	0	0	0	LOC_Os11g29440.1	retrotransposon protein, putative, Ty3-gypsy subclass	0	0	0	0	0	0.43	0.35	0	0	0	#DIV/0!	0.710847
siR145085	AGTGAAGCCTGCAGAGAAGAAGAC	0	0	0	0	0	16.251	0	0	0	0	LOC_Os11g34150.4	transposon protein, putative, CACTA, En/Spm sub-class, expressed	0	0	0	0	0	0.43	0.35	0	0	0	#DIV/0!	0.710847
siR571882	TTCAGAAGTGAGAGCAAATGGAAT	0	0	0	0	0	37.9189	0	0	0	0	LOC_Os07g48850.1	PPR repeat containing protein, expressed	0	0	0	0	0	0.43	0.35	0	0	0	#DIV/0!	0.710847
siR100973	AGAAATTAGAACAGCAGCCAATAA	0	0	0	0	0	27.6868	0	0	0	0	LOC_Os08g43815.1	expressed protein	0	0	0	0	0.62	0.43	0.35	0	0	0	#DIV/0!	0.710847
siR544332	TGGATAGAAGAGGAGGATGCGTGA	0	0	0	0	0	10.92	0	0	0	0	LOC_Os11g10040.3	mTERF family protein, expressed	0	0	0	0	0	0.43	0.35	0	0	0	#DIV/0!	0.710847
siR186152	ATGGACGTCGATTGTGATGACGGG	0	0	0	0	0	10.834	0	0	0	0	LOC_Os12g12360.2	transposon protein, putative, Mutator sub-class, expressed	0	0	0	0.66	0	0.43	0.35	0	0	0	#DIV/0!	0.710847
siR16760	AACAGAAGAGTAGAGCAACAAAAG	0	0	0	0	0	28.4607	0	0	0	0	LOC_Os04g20210.2	expressed protein	3.96	0	1.78	0	0	4.47	2.13	3.65	1.54	0.63	#DIV/0!	0.710828
siR547651	TGGCTTAATTAGTTCTTCAAACGG	0	0	0	0	0	10.2321	0	0	0	0	LOC_Os04g20210.2	expressed protein	3.96	0	1.78	0	0	4.47	2.13	3.65	1.54	0.63	#DIV/0!	0.710828
siR211712	CAAGATCAAGACACATTAATTCGC	14.5976	0	0	0	0	0	41.6281	21.1735	0	0	LOC_Os05g32610.1	required to maintain repression 1, putative, expressed	1.04	1.02	0	0	1.87	6.18	7.44	5.17	1.23	1.25	0.17854	0.710622
siR95160	ACTGCTAGACTACAAGACGAGATT	4.56176	2.03048	0.175767	0.257563	0	8.94232	8.01853	10.0796	2.54199	0.506237	LOC_Os02g21750.1	MDR-like ABC transporter, putative, expressed	3.75	3.9	2.07	3.32	0.93	18.11	31	14.89	3.39	5.63	0.670954	0.710491
siR539441	TGCTCTGAACTGAAAAGATGGTGC	0	8.04672	2.98804	0	0	81.4267	52.7176	44.6925	12.8229	15.9826	LOC_Os01g65900.1	chitin-inducible gibberellin-responsive protein, putative, expressed	20	17.97	24.28	21.23	26.16	75.19	126.67	56.54	20.33	10.02	-0.537011	0.710176
siR537307	TGCGGATATGACGGTGATGATGGC	0	0	0	0	0	14.5313	11.6866	5.89561	4.18017	0.795516	LOC_Os04g58220.1	transporter family protein, putative	0	0	0	0	0	0.43	0	0	0	0	#DIV/0!	0.709988
siR493799	TCCGTTAAGCATGGATTGTCGTAA	2.66687	1.42886	0	0	0	7.9965	12.7102	2.9795	1.75115	0	LOC_Os04g48370.1	RNA polymerase IV subunit, putative, expressed	1.46	0.85	1.48	0	1.87	19.6	10.63	4.56	2.77	2.19	0.134109	0.70998
siR586245	TTGCTGTGGTGACCAAGGAGAGCG	0	0	0	0	0	14.4453	11.0042	0	0	0	LOC_Os12g42130.1	MATE efflux family protein, putative, expressed	2.29	0.85	1.18	0.99	1.56	50.27	17.89	28.57	5.85	0.94	#DIV/0!	0.709874
siR109458	AGAGATGGAATGAGCAAGAAACAC	0	0	0	0	0	0	16.4636	0	0	0	LOC_Os05g49220.2	GTP-binding protein, putative, expressed	1.25	3.22	0.89	0.66	0.93	13.42	16.83	8.81	5.55	2.19	#DIV/0!	0.70963
siR585816	TTGCTATGATTGCCTGGTTGTTGC	2.87741	2.70731	0.790953	0	0	20.8081	12.6249	7.79742	5.87483	0	LOC_Os07g14830.1	WD domain, G-beta repeat domain containing protein, expressed	18.95	13.73	9.77	9.29	16.51	32.16	32.24	33.44	28.96	9.08	0.519253	0.708822
siR560409	TGTGTAGAAAGTTCGATGTGACGG	0	0	0	0	0	36.6291	32.33	13.8832	0	0	LOC_Os11g42200.1	laccase precursor protein, putative, expressed	0	0	0	2.98	7.79	3.62	0.35	0	0	0	#DIV/0!	0.70854
siR376825	GCAGAGCTCACACATGGACGGTCC	0	0	0	0	0	0	24.9939	0	0	0	LOC_Os05g23130.1	expressed protein	37.08	54.43	12.14	32.5	25.23	32.38	58.29	52.58	30.19	25.98	#DIV/0!	0.708521
siR393268	GCTCCAAACATCGATCTCCGGCAC	8.63224	5.56502	0	0	0	43.3359	28.662	9.38226	10.8458	2.74815	LOC_Os07g38120.1	CAMK_CAMK_like.34 - CAMK includes calcium/calmodulin depedent protein kinases, expressed	13.54	7.8	8.59	3.65	4.36	51.12	15.77	34.04	12.94	5.95	0.824158	0.708466
siR179950	ATCTTTTCGATTTGTTCGTCGTTG	0	1.05284	0	0	0	7.4806	13.5633	3.74023	3.55879	0	LOC_Os04g48390.1	uncharacterized membrane protein, putative, expressed	0	0.34	0	0.66	1.25	4.05	6.56	0.91	3.08	3.76	-0.117196	0.707778
siR141031	AGTAGATACAAGAAGATAAGAGCA	0	0	0	0	0	66.8095	0	25.4843	0	0	LOC_Os06g13100.4	CREG1 precursor, putative, expressed	0	0	0	0	0	1.28	0.35	0	0.62	0	#DIV/0!	0.707756
siR520737	TGACAACAGATCGGCATACCTCGC	0	7.29469	0	0	0	27.4289	20.9847	0	15.5344	0	LOC_Os03g51220.1	SWI/SNF-related matrix-associated actin-dependent regulator of chromatin subfamily C member, putative, expressed	13.96	4.41	6.51	1.99	10.59	34.72	16.12	13.07	15.71	16.28	-0.358921	0.706581
siR540918	TGCTTGACTGGTGATCCGACGGTT	20.8437	10.8292	4.13053	0.515127	0	45.8294	44.4431	22.1244	24.4031	7.3766	LOC_Os08g45200.1	expressed protein	0	0	0.59	0	0	1.7	0.89	1.22	0	0	-0.200499	0.706463
siR213049	CAAGGGCTGCTTGTTGTAGGTCGG	0	0	0	0	0	101.719	104.241	47.3551	31.5207	13.0899	LOC_Os06g30930.1	expressed protein	1.04	0.51	0.59	0	0	1.92	6.2	3.34	1.54	0	#DIV/0!	0.706446
siR519178	TGAAGATTGTAGTGTGTGGGTGGA	0	0	0	0	0	41.3582	0	0	0	0	LOC_Os09g26780.1	zinc-finger protein, putative, expressed	10.62	25.43	21.32	11.28	3.43	14.91	10.28	6.08	6.16	12.52	#DIV/0!	0.706335
siR554615	TGTAGTAGGCCGGCGTTCTGACCA	1.68434	0.451218	0	0.0858545	0	10.576	8.35975	4.12059	1.41222	0	LOC_Os01g72570.1	expressed protein	0	0	0	0	0.93	0.43	0	0	0	0	-0.345996	0.706025
siR101343	AGAACCCACAACCAAAGACTTTCA	0	3.53454	0	0	0	15.1332	0	9.63584	0	0	LOC_Os06g02480.1	expressed protein	11.46	4.58	2.96	3.32	2.18	20.24	17.19	14.59	7.39	6.57	-0.0474736	0.706017
siR64674	ACATGTAACAAAGATAGCAGGACG	0	0	0	0	0	171.968	141.604	0	0	0	LOC_Os11g02540.1	OsWRKY50 - Superfamily of TFs having WRKY and zinc finger domains, expressed	0	0	0	0	0	1.28	0	0	0	0	#DIV/0!	0.705709
siR137161	AGGGTTGTTTGTCTATAAGCGGGT	6.52682	3.08332	0	0	0	32.5879	20.3875	14.5172	8.24736	0	LOC_Os06g37620.1	protein kinase family protein, putative, expressed	0.42	1.02	0	0	2.49	5.75	9.74	5.17	0.62	0.63	-0.138192	0.705514
siR87656	ACGTGCAGAGCGAGCGGAAGGCTG	0	0	0	0	0	0	0	0	16.6642	0	LOC_Os10g41000.1	retrotransposon protein, putative, unclassified, expressed	0.83	0.34	0	0	1.56	2.13	1.24	0	2.77	0.94	#DIV/0!	0.705383
siR231343	CAGGCAGCAGGAACAACAACGGTG	0	0	0	0	0	35.7693	0	0	0	0	LOC_Os05g03190.1	IQ calmodulin-binding motif domain containing protein, expressed	27.7	5.09	15.99	2.98	5.61	55.17	13.11	42.55	37.58	20.97	#DIV/0!	0.705058
siR61133	ACAGGGTGTTTGACGAAATGCTGA	4.28103	3.08332	0	0	0	11.8658	13.8192	5.19828	4.06719	0	LOC_Os12g33090.1	zinc finger family protein, putative, expressed	1.46	4.75	1.48	2.65	2.18	11.29	6.02	5.78	3.7	3.44	0.220385	0.704834
siR130744	AGGAGTGTAGTGATGGATCAGATA	2.87741	0	0	0	0	11.2639	0	0	0	0.433918	LOC_Os01g07490.1	RST1, putative, expressed	37.28	7.12	16.28	1.99	16.82	59	32.07	29.48	48.98	48.52	0.8856	0.704337
siR128580	AGGAAGTAGCATGAGTAGAGTCCA	0	0	0	0	0	38.0049	0	0	0	0	LOC_Os05g36360.1	U-box domain containing protein, expressed	6.87	2.71	2.07	0.66	3.74	23	14.17	17.63	6.16	3.76	#DIV/0!	0.704125
siR150803	ATAAATCATAGTAGAAGAGAGCTT	0	0	0	0	0	0	173.763	0	0	0	LOC_Os06g37020.1	expressed protein	86.44	89.87	47.66	25.21	42.67	140.16	228.37	165.35	133.08	35.06	#DIV/0!	0.704086
siR445597	GTTTTGAGTAGATGGTAGTAGAGA	0	0	0	0	0	12.1237	0	0	0	0	LOC_Os01g65840.1	pentatricopeptide, putative, expressed	0.42	0	0	0	0	0.64	0.53	0	0	0	#DIV/0!	0.703168
siR510673	TCTGATGATGTAGCTGGCATAGAC	0	0	0	0	0	0	0	0	21.1268	0	LOC_Os06g14412.1	expressed protein	99.15	40.69	112.79	17.91	137.99	191.71	153.43	104.56	217.19	113.31	#DIV/0!	0.701641
siR172555	ATCGAACATTCCGAAGACTCGTCA	8.14098	3.76015	2.19709	0	0.281468	36.8871	33.8655	16.9261	7.68247	5.49629	LOC_Os01g16490.1	retrotransposon protein, putative, unclassified	0.83	0.68	0	0	0	0.85	2.48	1.52	0	0	0.899144	0.701237
siR3682	AAAATGGAAACAAAAAGAAGCTGG	0	0	2.81228	0	0	0	81.7208	0	0	0	LOC_Os12g03040.1	no apical meristem protein, putative, expressed	0.83	0	2.66	0	1.87	13.21	20.73	10.03	14.79	2.19	0.755986	0.701231
siR556213	TGTCCAGATTCGTAGTCCAAGGTT	13.1238	0	0	0	0	38.4348	38.6425	19.652	0	7.95516	LOC_Os07g27300.2	RNA-binding protein Luc7-like, putative, expressed	4.17	1.53	9.77	1.99	3.43	26.84	12.76	10.03	10.17	4.07	-0.00135412	0.701095
siR134630	AGGGAACGTCGATGGCAGCCTGAG	11.8606	6.99387	4.3063	1.37367	3.47144	0	5.03291	5.83222	17.9634	2.67583	LOC_Os06g42910.1	expressed protein	8.33	7.46	2.37	0.66	0.62	0	1.95	2.13	2.16	0.94	0.91686	0.701083
siR342498	GAAGAAGAGTATGTAGATCGGCAT	0	0	0	0	0	12.2097	11.0042	0	0	0	LOC_Os03g11900.1	transporter family protein, putative, expressed	1.87	2.03	3.26	8.62	16.2	17.47	3.54	3.95	1.85	2.19	#DIV/0!	0.701011
siR519681	TGAAGTCTGAACCAGAGGAGCAAG	0	0	0	0	0	22.9577	19.7904	17.8136	0	0	LOC_Os01g62500.1	OsFtsH3 FtsH protease, homologue of AtFtsH3/10, expressed	15.21	5.26	5.03	2.32	12.46	35.57	46.06	10.33	15.1	5.63	#DIV/0!	0.700819
siR17309	AACAGTCGAAGAGGAAACGTGAAG	21.8964	10.9044	0	0	0	71.6246	81.1237	47.3551	26.5497	0	LOC_Os12g39440.1	expressed protein	0.62	0.34	0	0	0	0.43	0.35	0.61	0	0	0.998839	0.699354
siR469519	TATAGAATGAGTACTATAGGATGT	3.78977	2.40649	0	0	0	11.6938	9.6393	5.32507	3.27635	1.66335	LOC_Os01g03940.1	expressed protein	25.83	32.22	12.14	9.95	3.74	69.87	19.31	30.09	20.64	19.09	0.856328	0.699341
siR280129	CGACGATGACCTAGGCAACGACAA	0	6.31705	0	0	0	18.4006	15.2693	7.60724	0	0	LOC_Os08g03350.1	amino acid transporter, putative, expressed	10.21	7.46	6.81	5.31	5.61	121.63	370.45	17.33	8.01	4.7	0.108587	0.698848
siR509134	TCTCTCGTGAGTGTAGCCAAGCAG	12.9835	8.79875	2.28497	0	0	70.5068	60.6508	46.0872	14.6871	0	LOC_Os01g17020.1	glycosyl hydrolases family 17 protein, putative, expressed	10.21	4.24	10.07	4.31	2.18	39.83	24.8	16.11	21.26	16.59	0.507159	0.698763
siR429650	GTCTGCAAGAGCGAGCTAGAGAGG	0.912351	1.05284	0.175767	0.171709	0	14.9612	7.42141	4.18398	1.46871	0.723196	LOC_Os03g40690.1	PPR repeat containing protein, expressed	0	0.51	0	0.66	0.93	1.07	0.53	0.91	0.62	0	-0.403789	0.698749
siR31785	AAGCAGTTGGAACTTGGAAGTAAA	50.5302	0	0	0	0	143.851	151.67	107.389	0	0	LOC_Os01g65400.3	DNA polymerase I, putative, expressed	0	0	0	0	0	0.85	0.35	0	0	0	#DIV/0!	0.698584
siR461564	TAGAACTTTAAAGCTAGAGAGCAC	0	0	0	0	0	47.4631	0	0	0	0	LOC_Os07g36590.1	serine/threonine-protein kinase receptor precursor, putative, expressed	7.08	2.88	1.18	0.66	0	20.24	14.17	13.68	3.39	3.13	#DIV/0!	0.698527
siR196349	ATTCTAACAGGGGCAAACAAACTA	0	0	0	0	0	24.3334	18.255	0	0	0	LOC_Os01g17390.1	OsFBX5 - F-box domain containing protein, expressed	15.83	8.65	4.14	6.63	23.05	54.53	87.7	50.46	24.03	8.45	#DIV/0!	0.698146
siR325798	CTGCTGAATGAGAAGATGGATGGG	3.57922	0	0	0	0	15.1332	8.87157	6.52955	3.72826	0	LOC_Os04g51250.1	expressed protein	1.04	2.2	1.48	0	3.11	5.75	7.8	1.52	3.39	0.94	-0.250253	0.697949
siR516044	TCTTGTACTCAGAATTCAGATGGT	5.68465	2.78251	0.790953	0	0	14.7892	12.5396	10.6501	3.84124	1.88031	LOC_Os07g43420.1	MYB family transcription factor, putative, expressed	0.62	0	0.59	0	2.8	13.21	3.37	2.43	2.46	1.25	-0.305797	0.697882
siR145085	AGTGAAGCCTGCAGAGAAGAAGAC	0	0	0	0	0	16.251	0	0	0	0	LOC_Os01g12470.1	mitochondrial carrier protein, putative, expressed	5.21	4.58	7.4	8.62	14.33	8.95	3.72	6.38	6.16	7.51	#DIV/0!	0.697551
siR370495	GATGTAGAAAGTAGCAAGAGTGGG	0	0.300812	0	0	0	12.8116	8.27444	6.08579	4.29315	0	LOC_Os05g29990.1	NAD dependent epimerase/dehydratase family domain containing protein, expressed	26.87	22.72	17.76	31.51	55.44	45.8	49.78	38.6	50.21	15.34	-0.310626	0.69745
siR251073	CCACTTGTTTTGAACCGTCGGATC	0	0	0	0	0	24.7634	0	0	11.5237	0	LOC_Os06g43760.1	tRNA synthetase class I, putative, expressed	53.74	29.84	30.2	3.32	11.84	119.5	63.96	100	77.02	42.88	#DIV/0!	0.697297
siR601244	TTTGTTCGAAGAAGCTTACAACTG	0	0	0	0	0	22.6138	15.0134	10.2064	0	0	LOC_Os06g07200.1	syntaxin, putative, expressed	0.83	1.02	0	0.99	2.18	5.33	11.87	3.34	0.62	0	#DIV/0!	0.697027
siR343404	GAAGATGCTGAACGAGATGGGGAC	5.89519	0	0	0	0	26.0531	0	9.76263	6.32674	0	LOC_Os07g46790.1	4-alpha-glucanotransferase, putative, expressed	66.65	44.42	24.28	42.78	84.41	136.96	103.64	107.6	51.14	21.6	0.339059	0.697
siR261780	CCGATGACGACGGAGGATGATGGC	0	0	0	0	0	47.3771	0	0	13.2749	4.0499	LOC_Os02g52210.2	zinc finger, C3HC4 type domain containing protein, expressed	3.33	1.7	4.44	0.66	6.85	17.04	6.56	10.64	3.08	0.94	#DIV/0!	0.696299
siR339656	GAAAGGACGAAAAAGAAATGATGG	0	2.6321	0	0	0	13.4995	11.0895	3.9938	4.18017	1.01247	LOC_Os10g15310.5	expressed protein	0	0	0	0	0	0.43	1.42	0	0	0	#DIV/0!	0.69626
siR53523	ACAACAGGAAAGAGCGACGGTATC	0	0	0	0	0	112.123	0	50.9051	0	0	LOC_Os04g57154.1	expressed protein	0.62	0.34	0.89	1.33	1.56	4.47	2.13	0.91	2.16	0	#DIV/0!	0.695842
siR449992	TAAGCATCATTGTAAGCAGAGCGA	0	0	0	0	0	0	23.2026	20.9199	7.62598	0	LOC_Os12g37890.1	expressed protein	27.08	11.53	14.8	8.29	13.71	35.36	48.72	33.13	29.57	18.16	#DIV/0!	0.695559
siR115550	AGATTGAGTCCTCGCAACCCACCA	0	0	0	0	0	10.662	0	0	0	0	LOC_Os02g33010.1	expressed protein	6.46	5.09	2.96	1.33	1.25	23.22	18.07	13.98	11.09	3.44	#DIV/0!	0.695557
siR110234	AGAGCTTGGAACAATGAAGAGTGA	159.17	0	0	0	0	284.263	337.717	387.716	0	128.729	LOC_Os06g16290.1	ribosomal protein L7Ae, putative, expressed	7.91	3.56	4.44	5.31	9.66	15.12	17.72	15.5	12.63	8.45	0.38203	0.695359
siR33991	AAGGAAAGTTAAGGTGGTTTGTGC	0	0	0	0	0	0	13.222	7.16349	10.055	0	LOC_Os07g45074.1	FAT domain-containing protein, putative, expressed	2.29	2.54	1.18	0	0	0	3.19	6.08	5.55	1.25	#DIV/0!	0.69503
siR583956	TTGCACAAAGACATCGCTCGGTCA	0	0	0	0	0	27.4289	21.6671	0	3.78475	0	LOC_Os09g24970.1	expressed protein	5.83	1.36	0	0.66	3.11	18.96	9.57	12.46	4.93	1.57	#DIV/0!	0.69458
siR504083	TCTACAAATACGGTTGTCGGGTCC	0	1.12804	0	0	0	9.71618	10.1511	3.61344	3.10688	0	LOC_Os03g01170.1	transporter family protein, putative, expressed	1.04	1.19	1.78	0.66	0	5.75	3.19	4.86	1.54	0	0.216985	0.694577
siR137870	AGGTCAAAATAAGAAAGAGACGAA	0	0	0	0	0	0	21.1553	11.7278	0	0	LOC_Os03g53050.1	WRKY transcription factor, putative, expressed	17.91	7.12	3.55	1.99	5.3	11.29	17.01	20.97	13.55	5.32	#DIV/0!	0.694188
siR503670	TCTAAATGGCTGAATCGACTGCTT	0	0	0	0.0858545	0	26.3111	20.8994	0	0	2.67583	LOC_Os04g45920.1	protein kinase domain containing protein, expressed	1.25	0.68	0	3.32	0.62	5.96	1.42	1.82	1.54	1.25	0.938178	0.693927
siR98192	ACTTGCAGGATGATGTTGTTGGGC	0	0	0	0	0	43.2499	36.9364	0	0	0	LOC_Os01g09890.1	translation initiation factor SUI1, putative, expressed	74.15	55.61	27.53	12.6	19	111.83	152.89	97.87	91.19	28.8	#DIV/0!	0.693864
siR600465	TTTGTAGAGTATGAGATTTGTTGG	0	3.83535	0	0	0	19.9483	12.6249	6.33937	0	0	LOC_Os06g13380.1	hypothetical protein	2.08	1.02	1.48	0	0	5.96	3.9	1.82	4.31	0.94	0.0634154	0.69386
siR543636	TGGAGCTCGTAGATGAAGGAGTGG	9.75514	6.31705	0	0	0	0	16.9754	27.703	17.681	12.7283	LOC_Os04g53450.1	expressed protein	23.54	10.51	7.4	8.95	12.15	26.2	36.67	35.26	34.5	23.79	0.81056	0.693839
siR546134	TGGCCAATGCTAGCAAACATGACA	2.52651	0	0	0	0	10.2321	9.29809	5.57864	0	0	LOC_Os07g47350.1	potassium transporter, putative, expressed	5	4.92	3.55	5.64	8.1	8.52	20.73	10.33	6.16	3.76	-0.147981	0.693668
siR558321	TGTGAAGGCAGTGTAGTTGGCGTT	0	0	0	0	0	0	14.4163	0	0	0	LOC_Os03g06730.1	plant protein of unknown function domain containing protein, expressed	3.33	4.41	2.66	3.65	2.49	7.46	17.54	15.2	4.62	3.44	#DIV/0!	0.693499
siR54623	ACAAGATGGGAGACAAGTATCTAA	0	0	0	0	0	15.4771	0	14.4538	0	0	LOC_Os12g05430.1	ribosomal protein L24, putative, expressed	63.74	42.39	56.84	31.18	29.9	152.51	152.19	172.65	92.11	57.91	#DIV/0!	0.693499
siR181709	ATGAGATAGCTTTTTTGGTCGTGG	14.1765	6.09144	0	0	0	31.4701	64.5748	10.0162	13.6703	4.55614	LOC_Os09g14520.1	integral membrane protein, putative, expressed	1.46	1.02	1.78	0.66	1.56	13.21	10.45	6.99	5.85	1.57	0.0572256	0.693426
siR157574	ATAGCTCTAATGATCACCGGTTAA	11.1588	0	0	0	0	0	10.407	9.50905	15.252	0	LOC_Os01g63680.1	MYB family transcription factor, putative, expressed	17.29	8.31	4.44	0.66	0	1.92	32.95	26.44	19.41	14.09	0.882254	0.692655
siR433838	GTGGAATATGAAACTGCATTTGTC	6.2461	2.4817	0	0	0	16.9388	19.3639	14.1368	5.93132	2.9651	LOC_Os03g25420.1	expressed protein	0.62	0	0	0	0	1.07	0.53	0	0	0	0.919624	0.69263
siR493799	TCCGTTAAGCATGGATTGTCGTAA	2.66687	1.42886	0	0	0	7.9965	12.7102	2.9795	1.75115	0	LOC_Os01g73560.1	leucine rich repeat domain containing protein, putative, expressed	13.75	10	9.47	4.31	34.57	30.03	56.87	27.96	44.67	19.41	-0.143116	0.692183
siR127097	AGCTTACAACTGCTAACCGTCGAC	22.879	15.7174	0	0	0	119.088	140.58	55.5329	32.481	13.2345	LOC_Os02g01610.2	pentatricopeptide, putative, expressed	0	0	0	0	0	0	0.35	0	0	0	#DIV/0!	0.69214
siR110451	AGAGGAGGCGGCGACTGCATCTGG	0.912351	0	0	0	0	12.5536	10.6629	0	0.0564888	0.0723196	LOC_Os05g17050.1	transposon protein, putative, CACTA, En/Spm sub-class	0	0	0	0	0	0.64	0	0	0	0	#DIV/0!	0.69195
siR101983	AGAAGAATGAAAGAGCTAACTTAC	0	2.10568	0	0	0	0	16.0371	6.84652	0	0	LOC_Os09g13510.1	retrotransposon protein, putative, unclassified	0	0.68	0	0	0	0	0.53	0.91	0	0	1	0.6919
siR524438	TGAGAAGAAGAAGACGTAGCAGCC	0	0	0	0	0	10.92	0	6.59294	0	0	LOC_Os12g44360.1	sodium/hydrogen exchanger 7, putative, expressed	0.83	0	0	0	0	2.34	0.89	0	0	0	#DIV/0!	0.691648
siR130744	AGGAGTGTAGTGATGGATCAGATA	2.87741	0	0	0	0	11.2639	0	0	0	0.433918	LOC_Os01g43120.1	DEAD/DEAH box helicase, putative, expressed	0.83	1.53	3.26	0.99	6.85	35.57	29.76	10.94	9.24	3.13	-0.41367	0.691646
siR31769	AAGCAGTGATCTGGTGTAGTTGTC	11.8606	0	0	0	0	77.6434	62.3569	33.0915	7.28705	1.15711	LOC_Os12g07560.1	expressed protein	0	0	0	0	0	0.43	0	0	0	0	#DIV/0!	0.690835
siR103029	AGAAGTAGGCATATGGCAATCGAA	3.43886	2.5569	0.790953	0	0	15.5631	11.0042	9.57245	3.67177	0	LOC_Os02g41720.1	transposon protein, putative, unclassified, expressed	0	0	0	0	0	0.64	0	0	0	0	#DIV/0!	0.690583
siR40414	AATACCGGGTATTGAATCTTCGTA	17.9663	0	0	0	0	57.2653	61.5892	34.8665	25.7589	0	LOC_Os05g22990.1	expressed protein	3.54	2.88	1.48	0.99	4.67	13.85	14.35	8.21	15.1	6.26	0.308053	0.690126
siR62285	ACATAGACTTCAGCACGACACTAC	10.2464	3.15852	0	0	0	33.7917	25.9323	0	5.36643	1.51871	LOC_Os07g01030.1	glycosyl transferase, group 1 domain containing protein, expressed	8.75	2.54	0	0	1.56	5.54	4.25	0.91	3.7	4.38	0.982338	0.690063
siR99218	ACTTTGAATAGGACGAATGATTAA	0	0	0	0	0	13.4135	0	0	0	0	LOC_Os02g57540.1	60S ribosomal protein L28-1, putative, expressed	11.25	1.19	1.48	1.66	0.93	23.43	3.72	16.41	8.63	17.22	#DIV/0!	0.689719
siR128841	AGGAATGTTGTGCTTGGAGGAGAA	0	8.19712	0	0	0	0	39.6661	23.2655	13.2749	0	LOC_Os04g37950.1	ubiquitin carboxyl-terminal hydrolase domain containing protein, expressed	30.2	20.69	12.43	9.29	15.57	35.15	40.57	34.35	28.96	16.9	0.208492	0.689416
siR358462	GAGATGGCAGAGCGACGAGACTAA	0	0	0	0	0	10.576	10.4923	0	0.790843	0.0723196	LOC_Os08g32500.1	nucleobase-ascorbate transporter, putative, expressed	4.17	1.02	0.89	0	0.93	25.99	4.43	3.34	1.85	0.63	#DIV/0!	0.689285
siR362040	GAGGGCTGAAAGCAGAGGGCTAAA	1.54398	0	0	0	0	13.8434	0	8.62154	0	0	LOC_Os03g03870.1	DNA-binding bromodomain-containing protein, putative, expressed	24.16	17.63	15.99	12.27	15.89	73.27	48.01	39.82	47.13	25.35	0.893489	0.689268
siR108181	AGAGAAACTAGACGAAACAGACAG	0	0	0	0	0	0	0	0	17.2291	0	LOC_Os03g29910.2	expressed protein	0	0	0.89	0	0.62	0	0.53	0	0.62	0	#DIV/0!	0.688741
siR64674	ACATGTAACAAAGATAGCAGGACG	0	0	0	0	0	171.968	141.604	0	0	0	LOC_Os10g32520.2	expressed protein	0	0	0.59	0.99	1.25	1.07	3.19	0	0.92	0	#DIV/0!	0.688682
siR231343	CAGGCAGCAGGAACAACAACGGTG	0	0	0	0	0	35.7693	0	0	0	0	LOC_Os10g21810.2	histidine kinase, putative, expressed	5.21	4.92	8.29	1.66	13.08	33.02	29.23	7.9	12.94	8.14	#DIV/0!	0.688097
siR215664	CAATGGGAGTATGGAGATGCGCGT	0	0	0	0	0	24.8493	21.5818	12.9323	0	0	LOC_Os03g05270.3	RING finger and CHY zinc finger domain-containing protein 1, putative, expressed	0	0	0	0	0	3.2	0.35	0	0	0	#DIV/0!	0.686722
siR521172	TGACAGAACGTGGGGTAGGATCGG	4.98284	0	0	0	0	31.7281	19.4492	9.69923	4.74506	2.09727	LOC_Os10g01060.1	protein kinase family protein, putative, expressed	3.75	9.16	5.92	2.98	6.23	9.8	4.25	3.34	2.16	6.26	-0.428886	0.686669
siR7990	AAAGACGATCCTAGCAGAGCTTCA	46.8808	26.697	0	0	0	122.441	128.211	80.8903	38.8078	0	LOC_Os05g35650.1	peptide transporter PTR2, putative, expressed	2.08	1.87	2.07	0	0	11.08	4.78	5.47	4.62	2.5	0.62437	0.686528
siR429925	GTCTGTTGTGTGGGGATGGTAGGA	24.4931	13.3861	13.0068	0	10.9773	0	0	4.69113	12.0321	0	LOC_Os12g32200.1	expressed protein	13.33	11.53	25.46	27.86	96.56	0	1.42	7.9	19.72	15.65	-0.236642	0.686098
siR167180	ATCATTGAACACTTGTCGGAGTCG	10.878	5.48982	0	0	0	16.3369	24.9086	0	10.7894	0	LOC_Os12g39660.1	calcium-transporting ATPase, plasma membrane-type, putative, expressed	10.21	15.09	3.55	0.66	4.36	33.66	23.21	17.33	21.56	13.15	0.734792	0.685793
siR114833	AGATGTATGCGGTTGGATGGTGTC	4.63194	0	0	0	0	35.8553	27.4677	17.1163	0	0	LOC_Os01g56270.2	transposon protein, putative, CACTA, En/Spm sub-class, expressed	0	0	0	0	0	0.43	0	0	0	0	#DIV/0!	0.685659
siR276554	CGAAGAACTAGGGCAGCTGCAAAA	6.45664	4.43697	0	0	0	15.6491	14.8428	9.57245	7.17407	2.16959	LOC_Os07g38120.1	CAMK_CAMK_like.34 - CAMK includes calcium/calmodulin depedent protein kinases, expressed	13.54	7.8	8.59	3.65	4.36	51.12	15.77	34.04	12.94	5.95	0.812343	0.685631
siR192009	ATTAACAAGACCGCAACAACCTAT	7.22863	4.51218	0	0	0	32.072	17.146	20.3494	7.28705	0	LOC_Os03g03290.1	receptor-like protein kinase At3g46290 precursor, putative, expressed	42.28	14.75	17.76	13.6	7.48	47.29	42.87	59.58	42.21	30.05	0.814769	0.685428
siR137266	AGGTAAGAGATGCAAAACTGATCC	0	0	0	0	0	10.2321	9.6393	6.27597	5.47941	0	LOC_Os05g28170.2	expressed protein	0	0.34	0.59	0	1.56	5.96	2.3	0.91	1.54	0.94	#DIV/0!	0.684843
siR127965	AGGAAAAAGGACAACGAGAATGGC	0	10.002	0	0	0	26.9989	31.3064	9.88941	11.6367	1.73567	LOC_Os09g36790.1	expressed protein	4.37	9.33	22.5	20.89	16.2	20.02	14	4.26	1.54	9.39	-0.386988	0.684507
siR188146	ATGGTCTTCATGTTCTTTGGTTAT	9.61478	11.0548	3.07593	2.66149	1.87646	0	4.35048	10.8403	21.5787	6.58109	LOC_Os05g34050.1	bZIP transcription factor domain containing protein, expressed	18.75	7.63	7.11	6.3	18.07	13.85	23.74	20.97	27.42	10.96	0.0911599	0.68447
siR512475	TCTGTCAGGATAAGCTATGTGGGC	26.5284	10.9044	5.8882	0	0	137.66	96.6489	41.0157	27.4535	10.1971	LOC_Os03g06860.1	transposon protein, putative, unclassified, expressed	1.25	2.03	1.78	0.66	3.74	4.47	7.44	1.82	4	0	-0.317951	0.68445
siR9512	AAAGGCATCAAGTGGAAATCCTCT	0	2.78251	0	0	0	13.4995	0	0	0	0	LOC_Os07g49520.1	2-oxoglutarate dehydrogenase E1 component, mitochondrial precursor, putative, expressed	54.36	22.38	58.91	32.83	60.74	110.13	78.84	80.55	105.36	87.65	-0.762057	0.684308
siR40414	AATACCGGGTATTGAATCTTCGTA	17.9663	0	0	0	0	57.2653	61.5892	34.8665	25.7589	0	LOC_Os01g72205.1	proline synthetase co-transcribed bacterial homolog protein, putative, expressed	0.83	0	1.18	0	0	1.07	0.35	0	0	0	0.424069	0.684175
siR571631	TTCACGCGGGATGTACGACAGCAC	13.6151	0	0	0	0	61.3925	58.6888	32.7745	15.9298	9.54619	LOC_Os07g43360.1	MYST-like histone acetyltransferase 1, putative, expressed	27.91	31.03	25.76	10.61	20.25	46.44	78.13	53.5	43.75	34.43	0.334475	0.68375
siR180407	ATGAAGATGGCTCCTGGAATATAC	3.85995	0	0	0.686836	0	1.03181	0	10.2698	0	0	LOC_Os07g12250.1	ribosomal protein L24, putative, expressed	27.7	15.26	26.35	27.2	14.33	45.58	35.96	72.34	63.46	54.15	0.547763	0.68336
siR365263	GATAGGTGGGACCAGTAGACGTCA	0	0	0	0	0	13.6714	7.50671	0	0	0	LOC_Os09g21250.1	expressed protein	6.25	3.73	4.74	1.66	3.74	8.95	6.2	3.95	7.7	2.5	#DIV/0!	0.683341
siR15453	AACAACGAGTAGAATGAGAGGTGG	0	10.1524	0	0	0	75.3219	75.2377	0	0	0	LOC_Os03g11450.1	expressed protein	1.67	0.68	2.66	1.33	6.23	12.99	5.49	4.86	5.55	2.82	-0.466647	0.682707
siR186773	ATGGCCAACAGAGCAAAAGATGAG	7.43917	2.4817	1.23037	0	0	19.7763	18.5962	21.5539	5.93132	4.19454	LOC_Os01g34670.1	transposon protein, putative, unclassified, expressed	3.33	2.2	2.96	0.99	4.67	11.93	7.26	4.86	4.62	1.25	0.13753	0.682608
siR33728	AAGCTTACAACTGCTAACCGTCGA	35.8624	0	0	0	0	138.692	244.053	47.4819	36.4353	0	LOC_Os12g06650.1	tetratricopeptide-like helical, putative, expressed	0.42	0	0	0	0.62	3.62	1.95	0.91	0.62	0	0.40384	0.682235
siR328610	CTGTCTTTTTACCAATCTCGTCGA	3.71958	2.03048	0.96672	0	0	7.73855	10.9189	3.16968	3.95421	1.30175	LOC_Os06g20090.1	NUP155, putative, expressed	17.08	8.48	7.7	3.32	11.21	52.19	34.02	31.92	22.49	7.51	0.753134	0.682233
siR458963	TACGTTGGTTGTAGGCACTTAGGC	0	0	0	0	0	11.7798	0	4.43756	0	0	LOC_Os11g09864.1	wali7, putative, expressed	0	0	0	0	0	0.85	0.53	0	0	0	#DIV/0!	0.682071
siR238671	CATCCTCCTCCTCGTCGACATTGT	1.40362	1.35365	0	0	0	18.7445	11.3454	3.42326	1.80764	0.506237	LOC_Os02g52230.1	coronatine-insensitive protein 1, putative, expressed	31.03	8.48	10.36	5.64	39.56	43.24	25.16	23.4	34.81	8.76	0.056541	0.681998
siR398966	GGAACAGGAAGTAGCATGAGTAGA	3.2985	0	0.175767	0	0	10.404	7.50671	3.42326	2.25955	0	LOC_Os02g44910.1	transmembrane protein, putative, expressed	7.29	5.6	3.26	0.99	0.93	6.82	5.31	4.86	6.47	2.82	0.735346	0.681889
siR465668	TAGGCAACGACAACAACGATGGGC	0	3.38413	0	0	0	17.1108	0	0	0	0	LOC_Os02g04490.1	histone acetyltransferase HAC1, putative, expressed	13.54	7.46	3.55	2.98	5.92	25.99	21.79	13.07	19.72	10.33	0.101646	0.681563
siR161972	ATATTAGGGATTGTGTGCATTTAA	0	0	0	0	0	10.404	0	0	0	0	LOC_Os06g45610.1	expressed protein	5	0.68	0.89	1.66	0	11.29	4.43	9.42	2.77	0	#DIV/0!	0.68144
siR138872	AGGTGCTCTGTCTTGATGTAGTGG	5.40393	2.03048	0	0	0	14.7032	16.0371	7.54385	5.14048	1.80799	LOC_Os08g35600.1	tyrosine protein kinase domain containing protein, putative, expressed	0	0.34	1.48	0	0	1.28	0.53	0.61	0.62	0	-0.333181	0.681048
siR98156	ACTTGCACAAAGACATCGCTCGGT	14.1064	6.84347	2.81228	0.77269	0	77.9874	71.1431	35.8174	15.5909	0	LOC_Os04g32690.1	expressed protein	11.87	4.75	15.1	3.98	9.03	31.31	16.48	13.98	18.79	11.58	0.238558	0.68098
siR497746	TCGACGACTAGATCAGTGAGGCAT	0	0	0	0	0	35.6833	30.8799	9.76263	13.8397	0	LOC_Os03g44670.1	expressed protein	3.33	3.56	1.78	1.66	1.56	4.47	9.74	1.22	4	2.5	#DIV/0!	0.680757
siR100017	AGAAAAGTTGCATACCTCTGGAGA	11.0886	0	0	1.8888	0	0	13.6486	0	21.1833	0	LOC_Os05g43130.1	brix domain-containing protein 1, putative, expressed	0.83	1.7	0.89	3.65	4.67	3.83	4.96	2.13	4	1.88	-0.431756	0.680563
siR24952	AACTAGAACCTGCAGACGGGATAA	14.8082	0	0	0	0	0	0	30.429	23.4993	0	LOC_Os03g45260.1	vesicle transport v-SNARE protein, putative, expressed	23.54	10.85	8.59	9.29	7.16	26.84	24.63	30.4	31.42	12.83	0.979841	0.679795
siR546694	TGGCCTTGCTGTGGACCTACGGTA	0	0	0	0	0	0	41.4575	0	0	0	LOC_Os08g01930.1	KH domain-containing protein, putative, expressed	53.32	56.46	24.87	35.82	47.35	163.59	190.28	89.36	65.93	24.73	#DIV/0!	0.679008
siR445597	GTTTTGAGTAGATGGTAGTAGAGA	0	0	0	0	0	12.1237	0	0	0	0	LOC_Os09g08430.1	ribosomal protein L22, putative, expressed	131.85	68.33	87.33	76.28	162.91	271.16	250.16	182.37	203.32	150.88	#DIV/0!	0.678326
siR356536	GAGAAATGTCGGGCTGCAGCGGCT	43.7928	16.2438	5.27302	0	0	43.7658	51.7792	18.194	45.6994	2.53119	LOC_Os11g38620.1	expressed protein	0.42	0.34	0	0	0.62	0	1.42	0	0.62	0	0.29421	0.677939
siR102375	AGAAGATTAACAAGACCGCAACAA	0	6.61786	0	0	0	66.7235	0	39.1139	0	0	LOC_Os06g45670.1	glycine cleavage system H protein, putative, expressed	25.83	16.28	31.68	20.56	63.23	91.81	79.9	70.52	64.69	46.95	-0.456847	0.677642
siR101475	AGAACCTGGCAGCCGCATCTCCAA	0.84217	0.601624	0	0	0	10.834	4.69169	4.24738	1.63817	0	LOC_Os02g46700.1	GCN5-related N-acetyltransferase, putative, expressed	11.04	8.31	7.11	4.31	6.54	19.17	23.21	20.67	9.24	5.32	0.88129	0.676753
siR118662	AGCATAAGCGCGGAGGATGCACAC	0	0	0	0	0	11.7798	5.88594	0	0	0	LOC_Os05g32060.1	expressed protein	2.71	1.7	0.89	3.32	0	9.16	7.44	8.21	2.46	1.57	#DIV/0!	0.676429
siR38830	AAGTTGAGATGGAGATGGATCGGA	0	0.150406	0	0	0	12.0377	0	0	0	0	LOC_Os04g56654.1	BSD domain-containing protein, putative, expressed	29.37	14.07	7.11	3.98	4.36	22.37	9.74	12.16	19.41	16.9	0.120484	0.676336
siR446232	TAAAAGTACTCTCAGATGTCTGCA	0	0	0	0	0	66.0356	53.0588	29.5415	0	3.61598	LOC_Os08g17080.1	PPR repeat domain containing protein, putative, expressed	0.83	1.36	0.59	0	1.25	2.13	2.83	3.34	0.92	0	#DIV/0!	0.676259
siR362144	GAGGGTATCGTGACTAGAGGGAGG	0	0	0	0	0	11.2639	8.53035	0	0	0	LOC_Os11g43750.1	polygalacturonase, putative, expressed	4.37	1.36	0	0	0	16.19	17.01	15.5	6.47	1.88	#DIV/0!	0.676245
siR127965	AGGAAAAAGGACAACGAGAATGGC	0	10.002	0	0	0	26.9989	31.3064	9.88941	11.6367	1.73567	LOC_Os01g12160.2	OsGH3.3 - Probable indole-3-acetic acid-amido synthetase, expressed	0	0	0	0	0	0	0.53	0	0	0	#DIV/0!	0.676144
siR127965	AGGAAAAAGGACAACGAGAATGGC	0	10.002	0	0	0	26.9989	31.3064	9.88941	11.6367	1.73567	LOC_Os03g12660.1	cytochrome P450, putative, expressed	0	0	0	0	0	0	0.53	0	0	0	#DIV/0!	0.676144
siR101648	AGAACTAAGAACTGATGAGCAGCA	0	0	0	0	0	61.7364	0	0	0	0	LOC_Os01g09030.1	2-aminoethanethiol dioxygenase, putative, expressed	16.87	7.8	4.44	2.32	3.43	22.37	11.87	17.93	5.55	0.63	#DIV/0!	0.676129
siR14231	AAATTAGCTCTCTCGGCAGTATGG	6.87772	3.38413	0	0	0	0	16.8901	0	4.29315	0	LOC_Os05g02230.1	expressed protein	3.75	2.71	0	0	0.62	3.41	5.85	3.95	2.16	0	0.97019	0.676124
siR85002	ACGGCCGAGGAGCATCAATAAGTT	7.08827	5.41461	0	0	0	12.5536	14.2457	7.54385	9.15118	1.44639	LOC_Os01g60000.1	pentatricopeptide, putative, expressed	0.62	0	0.89	0	0.62	5.11	2.48	2.43	1.23	0.63	-0.165803	0.6761
siR47560	AATGCGTCGTGAACCAACAGAGAG	4.70212	0	0.615185	0	0	10.748	17.3166	7.10009	4.5191	0.795516	LOC_Os01g28840.1	C4-dicarboxylate transporter/malic acid transport protein, expressed	3.75	0.34	0	0	0.62	26.41	14.7	14.29	5.24	0	0.966936	0.675946
siR97182	ACTTCAGCAGACATCGGTAGGAGG	0	0	0	0	0	26.0531	20.3875	13.693	0	0	LOC_Os03g32590.2	transcription initiation factor, putative, expressed	0.62	0.34	0	0	0	0.64	1.59	0	0	0	#DIV/0!	0.675913
siR343500	GAAGATTGTAGTGTGTGGGTGGAG	0	0	0	0	0	62.8542	0	28.5272	0	10.631	LOC_Os03g18350.1	importin subunit beta, putative, expressed	2.29	1.87	1.18	0.66	0	12.57	8.68	14.89	1.23	2.82	#DIV/0!	0.675478
siR436767	GTGTCATTAGATCAGGGGCGGAAC	0	0.75203	0	0	0	11.3499	6.22716	3.80362	0.734354	0	LOC_Os06g06610.1	expressed protein	2.71	1.53	0	0	0.93	5.33	4.78	1.52	4.31	0	0.243088	0.675017
siR589916	TTGTAGGGTCTGAATGTAGATAGA	18.6681	9.40037	0	0	0	0	53.5706	65.0419	0	0	LOC_Os08g38710.1	uncharacterized glycosyltransferase, putative, expressed	6.67	0.34	4.14	0.66	0	1.28	1.42	15.81	1.85	2.82	0.62761	0.6748
siR43127	AATCAGCCGGCTACGTTGGATATA	3.08796	2.18089	0	0	0	12.5536	11.3454	5.07149	3.67177	1.01247	LOC_Os03g05806.1	pseudouridine synthase family protein, putative, expressed	5.21	7.46	1.78	1.33	0.93	7.24	13.82	7.9	5.24	5.01	0.871759	0.674745
siR598524	TTTGATAGAACCAGGAGATTTGTG	0	0	0	0	0	0	0	0	10.168	0	LOC_Os02g11060.1	WD domain, G-beta repeat domain containing protein, expressed	12.5	6.61	10.66	2.98	10.59	16.61	17.72	8.81	23.1	18.16	#DIV/0!	0.674717
siR375085	GCACACAAGAGGCTATGATCTCCA	2.66687	0	0	0	0	11.2639	11.4307	0	0	0	LOC_Os05g30710.1	pentatricopeptide, putative, expressed	0	0.51	0	0	0.62	4.05	1.06	1.22	0	0.63	-0.405062	0.67449
siR351511	GACGAGATTGGTAAAAAGACAGCT	7.22863	2.93292	0.790953	0	0	13.8434	11.9425	11.2207	4.46261	1.51871	LOC_Os05g27780.1	expressed protein	100.39	69.35	224.1	64.67	236.42	351.25	420.06	101.52	215.65	51.96	-0.401669	0.673902
siR404220	GGATTTGAGTAGGTTTGTAGGCCA	0	0	0	0	0	13.0695	0	0	0	0	LOC_Os06g05860.1	6-phosphofructokinase, putative, expressed	18.12	4.58	7.7	0	0.93	89.04	73.52	54.41	32.04	14.71	#DIV/0!	0.673809
siR132423	AGGCACTCGTAGGCTGCAATGGAG	90.3227	0	0	0	0	290.196	258.043	155.315	122.298	0	LOC_Os10g42620.1	dihydroflavonol-4-reductase, putative, expressed	6.25	3.56	1.18	7.63	5.61	8.95	21.79	15.2	3.39	1.25	0.311469	0.673781
siR395202	GCTGCAGGACGGTTGTGAGCGAGG	2.9476	0	0	0	0	23.9895	18.5109	0	0	0	LOC_Os05g46220.1	mitochondrial carrier protein, putative, expressed	16.66	12.04	9.47	6.63	12.15	37.49	54.92	35.87	27.11	14.4	0.793639	0.67343
siR504953	TCTAGAACACTGCAGGTGCCGCCA	8.84279	0	0	0	0	101.203	81.2943	0	0	0	LOC_Os06g36160.1	40S ribosomal protein S24, putative, expressed	25.62	23.23	9.47	26.53	31.46	88.61	59.35	72.95	25.26	13.15	0.159363	0.672999
siR232847	CAGTCAAAGCTGAGATGGAGATAG	5.75483	0	0	0	0	16.165	8.53035	5.95901	2.76795	1.66335	LOC_Os10g07270.1	ubiquitin carboxyl-terminal hydrolase 5, putative, expressed	42.28	26.62	31.08	7.63	22.12	95.43	82.74	78.12	84.72	31.62	0.719775	0.672909
siR224710	CACTGATGGAAGCAAGGAGCAAAC	0	0	0	0	0	0	12.1984	0	6.38323	0	LOC_Os09g27240.1	mitochondrial carrier protein, putative, expressed	2.92	3.39	4.14	10.94	5.92	12.35	26.22	8.51	2.77	1.25	#DIV/0!	0.672897
siR34132	AAGGAATATGACAAGTGGGACTGC	0	0	0	0	0	0	0	0	27.1146	0	LOC_Os09g33720.1	protein transport protein Sec61, putative, expressed	1.04	0.34	2.07	0	0	1.7	1.06	0	2.16	0.94	#DIV/0!	0.672887
siR228232	CAGATTCTGAGAAGCTGCAGCTGT	0	0	0	0	0	15.1332	11.4307	7.92421	0	1.51871	LOC_Os04g52050.1	TNP1, putative, expressed	5.21	4.07	0.89	0	2.8	9.59	20.02	9.73	5.24	2.82	#DIV/0!	0.672867
siR7570	AAAGAAAAACTGCAGCGGAAAACA	0	0.526421	0	0	0	15.1332	12.369	10.7135	0	0.0723196	LOC_Os08g05890.1	MSP domain containing protein, expressed	6.87	3.39	5.03	1.66	8.72	13.63	13.82	6.99	9.86	4.7	-0.350237	0.672518
siR559507	TGTGCTGCAGGTGGAAGAAGACGA	0	0	0	0	0	34.9954	0	0	0	0	LOC_Os08g31430.1	MBTB27 - Bric-a-Brac, Tramtrack, Broad Complex BTB domain with Meprin and TRAF Homology MATH domain, expressed	0.83	0.68	1.48	0	1.56	3.2	2.83	1.22	0.92	1.88	#DIV/0!	0.67219
siR539612	TGCTGAACGAGATGGGGACGTGGA	0	0	0.0878836	0	0	14.0154	9.38339	0	0	0.723196	LOC_Os04g44320.1	transposon protein, putative, unclassified, expressed	3.96	1.53	0	0	0.93	23.43	27.99	21.58	9.86	4.07	-0.440013	0.671766
siR586245	TTGCTGTGGTGACCAAGGAGAGCG	0	0	0	0	0	14.4453	11.0042	0	0	0	LOC_Os11g45750.1	NBS-LRR disease resistance protein, putative, expressed	2.5	0.51	0	0	0	1.92	1.77	1.82	1.23	0.94	#DIV/0!	0.671014
siR33991	AAGGAAAGTTAAGGTGGTTTGTGC	0	0	0	0	0	0	13.222	7.16349	10.055	0	LOC_Os12g44070.1	nodulin, putative, expressed	0	0	0	0	0	0	0.71	0	0	0	#DIV/0!	0.669528
siR191597	ATGTTTCAAATATTTGTCGGGTGC	0	0	0	0	0	11.6938	0	0	0	0	LOC_Os05g24160.2	double-stranded RNA binding motif containing protein, expressed	10.41	8.82	13.62	2.65	18.69	47.93	43.05	18.85	15.4	7.51	#DIV/0!	0.669368
siR481207	TCAGAAGCTGCCGACCTACAACAA	0	7.82111	0	0	0	63.1982	49.2201	35.9442	18.5283	0	LOC_Os01g12530.2	smr domain containing protein, expressed	0	0	0	0	0	0.85	0	0	0	0	#DIV/0!	0.669289
siR8986	AAAGCCTAAGACTGCATAGCCACT	14.5274	0	0	0	0	84.2642	63.8923	55.9132	0	0	LOC_Os01g01369.1	3-beta-hydroxysteroid-Delta-isomerase, putative, expressed	5	2.88	1.18	1.66	1.25	11.29	10.28	15.81	8.93	3.44	0.905704	0.668847
siR502829	TCGTGAGTAGATGGCGAACGCAGC	0	0	0	0	0	51.3324	0	0	15.3085	0	LOC_Os10g37730.3	pollen ankyrin, putative, expressed	0	0	0	0	0	0.43	0	0	0.62	0	#DIV/0!	0.668365
siR165705	ATCAGGGAAAAGCAGAAAGTGAAT	0	0	0	0	0	12.6396	8.95687	0	0	0	LOC_Os04g20590.1	YL1 nuclear protein C-terminal domain containing protein, expressed	16.87	10.85	11.84	3.65	6.23	31.31	27.64	28.88	19.1	12.21	#DIV/0!	0.667618
siR98017	ACTTGACAGTTTGAGACTTGAGGC	7.79007	4.81299	0	0	0	17.1108	18.7668	0	0	0	LOC_Os02g13840.1	citrate synthase, putative, expressed	113.73	97.33	66.91	85.23	110.27	154.86	335.37	184.2	143.87	93.28	0.581105	0.66592
siR464554	TAGCTACTGAAAGATGGGGACTAT	0	0	0	0	0	0	14.8428	5.89561	3.78475	0	LOC_Os11g34450.1	14-3-3 protein, putative, expressed	125.6	118.18	75.79	101.49	144.53	420.69	558.25	276.9	138.94	79.19	#DIV/0!	0.665847
siR541961	TGGAAGCAAGGAGCAAACAAGCAG	0	0	0	0	0	0	22.0083	0	0	0	LOC_Os06g05870.2	dual specificity protein phosphatase, putative, expressed	3.54	5.26	6.22	3.32	7.16	25.77	27.81	11.55	9.86	7.83	#DIV/0!	0.664907
siR519108	TGAAGATCATAACGAGGACGCCGC	0	5.1138	0	0	0	16.6809	0	0	8.58629	0	LOC_Os02g03540.1	phosphoribosyl transferase, putative, expressed	6.87	6.1	3.26	5.64	5.92	53.68	35.61	18.24	15.71	2.5	0.222255	0.664789
siR330228	CTTAGGCACTTAGGAGACGAGAAT	0	0	0	0	0	122.441	0	0	36.4353	0	LOC_Os04g35170.1	expressed protein	42.07	24.08	35.23	8.95	14.95	66.67	57.76	54.1	69.31	60.73	#DIV/0!	0.66457
siR558286	TGTGAAGAAAGGATATCGTGACAT	0	2.70731	0	0	0	15.3051	13.3074	8.24118	0	0	LOC_Os03g12940.3	OsFBO13 - F-box and other domain containing protein, expressed	14.37	11.02	4.14	7.96	11.84	30.25	62.36	15.2	21.26	8.76	0.163944	0.664552
siR395232	GCTGCATAGACGGTAGAGTAGGTA	4.91266	2.03048	0.790953	0	0	19.4324	15.5252	12.3618	4.57559	2.45887	LOC_Os01g08800.1	cytochrome P450, putative, expressed	0	0	0	0	0	0.85	0	0	0	0	#DIV/0!	0.664385
siR519279	TGAAGCCTGAGAAGAAGAAGACGT	0	0	4.21841	0	0	170.85	0	0	0	0	LOC_Os07g45400.1	expressed protein	12.71	7.97	7.11	3.32	9.66	40.05	35.43	17.63	27.73	15.34	-0.16933	0.664108
siR342498	GAAGAAGAGTATGTAGATCGGCAT	0	0	0	0	0	12.2097	11.0042	0	0	0	LOC_Os03g20410.1	aquaporin SIP2-1, putative, expressed	0	0	0	0	0	1.28	0	0	0	0	#DIV/0!	0.663885
siR165449	ATCAGCAGGAGAGGAGAGCTAGCA	0	2.25609	0	0	0	47.3771	28.7473	29.4781	2.93742	2.02495	LOC_Os08g34360.1	AP2 domain containing protein, expressed	0	0	0	0	0	0.64	0.89	0	0	0	#DIV/0!	0.663743
siR33953	AAGGAAAAGACCGAGCTGCACTAG	0	0.376015	0	0	0.0938228	23.4736	17.3166	6.59294	0	0.144639	LOC_Os11g14300.1	la domain containing protein, expressed	6.46	3.56	10.07	6.63	28.03	47.93	127.91	14.89	18.18	5.95	-0.183869	0.663486
siR196349	ATTCTAACAGGGGCAAACAAACTA	0	0	0	0	0	24.3334	18.255	0	0	0	LOC_Os06g41480.1	vrga1, putative, expressed	0.62	0.34	0.59	0	1.56	4.47	1.77	1.52	2.77	0.63	#DIV/0!	0.662246
siR320045	CTCTACAAATACGGTTGTCGGGTC	0	0	0	0	0	21.324	22.2642	7.22688	8.30385	0	LOC_Os03g01170.1	transporter family protein, putative, expressed	1.04	1.19	1.78	0.66	0	5.75	3.19	4.86	1.54	0	#DIV/0!	0.662089
siR593727	TTTAGAGAATGGAAGAGCAAAGCA	0	0	0	0	0	16.5089	0	0	0	0	LOC_Os09g36982.1	protein of unknown function DUF1279 domain containing protein, expressed	3.54	1.36	0.59	0.99	3.11	6.18	5.31	0.91	3.08	3.13	#DIV/0!	0.661988
siR191597	ATGTTTCAAATATTTGTCGGGTGC	0	0	0	0	0	11.6938	0	0	0	0	LOC_Os09g26460.1	protein binding protein, putative, expressed	0.42	0	0.59	0	0	1.7	0.35	1.52	0	0	#DIV/0!	0.661889
siR516716	TCTTTCTCTGAAGGACTCGTCGCC	8.91297	0	0	0	0	36.3712	44.8697	0	13.1054	0	LOC_Os01g68070.1	PPR repeat containing protein, expressed	4.37	2.37	1.78	1.99	7.16	7.88	5.67	5.17	2.46	2.5	0.205624	0.661796
siR2045	AAAAGACTCGCATGCTAACTTGAC	0	0	0	0	0	12.2097	0	0	0	0	LOC_Os02g12480.6	expressed protein	2.71	3.9	6.81	3.65	12.46	18.11	7.8	6.08	16.94	8.45	#DIV/0!	0.661677
siR116852	AGCAATGCAAGACCGTAGTTAGTG	0	2.03048	0	0	0	16.4229	15.9518	7.0367	3.33284	1.08479	LOC_Os01g52050.1	systemin receptor SR160 precursor, putative, expressed	15.83	10	10.66	2.98	8.1	109.06	41.81	32.22	53.6	15.65	0.0585469	0.661301
siR196791	ATTCTCTGAAGCCTTACTACTTAT	2.73705	3.91055	0	0	0	10.748	8.95687	9.0019	0	0	LOC_Os01g03490.1	heavy-metal-associated domain-containing protein, putative, expressed	14.37	16.96	17.47	18.9	15.89	83.93	119.06	8.51	10.78	5.95	-0.431174	0.66129
siR18604	AACCAAGGAGCTAGAGCGACAGCG	0	0	0	0	0	68.1852	59.9684	0	19.997	0	LOC_Os12g37840.2	boron transporter protein, putative, expressed	0	0	0	0	0	1.49	0	0	0	0	#DIV/0!	0.66078
siR100551	AGAAAGCCTAAGACTGCATAGCCA	54.1094	0	0	0	0	255.63	197.819	183.208	40.446	46.8631	LOC_Os01g01369.1	3-beta-hydroxysteroid-Delta-isomerase, putative, expressed	5	2.88	1.18	1.66	1.25	11.29	10.28	15.81	8.93	3.44	0.905704	0.66069
siR522474	TGACGACAACTACTACGGACGGTA	7.08827	4.51218	1.84556	0	0	20.4642	23.4585	11.601	8.58629	2.67583	LOC_Os06g13850.1	OsFBX193 - F-box domain containing protein, expressed	0	0.34	0	0	0	0	0.35	0	0	0	0.331285	0.660364
siR529459	TGATTAATATGTGACGATGGATAC	6.10573	5.64022	1.14249	0	0	14.8752	11.6013	8.62154	5.64888	0	LOC_Os04g39260.3	CAF1 family ribonuclease containing protein, putative, expressed	0	0	0	0	0.62	0.43	0	0	0	0	-0.472672	0.65942
siR384585	GCCGGATTAGTATAGGTATAGATC	6.38646	0	0	0	0	11.0059	10.407	0	8.36034	2.82047	LOC_Os06g37180.1	ATP synthase, putative, expressed	111.64	80.88	58.91	71.31	93.13	305.24	325.81	181.16	126.31	71.37	0.784883	0.659312
siR124987	AGCTACTAGTGTTGTCGTACGTAC	3.50904	1.12804	0.439418	0.0858545	0	11.9518	10.407	6.46616	2.48551	1.01247	LOC_Os05g30500.1	expressed protein	8.96	0.85	3.26	0	0	43.45	0	6.08	0	0	0.922589	0.659212
siR282421	CGAGAATCTCGAATCATGTTGCAT	6.73736	4.13616	0	0	0	18.3146	17.2313	7.16349	6.27025	0	LOC_Os07g12150.1	acyl carrier protein, putative, expressed	16.04	6.44	6.51	3.65	9.97	21.51	29.41	22.49	23.72	17.22	0.708042	0.658833
siR544722	TGGATGAAGCGCCCGAGCGATCGT	3.36868	2.33129	0	0	0	12.2957	11.0042	2.91611	3.78475	0	LOC_Os04g52606.1	SHR5-receptor-like kinase, putative, expressed	0	0.68	1.48	0	0.93	5.75	0.89	0.61	0.92	0.94	-0.476367	0.65873
siR108343	AGAGAAGGAACAAGGAGGACAGGA	0	3.38413	0	0	0	85.8119	0	38.0362	4.74506	0	LOC_Os10g30690.1	MYB family transcription factor, putative, expressed	0.42	0	0.89	0.99	0	8.31	6.73	3.65	1.23	0	-0.544969	0.658379
siR61133	ACAGGGTGTTTGACGAAATGCTGA	4.28103	3.08332	0	0	0	11.8658	13.8192	5.19828	4.06719	0	LOC_Os08g39694.2	cytochrome P450, putative, expressed	0	0	0	0	0.62	1.07	1.06	0	0	0.63	-0.399537	0.658297
siR263893	CCGGAGATCGATGTTTGGAGCAGC	12.0009	5.94103	2.90016	0	0	16.8528	13.478	2.85272	11.5802	1.08479	LOC_Os01g07540.1	G-patch domain containing protein, expressed	0.83	2.03	0	0	1.56	4.47	6.02	1.82	0.62	0.94	0.196082	0.657556
siR107198	AGACGTGAGTGGGAAGACTAATGG	35.5817	18.0487	5.3609	0	0	135.081	103.814	60.6044	41.9147	0	LOC_Os06g08830.1	UDP-glucoronosyl and UDP-glucosyl transferase, putative, expressed	0.42	0	0	0	0.62	0.64	0.89	0.91	0.62	0	0.149841	0.657108
siR287075	CGATTTGTGTCGCGACTCCGGCTA	0	0	0	0	0	18.3146	17.146	7.10009	7.68247	0	LOC_Os03g02450.2	pyridoxamine 5'-phosphate oxidase family protein, putative, expressed	0.42	0.68	0	0.66	1.25	1.92	5.14	1.82	0.62	0.94	#DIV/0!	0.656912
siR211529	CAAGAGCAACGGTAGCAGCAATGG	7.15845	0	0	0	0	34.4795	16.293	11.1573	0	1.15711	LOC_Os08g37400.1	ZF-HD homeobox protein, putative, expressed	2.08	2.2	0	1.66	2.18	4.69	1.24	1.22	2.77	1.25	0.272999	0.656043
siR237073	CATCAGAATTATTGTGCGGCTCAT	13.966	7.7459	0	0	0	18.7445	15.6105	0	11.8062	3.3267	LOC_Os12g36770.2	lipase class 3 family protein, putative, expressed	0.83	1.19	1.48	0	0	4.9	3.19	0.91	2.16	3.76	0.325764	0.656025
siR409071	GGGAACCCATGGAACGGAAAGATG	0	0	0	0	0	0	0	0	0	11.7881	LOC_Os09g37610.1	MATE efflux protein, putative, expressed	122.06	87.49	169.34	25.21	35.2	56.66	55.63	151.67	199.32	236.33	#DIV/0!	0.655993
siR360263	GAGCTTTGGTTCGTTGGATTTGAT	4.00031	0	0	0	0	12.4677	13.9045	4.0572	8.58629	0	LOC_Os09g39760.1	pectinesterase, putative, expressed	0	0	0	0	0	2.34	0.53	0	0.62	0	#DIV/0!	0.655532
siR50976	AATTGATCTCAGAAGGCAAGTAAT	8.70242	9.17476	0	2.57563	2.34557	0	1.87668	5.89561	14.7436	3.61598	LOC_Os03g57290.1	cullin, putative, expressed	10.83	8.99	2.96	1.66	11.21	22.58	20.91	20.97	28.65	14.71	0.602111	0.65534
siR7570	AAAGAAAAACTGCAGCGGAAAACA	0	0.526421	0	0	0	15.1332	12.369	10.7135	0	0.0723196	LOC_Os04g34440.1	ubiquitin interaction motif-containing protein, putative, expressed	12.08	7.8	6.22	5.97	6.23	23.86	13.11	13.68	9.55	14.4	0.0303885	0.654083
siR27805	AAGAAAGAGTGTAGCTAATAGGTG	0	0	0	0	0	0	96.9901	0	0	0	LOC_Os01g73514.1	5-oxoprolinase, putative, expressed	15.62	9.5	6.22	4.64	10.59	30.25	38.8	26.14	9.55	3.76	#DIV/0!	0.653953
siR100507	AGAAAGAGGGAGATGTAGGCGAGC	0	0	0	0	0	0	19.961	0	0	0	LOC_Os02g01820.1	ABC2 homolog 4, putative	1.25	0.34	0	0	0.62	0.43	1.06	0.91	0	0	#DIV/0!	0.653511
siR64412	ACATGCTAGATTGAACTGTGGTAT	0	0	0	0	0	10.2321	0	0	0	0	LOC_Os02g52410.1	expressed protein	7.08	2.54	4.14	0	0.62	18.11	3.19	16.72	4.62	1.25	#DIV/0!	0.652926
siR420299	GTACGATTGATCTTGAGTTGCTGC	10.5973	6.01624	1.84556	0	0	27.9448	22.3495	13.0591	11.0718	3.6883	LOC_Os12g37060.1	expressed protein	16.04	19.67	36.12	27.53	23.98	69.87	28.52	26.44	25.57	33.49	-0.709041	0.652893
siR31296	AAGCAACGACAGCGGAGAGGTAGC	0	0	0	0	0	19.2604	11.3454	11.5376	3.78475	0	LOC_Os02g45150.2	expressed protein	1.25	1.7	0	1.99	1.56	2.34	3.9	3.04	0.62	0.94	#DIV/0!	0.652539
siR66688	ACCAAGGAGCTAGAGCGACAGCGG	28.2829	17.2967	0	0	0	86.6718	73.0198	0	38.9772	0	LOC_Os12g37840.2	boron transporter protein, putative, expressed	0	0	0	0	0	1.49	0	0	0	0	#DIV/0!	0.652458
siR212326	CAAGCGACTTCAAGACCAATCCTT	8.70242	0	0	0	0	37.231	25.3351	18.6377	11.6932	4.70078	LOC_Os01g34080.1	armadillo/beta-catenin-like repeat family protein, expressed	12.91	6.61	14.21	4.97	9.66	16.19	19.84	17.33	15.4	9.7	0.457692	0.652313
siR266488	CCGTAGCTACTGAAAGATGGGGAC	6.73736	4.28657	2.19709	0	0	14.2733	12.2837	0	7.00461	2.02495	LOC_Os05g24684.1	structural constituent of ribosome, putative, expressed	7.71	5.6	6.81	8.95	19.62	22.79	40.75	16.72	12.63	11.89	-0.576426	0.652238
siR226872	CAGACGGGCAGACGGGTGGAGCTA	0	0	0	0	0	12.4677	7.93323	2.9795	1.97711	0.144639	LOC_Os07g06570.1	receptor protein kinase CRINKLY4 precursor, putative, expressed	0.62	0	0	0	0	2.56	0.35	1.22	0.92	0.63	#DIV/0!	0.651863
siR110145	AGAGCTCGTAGAAGAAAGCAATGT	0	0	0	0	0	0	0	158.104	0	0	LOC_Os07g42660.1	OsCML13 - Calmodulin-related calcium sensor protein, expressed	54.15	38.83	10.95	6.63	12.77	44.73	82.74	90.28	33.89	19.41	#DIV/0!	0.651732
siR34886	AAGGCACGTCCTCACGGTACTGAG	2.9476	0	0	0	0	0	11.2601	0	3.10688	1.22943	LOC_Os06g39480.1	SPOC domain containing protein, putative, expressed	11.04	10.17	3.55	0.99	3.74	24.28	30.3	15.2	16.02	7.2	0.647015	0.651722
siR128336	AGGAACGTTGGTAGCAGCAGTAGC	3.50904	0	0	0	0	15.0472	12.0278	6.59294	0	0	LOC_Os02g29400.1	expressed protein	33.95	24.59	17.76	52.73	61.67	63.69	98.86	41.95	56.68	27.55	-0.125966	0.651415
siR579624	TTCTGGATGATTATGATGGTACAG	0	0	0	0	0	18.0566	13.222	0	0	0	LOC_Os02g47450.1	expressed protein	0	0.34	0	0	0.62	1.7	3.19	1.82	0	0	#DIV/0!	0.651343
siR313149	CTATAGACAATTGGGCTTGGCTAC	12.6326	8.42273	0	0	0	36.2852	25.5058	14.9609	14.7436	0	LOC_Os03g27080.2	calmodulin-binding transcription activator 2, putative, expressed	0	0	1.18	0	0	1.07	0	0.61	0	0	-0.395292	0.650794
siR358963	GAGCAGATCAAGGTGTTGACAGGA	2.66687	0	0	0	0	12.2957	0	0	0	1.08479	LOC_Os07g22700.1	tim44-like domain containing protein, expressed	11.87	6.95	12.73	4.31	14.02	27.05	21.08	18.85	16.64	8.45	0.25532	0.650743
siR9585	AAAGGCTAAGACTACACCATATAT	3.15814	1.05284	0	0	0	11.3499	8.61566	7.92421	1.29924	0.578557	LOC_Os05g10810.1	O-acyltransferase, putative, expressed	14.37	8.14	5.92	4.97	24.61	20.24	21.26	13.07	16.02	12.52	0.114027	0.650739
siR460591	TACTGTGACACAAGGAGCCATGCA	0	0	0	0	0	25.7952	0	0	0	0	LOC_Os06g14190.1	NF-X1-type zinc finger protein, putative, expressed	11.87	4.75	5.62	3.98	3.11	23	20.2	13.37	8.32	4.07	#DIV/0!	0.65047
siR520844	TGACAAGTGTAGGCCGACAATCTA	10.3166	0	0	0	0	37.0591	39.3249	25.1673	10.055	4.84542	LOC_Os03g27960.2	sodium/calcium exchanger protein, putative, expressed	0.62	0.51	0.59	0	1.56	2.98	2.48	0	1.85	0	-0.035652	0.650273
siR118714	AGCATACTCTGAAGATTCATTCTT	0	2.85771	0	0	0	17.8846	14.0751	11.2841	4.29315	0	LOC_Os04g45800.1	diacylglycerol kinase, putative, expressed	11.25	8.31	20.43	7.3	7.16	18.74	13.64	14.89	15.71	12.52	-0.258415	0.649665
siR353822	GACGGTAGTTGAGAGTAGGATGAA	0	0	0	0	0	0	10.2364	0	0	0	LOC_Os01g61420.1	zinc finger, C3HC4 type domain containing protein, expressed	7.08	12.72	5.03	6.3	8.1	34.72	36.67	10.33	10.17	8.45	#DIV/0!	0.648958
[truncated: 3,549 more rows]
