# Supplementary material for: Genome-Wide Analysis of 24-nt siRNAs Dynamic Variations during Rice Superior and Inferior Grain Filling
Source: PLoS One. 2013 Apr 12;8(4):e61029. doi: 10.1371/journal.pone.0061029 (PMC3625182; doi:10.1371/journal.pone.0061029)
Supplement: Table S7 — Total number counts (in TPM) of siRNAs and miRNAs in each sample libraries. (XLS) [file pone.0061029.s011.xls]

## Sheet: Sheet1
Table S7, Total number counts (in TPM) of siRNAs and miRNAs in each sample libraries.
	siRNA_TPM	miRNA_TPM
S10DAF	89656.1	75355.1
S15DAF	63571.8	86246.9
S21DAF	41603.4	97962.5
S27DAF	57370.5	97993.7
S35DAF	68649.9	107498
I10DAF	183133	30080.2
I15DAF	155751	31147.8
I21DAF	112263	70663.9
I27DAF	92736.5	83486.6
I35DAF	56848.4	131380
