# Supplementary material for: Genome-Wide Analysis of 24-nt siRNAs Dynamic Variations during Rice Superior and Inferior Grain Filling
Source: PLoS One. 2013 Apr 12;8(4):e61029. doi: 10.1371/journal.pone.0061029 (PMC3625182; doi:10.1371/journal.pone.0061029)
Supplement: Table S8 — Primer sequences used in the Q-PCR analysis. (XLS) [file pone.0061029.s012.xls]

## Sheet: Sheet1
Table S8, Primers used in the Q-PCR analysis.
primer name	primer sequence
siR16813_F	ACACTCCAGCTGGGAACAGACGTGGCGAGAAA
siR16813_RT	CTCAACTGGTGTCGTGGAGTCGGCAATTCAGTTGAGTCCCTCTT
siR217576_F	ACACTCCAGCTGGGCACACGACTCTCGGCAAC
siR217576_RT	CTCAACTGGTGTCGTGGAGTCGGCAATTCAGTTGAGATATCCGT
siR541840_F	ACACTCCAGCTGGGTGGAACTCGTAGCTGTGA
siR541840_RT	CTCAACTGGTGTCGTGGAGTCGGCAATTCAGTTGAGCATGCGTC
siR8669_F	ACACTCCAGCTGGGAAAGCAAGACTGAGTACA
siR8669_RT	CTCAACTGGTGTCGTGGAGTCGGCAATTCAGTTGAGGGTGGTTG
LOC_Os06g06560_F	GGGCCTTCATGGATCAACC
LOC_Os06g06560_R	CCGCTTCAAGCATCCTCATC
LOC_Os06g12450_F	GGCCAAGTACCAATGGTGAA
LOC_Os06g12450_R	GCATGATGCATCTGAAACAAGC
LOC_Os09g29070_F	ATGAACGTGCTGTGGGGATT
LOC_Os09g29070_R	TGCTGCCATGTGCTGGATTA
Dcl3a_F	GGCTGAAGGAAGTAGTTGAT
Dcl3a_R	ATACCTTGTTGGAGGCGTTT
Dcl3b_F	CATCAAATGAAGTGCTTTGCCT
Dcl3b_R	CTCGGAACAAATCCAAAGTAAATC
PolIV_F	CAAATGTTCTGTAGGCAATGAG
PolIV_R	GATGCTTGGAATCACCCG
Rdr2_F	TTTGGGAGGTGCTCTACTCT
Rdr2_R2	AAACCATGGACGTCGAACAAGGGGAACCACA
actin_F	GGAAGTACAGTGTCTGGATTGGAG
actin_R	TCTTGGCTTAGCATTCTTGGGT
